# Supplementary material for: Drug‐dependent inhibition of nucleotide hydrolysis in the heterodimeric ABC multidrug transporter PatAB from Streptococcus pneumoniae
Source: FEBS J. 2022 Feb 11;289(13):3770–88. doi: 10.1111/febs.16366 (PMC9541285; doi:10.1111/febs.16366)
Supplement: Supplementary file 1 — Data S1. LC‐MS/MS Mascot search data for top and bottom signal of PatAB on SDS‐PAGE in Fig. 1A. [file FEBS-289-3770-s001.zip]

Archive with 4 entries (4 files):
- febs16366-sup-0001-P214_PatA_Bottom.csv
- febs16366-sup-0002-P214_PatA_Bottom.mht
- febs16366-sup-0003-P214_PatB_Top.csv
- febs16366-sup-0004-P214_PatB_Top.mht
