# Supplementary material for: Drug‐dependent inhibition of nucleotide hydrolysis in the heterodimeric ABC multidrug transporter PatAB from Streptococcus pneumoniae
Source: FEBS J. 2022 Feb 11;289(13):3770–88. doi: 10.1111/febs.16366 (PMC9541285; doi:10.1111/febs.16366)
Supplement: Supplementary file 1 — Data S1. LC‐MS/MS Mascot search data for top and bottom signal of PatAB on SDS‐PAGE in Fig. 1A. [file FEBS-289-3770-s001.zip › febs16366-sup-0002-P214_PatA_Bottom.mht]

thread-index: Adc9zRSVOx8WKMhMT/eTK3JfydG7IA==
MIME-Version: 1.0
Content-Type: multipart/related;
	boundary="----=_NextPart_000_0001_01D73DD5.783F9440"
Content-Location: http://128.232.224.220/mascot/cgi/master_results_ccp_matched.pl?file=../data/20210430/F010405.dat&_sigthreshold=0.05&_ignoreionsscorebelow=20&_requireboldred=1&_server_mudpit_switch=900000&reptype=peptide&_showpopups=FALSE
Content-Class: urn:content-classes:message
Importance: normal
Priority: normal
X-MimeOLE: Produced By Microsoft MimeOLE

This is a multi-part message in MIME format.

------=_NextPart_000_0001_01D73DD5.783F9440
Content-Type: multipart/alternative;
	boundary="----=_NextPart_001_0002_01D73DD5.783FBB50"


------=_NextPart_001_0002_01D73DD5.783FBB50
Content-Type: text/plain;
	charset="iso-8859-1"
Content-Transfer-Encoding: quoted-printable


 Mascot Search Results


User            :=20
Email           :=20
Search title    : Megan PatAB 20210430 (C:\ProgramData\Matrix
Science\Mascot Daemon\parameters\Megan_PatAB_20210430.par), submitted
from Daemon on CCP-PC152
MS data file    :
\\172.25.35.201\data\CORE\RAW_DATA_2018_LUMOS\P214_Megan_Ansbro\P214_1_B
ottom.mgf
Database 1      : cRAP 20190401 (125 sequences; 41129 residues)
Database 2      : P214_Megan_Ansbro_PatA_and_B_20210430
Megan_Ansbro_PatA_and_B_20210430_20210430 (10 sequences; 4945 residues)
Timestamp       : 30 Apr 2021 at 14:13:20 GMT


Protein hits    :	 1::sp|cRAP054|P04264|K2C1_HUMAN
Keratin, type II cytoskeletal 1 OS=3DHomo sapiens GN=3DKRT1 PE=3D1 =
SV=3D6=09

 	 1::sp|cRAP053|P35908|K22E_HUMAN	 Keratin, type II
cytoskeletal 2 epidermal OS=3DHomo sapiens GN=3DKRT2 PE=3D1 SV=3D2=09

 	 1::sp|cRAP039|P13645|K1C10_HUMAN	 Keratin, type I
cytoskeletal 10 OS=3DHomo sapiens GN=3DKRT10 PE=3D1 SV=3D6=09

 	 1::sp|cRAP041|P35527|K1C9_HUMAN	 Keratin, type I
cytoskeletal 9 OS=3DHomo sapiens GN=3DKRT9 PE=3D1 SV=3D3=09

 	 2::PatA	 PatA=09

 	 2::PatB	 PatB=09

 	 1::sp|cRAP002|P02768|ALBU_HUMAN	 Serum albumin OS=3DHomo
sapiens GN=3DALB PE=3D1 SV=3D2=09

 	 1::sp|cRAP078|P00698|LYSC_CHICK	 Lysozyme C OS=3DGallus
gallus GN=3DLYZ PE=3D1 SV=3D1=09

 	 1::sp|cRAP040|O77727|K1C15_SHEEP	 Keratin, type I
cytoskeletal 15 OS=3DOvis aries GN=3DKRT15 PE=3D2 SV=3D1=09

 	 2::Tryp	 Tryp=09

 	 1::sp|cRAP087|P02769|ALBU_BOVIN	 Serum albumin OS=3DBos
taurus GN=3DALB PE=3D1 SV=3D4=09

 	 1::sp|cRAP109|P02788|TRFL_HUMAN	 Lactotransferrin
OS=3DHomo sapiens GN=3DLTF PE=3D1 SV=3D6=09

 	 1::sp|cRAP079|P61626|LYSC_HUMAN	 Lysozyme C OS=3DHomo
sapiens GN=3DLYZ PE=3D1 SV=3D1=09

 	 1::sp|cRAP071|Q9NSB2|KRT84_HUMAN	 Keratin, type II
cuticular Hb4 OS=3DHomo sapiens GN=3DKRT84 PE=3D2 SV=3D2=09

 	 1::sp|P22629|SAV_STRAV	 Streptavidin OS=3DStreptomyces avidinii
OX=3D1895 PE=3D1 SV=3D1=09

 	 1::sp|cRAP019|P08311|CATG_HUMAN	 Cathepsin G OS=3DHomo
sapiens GN=3DCTSG PE=3D1 SV=3D2=09

 	 1::sp|P0AEX9|MALE_ECOLI	 Maltose/maltodextrin-binding
periplasmic protein OS=3DEscherichia coli (strain K12) OX=3D83333 =
GN=3DmalE
PE=3D1 SV=3D1=09

 	 1::sp|cRAP035|P69905|HBA_HUMAN	 Hemoglobin subunit alpha
OS=3DHomo sapiens GN=3DHBA1 PE=3D1 SV=3D2=09

 	 1::sp|cRAP018|P07339|CATD_HUMAN	 Cathepsin D OS=3DHomo
sapiens GN=3DCTSD PE=3D1 SV=3D1=09

 	 1::sp|cRAP099|P62979|RS27A_HUMAN	 Ubiquitin-40S
ribosomal protein S27a OS=3DHomo sapiens GN=3DRPS27A PE=3D1 SV=3D2=09

 	 1::sp|cRAP015|P02666|CASB_BOVIN	 Beta-casein OS=3DBos
taurus GN=3DCSN2 PE=3D1 SV=3D2=09

 	 1::sp|cRAP016|P02668|CASK_BOVIN	 Kappa-casein OS=3DBos
taurus GN=3DCSN3 PE=3D1 SV=3D1=09

 	 1::sp|cRAP086|P01012|OVAL_CHICK	 Ovalbumin OS=3DGallus
gallus GN=3DSERPINB14 PE=3D1 SV=3D2=09

 	 1::sp|cRAP014|P02663|CASA2_BOVIN	 Alpha-S2-casein OS=3DBos
taurus GN=3DCSN1S2 PE=3D1 SV=3D2=09


Mascot Score Histogram

Ions score is -10*Log(P), where P is the probability that the observed
match is a random event.
Individual ions scores > 13 indicate identity or extensive homology
(p<0.05).
Protein scores are derived from ions scores as a non-probabilistic
basis for ranking protein hits.

Score Distribution=20
 =20

Peptide Summary Report

 	Protein Family Summary Peptide Summary Select Summary (protein
hits) Select Summary (unassigned) Export Search Results  	Help
Help =09
 	 Significance threshold p<  	Max. number of hits
Standard scoring  MudPIT scoring  	Ions score or expect cut-off
Show sub-sets  =09
 	 Show pop-ups  Suppress pop-ups  	Sort unassigned
Decreasing Score Increasing query / Mr Decreasing Intensity  	Require
bold red   =09
 	 Preferred taxonomy All entries . . Archaea (Archaeobacteria) .
. Eukaryota (eucaryotes) . . . . Alveolata (alveolates) . . . . . .
Plasmodium falciparum (malaria parasite) . . . . . . Other Alveolata .
. . . Metazoa (Animals) . . . . . . Caenorhabditis elegans . . . . . .
Drosophila (fruit flies) . . . . . . Chordata (vertebrates and
relatives) . . . . . . . . bony vertebrates . . . . . . . . . .
lobe-finned fish and tetrapod clade . . . . . . . . . . . . Mammalia
(mammals) . . . . . . . . . . . . . . Primates . . . . . . . . . . . .
. . . . Homo sapiens (human) . . . . . . . . . . . . . . . . Other
primates . . . . . . . . . . . . . . Rodentia (Rodents) . . . . . . . .
. . . . . . . . Mus. . . . . . . . . . . . . . . . . . . Mus musculus
(house mouse) . . . . . . . . . . . . . . . . Rattus . . . . . . . . .
. . . . . . . Other rodentia . . . . . . . . . . . . . . Other mammalia
. . . . . . . . . . . . Xenopus laevis (African clawed frog) . . . . .
. . . . . . . Other lobe-finned fish and tetrapod clade . . . . . . . .
. . Actinopterygii (ray-finned fishes) . . . . . . . . . . . . Takifugu
rubripes (Japanese Pufferfish) . . . . . . . . . . . . Danio rerio
(zebra fish) . . . . . . . . . . . . Other Actinopterygii . . . . . . .
. Other Chordata . . . . . . Other Metazoa . . . . Dictyostelium
discoideum . . . . Fungi . . . . . . Saccharomyces Cerevisiae (baker's
yeast) . . . . . . Schizosaccharomyces pombe (fission yeast) . . . . .
. Pneumocystis carinii . . . . . . Other Fungi . . . . Viridiplantae
(Green Plants) . . . . . . Arabidopsis thaliana (thale cress) . . . . .
. Oryza sativa (rice) . . . . . . Other green plants . . . . Other
Eukaryota . . Bacteria (Eubacteria) . . . . Actinobacteria (class) . .
. . . . Mycobacterium tuberculosis complex . . . . . . Other
Actinobacteria (class) . . . . Firmicutes (gram-positive bacteria) . .
. . . . Bacillus subtilis . . . . . . Mycoplasma . . . . . .
Streptococcus Pneumoniae . . . . . . Streptomyces coelicolor . . . . .
. Other Firmicutes . . . . Proteobacteria (purple bacteria) . . . . . .
Agrobacterium tumefaciens . . . . . . Campylobacter jejuni . . . . . .
Escherichia coli . . . . . . Neisseria meningitidis . . . . . .
Salmonella . . . . . . Other Proteobacteria . . . . Other Bacteria . .
Viruses . . . . Hepatitis C virus . . . . Other viruses . . Other
(includes plasmids and artificial sequences) . . unclassified . .
Species information unavailable  =09


                          =20

         Error tolerant    =20

1.    	1::sp|cRAP054|P04264|K2C1_HUMAN    Mass: 66170    Score: 2329
Matches: 55(55)  Sequences: 39(39)  emPAI: 41.83=09
 	Keratin, type II cytoskeletal 1 OS=3DHomo sapiens GN=3DKRT1 PE=3D1
SV=3D6=09
	Check to include this hit in error tolerant search or archive
report=09
      	 =09
      	Query  	Observed  	Mr(expt)  	Mr(calc)  	 ppm
Miss 	Score 	Expect 	Rank 	Unique 	 Peptide=09
	132  	402.7082  	803.4019  	803.4025  	-0.74
0  	22  	0.0065 	1  	U   	 R.SEIDNVK.K=09
	278  	416.7487  	831.4828  	831.4814  	1.72
0  	36  	0.00027 	1  	U   	 K.SISISVAR.G=09
	463  	437.7523  	873.4901  	873.4920  	-2.09
0  	34  	0.00044 	1  	U   	 R.SLVNLGGSK.S=09
	670  	466.7559  	931.4973  	931.4974  	-0.16
1  	23  	0.005 	1  	U   	 R.SEIDNVKK.Q=09
	736  	473.2536  	944.4927  	944.4927  	0.03
1  	56  	2.8e-06 	1  	U   	 R.GENALKDAK.N=09
	884  	487.2693  	972.5240  	972.5240  	-0.00
0  	54  	4.5e-06 	1  	    	 K.IEISELNR.V=09
	1025  	500.2260  	998.4375  	998.4379  	-0.37
0  	(36) 	0.00025 	1  	U   	 K.DVDGAYMTK.V=09
	1086  	508.2231  	1014.4317  	1014.4328  	-1.07
0  	37  	0.00022 	1  	U   	 K.DVDGAYMTK.V +
Oxidation (M)=09
	1183  	517.2600  	1032.5053  	1032.5087  	-3.27
0  	58  	1.5e-06 	1  	U   	 R.TLLEGEESR.M=09
	1327  	533.7620  	1065.5095  	1065.5090  	0.41
1  	49  	1.3e-05 	1  	    	 K.YEDEINKR.T=09
	1352  	537.3012  	1072.5879  	1072.5876  	0.21
1  	37  	0.00021 	1  	U   	 R.LRSEIDNVK.K=09
	1465  	546.7555  	1091.4965  	1091.4956  	0.88
0  	89  	1.3e-09 	1  	U   	 R.GSGGGSSGGSIGGR.G=09
	1612  	563.2752  	1124.5359  	1124.5349  	0.84
0  	61  	8.1e-07 	1  	U   	 K.AEAESLYQSK.Y=09
	1618  	564.2735  	1126.5324  	1126.5329  	-0.36
1  	(52) 	6.5e-06 	1  	U   	 K.KDVDGAYMTK.V=09
	1670  	571.2637  	1140.5128  	1140.5121  	0.60
0  	44  	4.3e-05 	1  	U   	 R.DYQELMNTK.L=09
	1677  	572.2717  	1142.5289  	1142.5278  	1.00
1  	61  	7.6e-07 	1  	U   	 K.KDVDGAYMTK.V +
Oxidation (M)=09
	1745  	579.2607  	1156.5069  	1156.5070  	-0.08
0  	(36) 	0.00024 	1  	U   	 R.DYQELMNTK.L +
Oxidation (M)=09
	1855  	590.3041  	1178.5936  	1178.5931  	0.41
0  	58  	1.6e-06 	1  	U   	 K.YEELQITAGR.H=09
	1991  	601.3491  	1200.6837  	1200.6826  	0.90
2  	27  	0.002 	1  	U   	 R.LRSEIDNVKK.Q=09
	2374  	633.3224  	1264.6302  	1264.6299  	0.25
0  	74  	3.9e-08 	1  	U   	 R.TNAENEFVTIK.K=09
	2377  	633.8137  	1265.6129  	1265.6139  	-0.82
0  	(57) 	2.2e-06 	1  	U   	 R.TNAENEFVTIK.K +
Deamidated (NQ)=09
	2429  	639.3590  	1276.7035  	1276.7027  	0.63
0  	72  	6.7e-08 	1  	U   	 K.LALDLEIATYR.T=09
	2519  	650.7690  	1299.5234  	1299.5224  	0.81
0  	63  	5.1e-07 	1  	U   	 K.NMQDMVEDYR.N=09
	2531  	651.8619  	1301.7093  	1301.7078  	1.15
0  	68  	1.6e-07 	1  	U   	 R.SLDLDSIIAEVK.A=09
	2554  	436.8893  	1307.6462  	1307.6469  	-0.56
2  	(43) 	5.1e-05 	1  	U   	 R.NKYEDEINKR.T=09
	2555  	436.8897  	1307.6471  	1307.6469  	0.15
2  	49  	1.4e-05 	1  	U   	 R.NKYEDEINKR.T=09
	2562  	437.2171  	1308.6296  	1308.6309  	-1.05
2  	(33) 	0.00055 	1  	U   	 R.NKYEDEINKR.T +
Deamidated (NQ)=09
	2592  	658.7656  	1315.5166  	1315.5173  	-0.54
0  	(43) 	4.7e-05 	1  	U   	 K.NMQDMVEDYR.N +
Oxidation (M)=09
	2642  	666.7633  	1331.5121  	1331.5122  	-0.09
0  	(57) 	1.9e-06 	1  	U   	 K.NMQDMVEDYR.N + 2
Oxidation (M)=09
	2662  	670.8383  	1339.6620  	1339.6619  	0.04
1  	29  	0.0012 	1  	U   	 K.SKAEAESLYQSK.Y=09
	2719  	679.3523  	1356.6900  	1356.6885  	1.14
0  	75  	3e-08 	1  	U   	 K.LNDLEDALQQAK.E=09
	2823  	692.3494  	1382.6843  	1382.6830  	0.94
0  	69  	1.3e-07 	1  	U   	 K.SLNNQFASFIDK.V=09
	2828  	692.8405  	1383.6663  	1383.6670  	-0.49
0  	(64) 	4.1e-07 	1  	U   	 K.SLNNQFASFIDK.V +
Deamidated (NQ)=09
	2861  	465.2484  	1392.7234  	1392.7249  	-1.05
1  	33  	0.00053 	1  	U   	 R.TNAENEFVTIKK.D=09
	2864  	465.5770  	1393.7093  	1393.7089  	0.28
1  	(31) 	0.00084 	1  	U   	 R.TNAENEFVTIKK.D +
Deamidated (NQ)=09
	3183  	738.3785  	1474.7425  	1474.7416  	0.62
0  	68  	1.5e-07 	1  	U   	 K.WELLQQVDTSTR.T=09
	3184  	738.3785  	1474.7425  	1474.7416  	0.62
0  	(40) 	9e-05 	1  	U   	 K.WELLQQVDTSTR.T=09
	3186  	738.3982  	1474.7818  	1474.7780  	2.61
0  	(55) 	3.2e-06 	1  	    	 R.FLEQQNQVLQTK.W=09
	3191  	738.8881  	1475.7616  	1475.7620  	-0.29
0  	76  	2.6e-08 	1  	    	 R.FLEQQNQVLQTK.W +
Deamidated (NQ)=09
	3357  	508.6010  	1522.7813  	1522.7813  	-0.02
1  	(23) 	0.0046 	1  	U   	 R.LLRDYQELMNTK.L=09
	3408  	513.9324  	1538.7753  	1538.7762  	-0.63
1  	24  	0.0042 	1  	U   	 R.LLRDYQELMNTK.L + Oxidation
(M)=09
	3563  	533.9496  	1598.8269  	1598.8264  	0.35
1  	(56) 	2.6e-06 	1  	U   	 K.NKLNDLEDALQQAK.E=09
	3569  	534.2761  	1599.8064  	1599.8104  	-2.51
1  	59  	1.1e-06 	1  	U   	 K.NKLNDLEDALQQAK.E +
Deamidated (NQ)=09
	3570  	534.2781  	1599.8124  	1599.8104  	1.28
1  	(36) 	0.00026 	1  	U   	 K.NKLNDLEDALQQAK.E +
Deamidated (NQ)=09
	3670  	546.9581  	1637.8524  	1637.8525  	-0.10
1  	38  	0.00016 	1  	U   	 K.SLNNQFASFIDKVR.F=09
	3730  	829.4013  	1656.7881  	1656.7856  	1.49
0  	94  	4.2e-10 	1  	U   	 R.SGGGFSSGSAGIINYQR.R=09
	4070  	883.3717  	1764.7288  	1764.7275  	0.77
0  	160  	1.1e-16 	1  	U
R.FSSCGGGGGSFGAGGGFGSR.S=09
	4273  	615.6542  	1843.9407  	1843.9388  	1.04
1  	77  	2.2e-08 	1  	U   	 K.KQISNLQQSISDAEQR.G=09
	4634  	665.6591  	1993.9555  	1993.9534  	1.09
0  	74  	3.7e-08 	1  	U   	 R.THNLEPYFESFINNLR.R +
Deamidated (NQ)=09
	4684  	673.2996  	2016.8770  	2016.8768  	0.10
1  	79  	1.3e-08 	1  	U   	 R.LDSELKNMQDMVEDYR.N +
2 Oxidation (M)=09
	4995  	728.7138  	2183.1194  	2183.1182  	0.58
2  	83  	4.9e-09 	1  	U
K.NKLNDLEDALQQAKEDLAR.L=09
	5396  	795.3229  	2382.9470  	2382.9447  	0.98
0  	83  	5.6e-09 	1  	U
R.GGGGGGYGSGGSSYGSGGGSYGSGGGGGGGR.G=09
	5682  	855.7272  	2564.1597  	2564.1595  	0.05
0  	(62) 	6.5e-07 	1  	U
R.MSGECAPNVSVSVSTSHTTISGGGSR.G=09
	5705  	861.0610  	2580.1613  	2580.1545  	2.65
0  	78  	1.5e-08 	1  	U
R.MSGECAPNVSVSVSTSHTTISGGGSR.G + Oxidation (M)=09
	6303  	1104.7748  	3311.3025  	3311.3009  	0.48
0  	62  	6.3e-07 	1  	U
R.GSYGSGGSSYGSGGGSYGSGGGGGGHGSYGSGSSSGGYR.G=09

  _____ =20

2.    	1::sp|cRAP053|P35908|K22E_HUMAN    Mass: 65678    Score: 2205
Matches: 42(42)  Sequences: 35(35)  emPAI: 18.73=09
 	Keratin, type II cytoskeletal 2 epidermal OS=3DHomo sapiens
GN=3DKRT2 PE=3D1 SV=3D2=09
	Check to include this hit in error tolerant search or archive
report=09
      	 =09
      	Query  	Observed  	Mr(expt)  	Mr(calc)  	 ppm
Miss 	Score 	Expect 	Rank 	Unique 	 Peptide=09
	39  	390.1934  	778.3722  	778.3722  	0.03
0  	41  	7.4e-05 	1  	U   	 K.AAFGGSGGR.G=09
	248  	414.2183  	826.4221  	826.4225  	-0.43
0  	37  	0.00022 	1  	    	 K.FASFIDK.V=09
	269  	416.2505  	830.4865  	830.4862  	0.38
0  	58  	1.7e-06 	1  	U   	 R.SLVGLGGTK.S=09
 	884  	487.2693  	972.5240  	972.5240  	-0.00
0  	54  	4.5e-06 	1  	    	 K.IEISELNR.V=09
	1040  	503.2367  	1004.4589  	1004.4597  	-0.78
0  	55  	3.2e-06 	1  	U   	 K.LLEGEECR.M=09
	1187  	519.2668  	1036.5190  	1036.5189  	0.10
0  	46  	2.4e-05 	1  	U   	 R.YLDGLTAER.T=09
 	1327  	533.7620  	1065.5095  	1065.5090  	0.41
1  	49  	1.3e-05 	1  	    	 K.YEDEINKR.T=09
	1436  	542.7529  	1083.4913  	1083.4906  	0.61
0  	27  	0.0021 	1  	U   	 K.DVDNAYMIK.V + Oxidation (M)=09
	1542  	554.2752  	1106.5359  	1106.5356  	0.24
0  	46  	2.4e-05 	1  	U   	 K.AQYEEIAQR.S=09
	1636  	566.2587  	1130.5028  	1130.5026  	0.14
0  	52  	6.8e-06 	1  	U   	 R.STSSFSCLSR.H=09
	1644  	567.2846  	1132.5547  	1132.5546  	0.04
1  	57  	1.8e-06 	1  	U   	 R.KLLEGEECR.M=09
	1737  	578.2715  	1154.5284  	1154.5278  	0.56
0  	33  	0.00051 	1  	U   	 R.DYQELMNVK.L +
Oxidation (M)=09
	1930  	597.3118  	1192.6090  	1192.6088  	0.16
0  	68  	1.6e-07 	1  	U   	 K.YEELQVTVGR.H=09
	1937  	398.8753  	1193.6041  	1193.6040  	0.08
2  	61  	8e-07 	1  	U   	 K.KYEDEINKR.T=09
	1958  	599.2788  	1196.5431  	1196.5422  	0.72
0  	76  	2.6e-08 	1  	U   	 K.GGSISGGGYGSGGGK.H=09
	2041  	604.8115  	1207.6085  	1207.6085  	0.02
0  	79  	1.2e-08 	1  	U   	 R.TAAENDFVTLK.K=09
	2045  	605.3038  	1208.5930  	1208.5925  	0.43
0  	(61) 	7.5e-07 	1  	U   	 R.TAAENDFVTLK.K +
Deamidated (NQ)=09
	2313  	627.8082  	1253.6018  	1253.6001  	1.38
0  	74  	3.9e-08 	1  	U   	 R.GFSSGSAVVSGGSR.R=09
	2363  	632.3511  	1262.6877  	1262.6870  	0.56
0  	70  	9.5e-08 	1  	U   	 K.LALDVEIATYR.K=09
	2364  	632.3520  	1262.6895  	1262.6870  	2.00
0  	(33) 	0.00055 	1  	U   	 K.LALDVEIATYR.K=09
	2612  	440.8655  	1319.5748  	1319.5756  	-0.62
0  	42  	6e-05 	1  	U   	 R.HGGGGGGFGGGGFGSR.S=09
	2639  	665.3239  	1328.6333  	1328.6320  	0.93
0  	73  	4.7e-08 	1  	U   	 K.NVQDAIADAEQR.G=09
	2779  	686.3604  	1370.7061  	1370.7041  	1.48
0  	67  	2.2e-07 	1  	U   	 K.LNDLEEALQQAK.E=09
 	3186  	738.3982  	1474.7818  	1474.7780  	2.61
0  	(55) 	3.2e-06 	1  	    	 R.FLEQQNQVLQTK.W=09
 	3191  	738.8881  	1475.7616  	1475.7620  	-0.29
0  	76  	2.6e-08 	1  	    	 R.FLEQQNQVLQTK.W +
Deamidated (NQ)=09
	3346  	507.9410  	1520.8013  	1520.8021  	-0.51
1  	31  	0.00087 	1  	U   	 R.LLRDYQELMNVK.L=09
	3533  	794.8468  	1587.6790  	1587.6761  	1.83
0  	116  	2.5e-12 	1  	U
R.GGSSSGGGYGSGGGGSSSVK.G=09
	3601  	538.6215  	1612.8426  	1612.8420  	0.35
1  	69  	1.2e-07 	1  	U   	 R.NKLNDLEEALQQAK.E=09
	3994  	870.8576  	1739.7006  	1739.6983  	1.34
0  	103  	4.5e-11 	1  	U
R.GSSSGGGYSSGSSSYGSGGR.Q=09
	3998  	871.3792  	1740.7439  	1740.7412  	1.52
0  	123  	5.1e-13 	1  	U
R.GGSGGGGSISGGGYGSGGGSGGR.Y=09
	4259  	919.9616  	1837.9087  	1837.9072  	0.83
0  	111  	7.1e-12 	1  	U
K.SISISVAGGGGGFGAAGGFGGR.G=09
	4884  	1064.4804  	2126.9461  	2126.9426  	1.67
0  	29  	0.0012 	1  	U   	 R.TSQNSELNNMQDLVEDYK.K=09
	5026  	733.3851  	2197.1334  	2197.1338  	-0.19
2  	22  	0.0057 	1  	U   	 R.NKLNDLEEALQQAKEDLAR.L=09
	5166  	752.6868  	2255.0385  	2255.0376  	0.41
1  	(65) 	3.5e-07 	1  	U
R.TSQNSELNNMQDLVEDYKK.K=09
	5168  	753.0140  	2256.0201  	2256.0216  	-0.64
1  	(37) 	0.00018 	1  	U
R.TSQNSELNNMQDLVEDYKK.K + Deamidated (NQ)=09
	5172  	753.3317  	2256.9734  	2256.9704  	1.29
1  	65  	3.1e-07 	1  	U
R.QSGSRGGSGGGGSISGGGYGSGGGSGGR.Y + Deamidated (NQ)=09
	5201  	758.0203  	2271.0391  	2271.0325  	2.93
1  	69  	1.4e-07 	1  	U
R.TSQNSELNNMQDLVEDYKK.K + Oxidation (M)=09
	5202  	758.3480  	2272.0221  	2272.0165  	2.45
1  	(47) 	2.2e-05 	1  	U
R.TSQNSELNNMQDLVEDYKK.K + Deamidated (NQ); Oxidation (M)=09
	5425  	800.3450  	2398.0131  	2398.0113  	0.76
0  	79  	1.3e-08 	1  	U
R.GGGFGGGSSFGGGSGFSGGGFGGGGFGGGR.F=09
	5557  	825.4025  	2473.1856  	2473.1854  	0.08
0  	86  	2.2e-09 	1  	U
R.MSGDLSSNVTVSVTSSTISSNVASK.A + Oxidation (M)=09
	6196  	1016.8373  	3047.4902  	3047.4870  	1.06
0  	61  	8.3e-07 	1  	U
K.VLYDAEISQIHQSVTDTNVILSMDNSR.N=09
	6205  	1022.1695  	3063.4866  	3063.4819  	1.55
0  	(59) 	1.2e-06 	1  	U
K.VLYDAEISQIHQSVTDTNVILSMDNSR.N + Oxidation (M)=09

  _____ =20

3.    	1::sp|cRAP039|P13645|K1C10_HUMAN    Mass: 59020    Score: 2120
Matches: 54(54)  Sequences: 35(35)  emPAI: 51.66=09
 	Keratin, type I cytoskeletal 10 OS=3DHomo sapiens GN=3DKRT10 PE=3D1
SV=3D6=09
	Check to include this hit in error tolerant search or archive
report=09
      	 =09
      	Query  	Observed  	Mr(expt)  	Mr(calc)  	 ppm
Miss 	Score 	Expect 	Rank 	Unique 	 Peptide=09
	144  	404.2034  	806.3922  	806.3923  	-0.01
0  	55  	3.2e-06 	1  	    	 R.LAADDFR.L=09
	155  	405.2237  	808.4329  	808.4330  	-0.12
0  	44  	4.3e-05 	1  	    	 R.LASYLDK.V=09
	365  	424.2295  	846.4444  	846.4447  	-0.29
0  	43  	4.8e-05 	1  	U   	 K.SEITELR.R=09
	609  	458.6950  	915.3753  	915.3756  	-0.27
0  	28  	0.0016 	1  	    	 K.NHEEEMK.D=09
	994  	497.2521  	992.4897  	992.4927  	-2.97
0  	42  	6.7e-05 	1  	U   	 K.YENEVALR.Q=09
	1003  	497.7460  	993.4774  	993.4767  	0.77
0  	(40) 	0.00011 	1  	U   	 K.YENEVALR.Q +
Deamidated (NQ)=09
	1007  	498.2637  	994.5129  	994.5123  	0.57
1  	33  	0.00053 	1  	U   	 K.IKEWYEK.H=09
	1174  	516.3029  	1030.5912  	1030.5910  	0.14
0  	51  	8.9e-06 	1  	    	 R.VLDELTLTK.A=09
	1319  	532.8107  	1063.6068  	1063.6026  	3.97
1  	71  	7.9e-08 	1  	U   	 R.LASYLDKVR.A=09
	1456  	545.7695  	1089.5245  	1089.5237  	0.76
0  	(61) 	8.6e-07 	1  	U   	 K.VTMQNLNDR.L=09
	1461  	546.2612  	1090.5079  	1090.5077  	0.20
0  	86  	2.4e-09 	1  	U   	 K.VTMQNLNDR.L +
Deamidated (NQ)=09
	1531  	553.7668  	1105.5190  	1105.5186  	0.37
0  	(66) 	2.6e-07 	1  	U   	 K.VTMQNLNDR.L +
Oxidation (M)=09
	1532  	553.7668  	1105.5191  	1105.5186  	0.50
0  	(53) 	4.5e-06 	1  	U   	 K.VTMQNLNDR.L +
Oxidation (M)=09
	1539  	554.2590  	1106.5034  	1106.5026  	0.70
0  	(81) 	8.7e-09 	1  	U   	 K.VTMQNLNDR.L +
Deamidated (NQ); Oxidation (M)=09
	1547  	555.2488  	1108.4830  	1108.4825  	0.45
0  	41  	8.4e-05 	1  	U   	 K.DAEAWFNEK.S=09
	1553  	555.7405  	1109.4664  	1109.4665  	-0.10
0  	(25) 	0.0033 	1  	U   	 K.DAEAWFNEK.S + Deamidated
(NQ)=09
	1578  	559.7580  	1117.5014  	1117.5013  	0.12
0  	59  	1.2e-06 	1  	U   	 K.HGNSHQGEPR.D=09
	1796  	583.2963  	1164.5780  	1164.5775  	0.43
0  	68  	1.4e-07 	1  	U   	 R.LENEIQTYR.S=09
	1893  	594.3540  	1186.6934  	1186.6921  	1.12
1  	37  	0.00018 	1  	    	 R.RVLDELTLTK.A=09
	1996  	601.8040  	1201.5934  	1201.5939  	-0.41
0  	98  	1.7e-10 	1  	    	 R.QSVEADINGLR.R +
Deamidated (NQ)=09
	1998  	601.8048  	1201.5951  	1201.5939  	1.01
0  	(78) 	1.5e-08 	1  	    	 R.QSVEADINGLR.R +
Deamidated (NQ)=09
	2207  	412.2311  	1233.6714  	1233.6717  	-0.23
1  	(54) 	4.2e-06 	1  	U   	 R.LKYENEVALR.Q=09
	2215  	412.5591  	1234.6555  	1234.6557  	-0.16
1  	73  	5.2e-08 	1  	U   	 R.LKYENEVALR.Q +
Deamidated (NQ)=09
	2359  	631.8030  	1261.5915  	1261.5899  	1.32
0  	66  	2.3e-07 	1  	U   	 R.SLLEGEGSSGGGGR.G=09
	2521  	434.2030  	1299.5873  	1299.5877  	-0.34
1  	(49) 	1.3e-05 	1  	U   	 K.NHEEEMKDLR.N=09
	2594  	439.5349  	1315.5827  	1315.5826  	0.07
1  	53  	4.5e-06 	1  	U   	 K.NHEEEMKDLR.N +
Oxidation (M)=09
	2595  	439.5349  	1315.5828  	1315.5826  	0.14
1  	(43) 	4.8e-05 	1  	U   	 K.NHEEEMKDLR.N +
Oxidation (M)=09
	2720  	679.3627  	1356.7109  	1356.7110  	-0.03
1  	26  	0.0026 	1  	    	 R.QSVEADINGLRR.V=09
	2758  	683.3235  	1364.6325  	1364.6320  	0.39
0  	72  	5.9e-08 	1  	U   	 R.SQYEQLAEQNR.K=09
	2765  	683.8157  	1365.6168  	1365.6160  	0.56
0  	(52) 	6.8e-06 	1  	U   	 R.SQYEQLAEQNR.K +
Deamidated (NQ)=09
	2812  	691.3290  	1380.6435  	1380.6408  	1.95
0  	59  	1.2e-06 	1  	U   	 R.ALEESNYELEGK.I=09
	2819  	691.8207  	1381.6269  	1381.6248  	1.51
0  	(58) 	1.6e-06 	1  	U   	 R.ALEESNYELEGK.I +
Deamidated (NQ)=09
	2849  	695.8448  	1389.6751  	1389.6736  	1.15
0  	102  	6.6e-11 	1  	U   	 K.QSLEASLAETEGR.Y=09
	3024  	478.9276  	1433.7611  	1433.7626  	-1.08
1  	(38) 	0.00014 	1  	U   	 K.IRLENEIQTYR.S=09
	3028  	479.2559  	1434.7459  	1434.7466  	-0.50
1  	(36) 	0.00024 	1  	U   	 K.IRLENEIQTYR.S +
Deamidated (NQ)=09
	3029  	479.2562  	1434.7467  	1434.7466  	0.01
1  	44  	4.3e-05 	1  	U   	 K.IRLENEIQTYR.S +
Deamidated (NQ)=09
	3067  	482.2330  	1443.6773  	1443.6776  	-0.22
2  	60  	1e-06 	1  	U   	 K.KNHEEEMKDLR.N + Oxidation
(M)=09
	3255  	498.5814  	1492.7224  	1492.7270  	-3.04
1  	52  	6.6e-06 	1  	U   	 R.SQYEQLAEQNRK.D=09
	3257  	498.9112  	1493.7118  	1493.7110  	0.57
1  	(42) 	7e-05 	1  	U   	 R.SQYEQLAEQNRK.D + Deamidated
(NQ)=09
	3434  	775.3428  	1548.6711  	1548.6700  	0.73
0  	125  	3.4e-13 	1  	U
R.SGGGGGGGGCGGGGGVSSLR.I=09
	3910  	854.3906  	1706.7666  	1706.7649  	0.97
0  	109  	1.1e-11 	1  	U
K.GSLGGGFSSGGFSGGSFSR.G=09
	4159  	599.6757  	1796.0052  	1796.0043  	0.46
0  	27  	0.0021 	1  	U   	 R.NVQALEIELQSQLALK.Q=09
	4547  	651.7097  	1952.1072  	1952.1054  	0.89
1  	32  	0.00064 	1  	U   	 R.RNVQALEIELQSQLALK.Q=09
	4639  	998.9899  	1995.9653  	1995.9636  	0.84
0  	54  	4.1e-06 	1  	U   	 K.ELTTEIDNNIEQISSYK.S=09
	4642  	999.4834  	1996.9522  	1996.9476  	2.30
0  	(50) 	1.1e-05 	1  	U   	 K.ELTTEIDNNIEQISSYK.S
+ Deamidated (NQ)=09
	4791  	1041.9867  	2081.9588  	2081.9575  	0.63
0  	94  	4.3e-10 	1  	U   	 R.AETECQNTEYQQLLDIK.I=09
	5061  	738.0382  	2211.0928  	2211.0906  	0.99
1  	73  	4.6e-08 	1  	U
K.SKELTTEIDNNIEQISSYK.S=09
 	5064  	738.3649  	2212.0730  	2212.0746  	-0.75
1  	(26) 	0.0025 	7  	U   	 K.SKELTTEIDNNIEQISSYK.S +
Deamidated (NQ)=09
	5065  	738.3676  	2212.0808  	2212.0746  	2.80
1  	(57) 	1.8e-06 	1  	U
K.SKELTTEIDNNIEQISSYK.S + Deamidated (NQ)=09
	5085  	742.0534  	2223.1384  	2223.1344  	1.81
1  	(22) 	0.006 	1  	U   	 K.ADLEMQIESLTEELAYLKK.N=09
	5129  	747.3840  	2239.1301  	2239.1293  	0.35
1  	32  	0.00061 	1  	U
K.ADLEMQIESLTEELAYLKK.N + Oxidation (M)=09
	5340  	781.6672  	2341.9797  	2341.9771  	1.10
0  	76  	2.3e-08 	1  	U
R.GSSGGGCFGGSSGGYGGLGGFGGGSFR.G=09
	6104  	968.8001  	2903.3785  	2903.3753  	1.10
0  	61  	8.5e-07 	1  	U
R.NVSTGDVNVEMNAAPGVDLTQLLNNMR.S + 2 Oxidation (M)=09
	6198  	1018.2141  	3051.6203  	3051.6200  	0.11
1  	74  	3.7e-08 	1  	U
K.TIDDLKNQILNLTTDNANILLQIDNAR.L=09

 =09
      	Proteins matching a subset of these peptides:=09
      	1::sp|cRAP042|Q15323|K1H1_HUMAN    Mass: 48633    Score: 55
Matches: 1(1)  Sequences: 1(1)=09
 	Keratin, type I cuticular Ha1 OS=3DHomo sapiens GN=3DKRT31 PE=3D2
SV=3D3=09
      	1::sp|cRAP043|Q14532|K1H2_HUMAN    Mass: 51793    Score: 55
Matches: 1(1)  Sequences: 1(1)=09
 	Keratin, type I cuticular Ha2 OS=3DHomo sapiens GN=3DKRT32 PE=3D1
SV=3D3=09
      	1::sp|cRAP045|Q92764|KRT35_HUMAN    Mass: 51640    Score: 55
Matches: 1(1)  Sequences: 1(1)=09
 	Keratin, type I cuticular Ha5 OS=3DHomo sapiens GN=3DKRT35 PE=3D2
SV=3D5=09
      	1::sp|cRAP046|O76013|KRT36_HUMAN    Mass: 53354    Score: 55
Matches: 1(1)  Sequences: 1(1)=09
 	Keratin, type I cuticular Ha6 OS=3DHomo sapiens GN=3DKRT36 PE=3D1
SV=3D1=09
      	1::sp|cRAP047|O76014|KRT37_HUMAN    Mass: 51084    Score: 55
Matches: 1(1)  Sequences: 1(1)=09
 	Keratin, type I cuticular Ha7 OS=3DHomo sapiens GN=3DKRT37 PE=3D2
SV=3D3=09
      	1::sp|cRAP048|O76015|KRT38_HUMAN    Mass: 52044    Score: 55
Matches: 1(1)  Sequences: 1(1)=09
 	Keratin, type I cuticular Ha8 OS=3DHomo sapiens GN=3DKRT38 PE=3D2
SV=3D3=09
      	1::sp|cRAP050|Q14525|KT33B_HUMAN    Mass: 47325    Score: 55
Matches: 1(1)  Sequences: 1(1)=09
 	Keratin, type I cuticular Ha3-II OS=3DHomo sapiens GN=3DKRT33B PE=3D2
SV=3D3=09
      	1::sp|cRAP051|P02534|K1M1_SHEEP    Mass: 48070    Score: 55
Matches: 1(1)  Sequences: 1(1)=09
 	Keratin, type I microfibrillar 48 kDa, component 8C-1 OS=3DOvis
aries PE=3D1 SV=3D2=09
  _____ =20

4.    	1::sp|cRAP041|P35527|K1C9_HUMAN    Mass: 62255    Score: 1974
Matches: 46(46)  Sequences: 30(30)  emPAI: 28.27=09
 	Keratin, type I cytoskeletal 9 OS=3DHomo sapiens GN=3DKRT9 PE=3D1
SV=3D3=09
	Check to include this hit in error tolerant search or archive
report=09
      	 =09
      	Query  	Observed  	Mr(expt)  	Mr(calc)  	 ppm
Miss 	Score 	Expect 	Rank 	Unique 	 Peptide=09
 	155  	405.2237  	808.4329  	808.4330  	-0.12
0  	44  	4.3e-05 	1  	    	 R.LASYLDK.V=09
	522  	449.2104  	896.4062  	896.4062  	-0.04
0  	(46) 	2.7e-05 	1  	U   	 R.MTLDDFR.I=09
	593  	457.2081  	912.4016  	912.4011  	0.51
0  	66  	2.5e-07 	1  	U   	 R.MTLDDFR.I +
Oxidation (M)=09
	858  	484.2297  	966.4448  	966.4447  	0.13
0  	28  	0.0014 	1  	U   	 K.IQDWYDK.K=09
	927  	491.7207  	981.4268  	981.4265  	0.40
0  	64  	4.4e-07 	1  	U   	 R.FSSSGGGGGGGR.F=09
	1298  	530.7854  	1059.5562  	1059.5560  	0.21
0  	65  	3.2e-07 	1  	U   	 K.TLLDIDNTR.M=09
	1303  	531.2773  	1060.5400  	1060.5400  	-0.03
0  	(60) 	9.8e-07 	1  	U   	 K.TLLDIDNTR.M +
Deamidated (NQ)=09
	1321  	533.2532  	1064.4918  	1064.4920  	-0.23
0  	(34) 	0.00042 	1  	U   	 K.STMQELNSR.L=09
	1325  	533.7455  	1065.4765  	1065.4760  	0.45
0  	(65) 	3.2e-07 	1  	U   	 K.STMQELNSR.L +
Deamidated (NQ)=09
	1326  	533.7519  	1065.4893  	1065.4913  	-1.83
0  	(45) 	3e-05 	1  	U   	 K.FEMEQNLR.Q=09
	1359  	537.7647  	1073.5149  	1073.5142  	0.66
0  	32  	0.00058 	1  	U   	 R.QFSSSYLSR.S=09
	1416  	541.2510  	1080.4875  	1080.4870  	0.53
0  	(51) 	8.3e-06 	1  	U   	 K.STMQELNSR.L +
Oxidation (M)=09
	1422  	541.7428  	1081.4710  	1081.4710  	0.08
0  	72  	7e-08 	1  	U   	 K.STMQELNSR.L + Deamidated
(NQ); Oxidation (M)=09
	1423  	541.7503  	1081.4861  	1081.4862  	-0.14
0  	46  	2.3e-05 	1  	U   	 K.FEMEQNLR.Q +
Oxidation (M)=09
	1479  	548.2770  	1094.5395  	1094.5396  	-0.10
1  	34  	0.00038 	1  	U   	 K.IQDWYDKK.G=09
	1593  	561.2959  	1120.5772  	1120.5764  	0.76
0  	54  	4e-06 	1  	U   	 R.QEYEQLIAK.N=09
	1747  	579.2994  	1156.5843  	1156.5836  	0.59
0  	(69) 	1.3e-07 	1  	U   	 R.QGVDADINGLR.Q=09
	1758  	579.7913  	1157.5681  	1157.5677  	0.37
0  	98  	1.5e-10 	1  	U   	 R.QGVDADINGLR.Q +
Deamidated (NQ)=09
	1759  	579.7917  	1157.5688  	1157.5677  	1.01
0  	(77) 	2.1e-08 	1  	U   	 R.QGVDADINGLR.Q +
Deamidated (NQ)=09
	1908  	595.8082  	1189.6019  	1189.6013  	0.55
0  	(48) 	1.6e-05 	1  	U   	 R.QVLDNLTMEK.S=09
	2031  	603.8063  	1205.5981  	1205.5962  	1.62
0  	55  	3e-06 	1  	U   	 R.QVLDNLTMEK.S + Oxidation (M)=09
	2192  	616.8022  	1231.5898  	1231.5906  	-0.60
0  	116  	2.4e-12 	1  	U   	 R.SGGGGGGGLGSGGSIR.S=09
	2213  	618.2673  	1234.5200  	1234.5215  	-1.19
0  	81  	7.9e-09 	1  	U   	 R.FSSSSGYGGGSSR.V=09
	2548  	436.5643  	1306.6710  	1306.6703  	0.51
1  	(53) 	5.4e-06 	1  	U   	 R.IKFEMEQNLR.Q=09
	2622  	441.8956  	1322.6651  	1322.6652  	-0.13
1  	68  	1.6e-07 	1  	U   	 R.IKFEMEQNLR.Q +
Oxidation (M)=09
	3522  	793.8876  	1585.7607  	1585.7583  	1.50
0  	75  	3e-08 	1  	U   	 K.VQALEEANNDLENK.I=09
	3526  	794.3789  	1586.7431  	1586.7423  	0.51
0  	(24) 	0.0042 	1  	U   	 K.VQALEEANNDLENK.I +
Deamidated (NQ)=09
	3527  	794.3790  	1586.7434  	1586.7423  	0.66
0  	(59) 	1.4e-06 	1  	U   	 K.VQALEEANNDLENK.I +
Deamidated (NQ)=09
	4134  	896.3691  	1790.7236  	1790.7205  	1.74
0  	88  	1.5e-09 	1  	U
R.GGSGGSYGGGGSGGGYGGGSGSR.G=09
	4258  	613.3268  	1836.9587  	1836.9581  	0.31
0  	71  	7.5e-08 	1  	U   	 R.HGVQELEIELQSQLSK.K=09
	4578  	656.0255  	1965.0547  	1965.0531  	0.83
1  	68  	1.6e-07 	1  	U   	 R.HGVQELEIELQSQLSKK.A=09
	5028  	733.6534  	2197.9383  	2197.9373  	0.44
1  	22  	0.0057 	1  	U   	 R.FSSSGGGGGGGRFSSSSGYGGGSSR.V=09
	5386  	793.0684  	2376.1834  	2376.1808  	1.10
1  	65  	3.2e-07 	1  	U
R.LASYLDKVQALEEANNDLENK.I=09
	5603  	837.3831  	2509.1274  	2509.1245  	1.15
0  	72  	6.7e-08 	1  	U
K.EIETYHNLLEGGQEDFESSGAGK.I=09
	5615  	839.4032  	2515.1878  	2515.1860  	0.69
0  	25  	0.0031 	1  	U   	 K.EEMSQLTGQNSGDVNVEINVAPGK.D=09
	5639  	844.7380  	2531.1923  	2531.1810  	4.48
0  	(22) 	0.0065 	1  	U   	 K.EEMSQLTGQNSGDVNVEINVAPGK.D +
Oxidation (M)=09
	5811  	902.3931  	2704.1574  	2704.1539  	1.28
0  	81  	7.7e-09 	1  	U
R.GGGGSFGYSYGGGSGGGFSASSLGGGFGGGSR.G=09
	6081  	720.8448  	2879.3501  	2879.3461  	1.38
1  	52  	6.1e-06 	1  	U
R.LEKEIETYHNLLEGGQEDFESSGAGK.I=09
	6093  	724.6039  	2894.3864  	2894.3828  	1.24
1  	91  	8.1e-10 	1  	U
K.NHKEEMSQLTGQNSGDVNVEINVAPGK.D=09
	6107  	728.6026  	2910.3813  	2910.3777  	1.22
1  	(63) 	4.8e-07 	1  	U
K.NHKEEMSQLTGQNSGDVNVEINVAPGK.D + Oxidation (M)=09
	6108  	728.8480  	2911.3627  	2911.3618  	0.34
1  	(31) 	0.00071 	1  	U
K.NHKEEMSQLTGQNSGDVNVEINVAPGK.D + Deamidated (NQ); Oxidation (M)=09
	6273  	1075.1005  	3222.2796  	3222.2744  	1.60
0  	137  	2e-14 	1  	U
R.GGSGGSHGGGSGFGGESGGSYGGGEEASGSGGGYGGGSGK.S=09
	6326  	838.9172  	3351.6399  	3351.6365  	1.01
2  	67  	2e-07 	1  	U
K.NHKEEMSQLTGQNSGDVNVEINVAPGKDLTK.T=09
	6344  	842.9149  	3367.6303  	3367.6314  	-0.31
2  	(35) 	0.00034 	1  	U
K.NHKEEMSQLTGQNSGDVNVEINVAPGKDLTK.T + Oxidation (M)=09
	6360  	848.9086  	3391.6052  	3391.6015  	1.08
1  	99  	1.3e-10 	1  	U
R.KDIENQYETQITQIEHEVSSSGQEVQSSAK.E=09
	6797  	995.3940  	4971.9338  	4971.9293  	0.91
0  	36  	0.00026 	1  	U
R.GGSGGSYGGGSGSGGGSGGGYGGGSGGGHSGGSGGGHSGGSGGNYGGGSGSGGGSGGGYGGGSGSR.G=09

  _____ =20

5.    	2::PatA    Mass: 63033    Score: 1480   Matches: 86(86)
Sequences: 28(28)  emPAI: 23.13=09
 	PatA=09
	Check to include this hit in error tolerant search or archive
report=09
      	 =09
      	Query  	Observed  	Mr(expt)  	Mr(calc)  	 ppm
Miss 	Score 	Expect 	Rank 	Unique 	 Peptide=09
	511  	445.7327  	889.4508  	889.4505  	0.39
0  	34  	0.00036 	1  	U   	 R.EVSEGTLR.K=09
	518  	448.2169  	894.4193  	894.4196  	-0.23
0  	(27) 	0.0019 	1  	U   	 R.GTNFSGGQK.Q=09
	520  	448.7091  	895.4037  	895.4036  	0.18
0  	29  	0.0013 	1  	U   	 R.GTNFSGGQK.Q + Deamidated
(NQ)=09
	561  	453.7552  	905.4959  	905.4971  	-1.29
0  	41  	8.1e-05 	1  	U   	 K.FQTLLER.I=09
	562  	453.7557  	905.4968  	905.4971  	-0.27
0  	(34) 	0.00042 	1  	U   	 K.FQTLLER.I=09
	564  	453.7559  	905.4973  	905.4971  	0.26
0  	(38) 	0.00017 	1  	U   	 K.FQTLLER.I=09
	565  	453.7559  	905.4973  	905.4971  	0.32
0  	(23) 	0.0047 	1  	U   	 K.FQTLLER.I=09
	566  	453.7561  	905.4976  	905.4971  	0.59
0  	(35) 	0.00034 	1  	U   	 K.FQTLLER.I=09
	591  	456.7848  	911.5550  	911.5552  	-0.23
0  	(43) 	5.4e-05 	1  	U   	 K.ILVLNQGR.L=09
	592  	456.7850  	911.5554  	911.5552  	0.17
0  	46  	2.4e-05 	1  	U   	 K.ILVLNQGR.L=09
	602  	457.7688  	913.5230  	913.5233  	-0.29
0  	38  	0.00017 	1  	U   	 R.LVQEALNK.D=09
	603  	457.7688  	913.5231  	913.5233  	-0.16
0  	(31) 	0.00077 	1  	U   	 R.LVQEALNK.D=09
	606  	458.2842  	914.5539  	914.5549  	-1.08
0  	39  	0.00014 	1  	U   	 K.TVSIVLQR.A=09
	608  	458.2847  	914.5549  	914.5549  	-0.01
0  	(26) 	0.0023 	1  	U   	 K.TVSIVLQR.A=09
	795  	478.2640  	954.5133  	954.5134  	-0.10
0  	40  	0.0001 	1  	U   	 K.ISSVVHADK.I=09
	1020  	499.8028  	997.5911  	997.5920  	-0.90
0  	(60) 	9.9e-07 	1  	U   	 K.STLAQLIPR.L=09
	1021  	499.8032  	997.5919  	997.5920  	-0.12
0  	71  	7.2e-08 	1  	U   	 K.STLAQLIPR.L=09
	1022  	499.8034  	997.5923  	997.5920  	0.32
0  	(40) 	0.00011 	1  	U   	 K.STLAQLIPR.L=09
	1023  	499.8035  	997.5924  	997.5920  	0.44
0  	(59) 	1.1e-06 	1  	U   	 K.STLAQLIPR.L=09
	1111  	509.7801  	1017.5457  	1017.5455  	0.29
1  	28  	0.0017 	1  	U   	 R.EVSEGTLRK.T=09
	1204  	522.3326  	1042.6507  	1042.6499  	0.82
1  	52  	6.1e-06 	1  	U   	 R.KTVSIVLQR.A=09
	1219  	523.3164  	1044.6183  	1044.6179  	0.35
0  	37  	0.00022 	1  	U   	 K.GTTTIIIAQK.I=09
	1470  	547.2616  	1092.5086  	1092.5087  	-0.09
0  	(39) 	0.00011 	1  	U   	 K.TFESPVEER.G=09
	1471  	547.2617  	1092.5088  	1092.5087  	0.02
0  	(59) 	1.4e-06 	1  	U   	 K.TFESPVEER.G=09
	1472  	547.2620  	1092.5094  	1092.5087  	0.57
0  	(49) 	1.3e-05 	1  	U   	 K.TFESPVEER.G=09
	1473  	547.2621  	1092.5096  	1092.5087  	0.79
0  	62  	6.3e-07 	1  	U   	 K.TFESPVEER.G=09
	1474  	547.2622  	1092.5097  	1092.5087  	0.92
0  	(25) 	0.003 	1  	U   	 K.TFESPVEER.G=09
	1475  	547.2624  	1092.5103  	1092.5087  	1.47
0  	(22) 	0.0058 	1  	U   	 K.TFESPVEER.G=09
	1509  	552.2899  	1102.5653  	1102.5659  	-0.53
0  	57  	2.1e-06 	1  	U   	 R.LFDPQDGAIK.I=09
	1510  	552.2901  	1102.5656  	1102.5659  	-0.20
0  	(46) 	2.6e-05 	1  	U   	 R.LFDPQDGAIK.I=09
	1511  	552.2903  	1102.5660  	1102.5659  	0.12
0  	(43) 	5.4e-05 	1  	U   	 R.LFDPQDGAIK.I=09
	1512  	552.2903  	1102.5661  	1102.5659  	0.23
0  	(44) 	4.4e-05 	1  	U   	 R.LFDPQDGAIK.I=09
	1514  	552.2908  	1102.5671  	1102.5659  	1.12
0  	(30) 	0.00097 	1  	U   	 R.LFDPQDGAIK.I=09
	1515  	552.2914  	1102.5682  	1102.5659  	2.12
0  	(50) 	1.1e-05 	1  	U   	 R.LFDPQDGAIK.I=09
	1517  	552.7822  	1103.5499  	1103.5499  	0.02
0  	(47) 	2e-05 	1  	U   	 R.LFDPQDGAIK.I + Deamidated
(NQ)=09
	1802  	584.2768  	1166.5390  	1166.5390  	0.04
0  	(47) 	2e-05 	1  	U   	 K.GNATLFEMER.A=09
	1803  	584.2772  	1166.5398  	1166.5390  	0.67
0  	52  	6.3e-06 	1  	U   	 K.GNATLFEMER.A=09
	1806  	584.7687  	1167.5228  	1167.5230  	-0.16
0  	(51) 	7.7e-06 	1  	U   	 K.GNATLFEMER.A +
Deamidated (NQ)=09
	1870  	592.2739  	1182.5332  	1182.5339  	-0.62
0  	(36) 	0.00027 	1  	U   	 K.GNATLFEMER.A +
Oxidation (M)=09
	1871  	592.2740  	1182.5335  	1182.5339  	-0.30
0  	(47) 	1.9e-05 	1  	U   	 K.GNATLFEMER.A +
Oxidation (M)=09
	1872  	592.2744  	1182.5341  	1182.5339  	0.21
0  	(42) 	6.7e-05 	1  	U   	 K.GNATLFEMER.A +
Oxidation (M)=09
	1873  	592.2745  	1182.5344  	1182.5339  	0.43
0  	(45) 	2.8e-05 	1  	U   	 K.GNATLFEMER.A +
Oxidation (M)=09
	1875  	592.7666  	1183.5186  	1183.5179  	0.62
0  	(39) 	0.00013 	1  	U   	 K.GNATLFEMER.A +
Deamidated (NQ); Oxidation (M)=09
	2395  	424.2503  	1269.7291  	1269.7292  	-0.09
1  	37  	0.00021 	1  	U   	 R.LVQEALNKDLK.G=09
	2402  	424.5782  	1270.7127  	1270.7132  	-0.38
1  	(26) 	0.0027 	1  	U   	 R.LVQEALNKDLK.G + Deamidated
(NQ)=09
	2754  	682.8427  	1363.6709  	1363.6693  	1.13
0  	57  	2.1e-06 	1  	U   	 R.EILDAEPAMTFK.D=09
	2755  	682.8431  	1363.6717  	1363.6693  	1.76
0  	(26) 	0.0027 	1  	U   	 R.EILDAEPAMTFK.D=09
	2809  	690.8401  	1379.6656  	1379.6642  	1.00
0  	(44) 	4.4e-05 	1  	U   	 R.EILDAEPAMTFK.D +
Oxidation (M)=09
	2810  	690.8405  	1379.6665  	1379.6642  	1.63
0  	(52) 	6.4e-06 	1  	U   	 R.EILDAEPAMTFK.D +
Oxidation (M)=09
	2851  	695.8887  	1389.7629  	1389.7616  	0.94
0  	(74) 	3.7e-08 	1  	U   	 R.AILFSGTIADNLR.Q=09
	2852  	695.8887  	1389.7629  	1389.7616  	0.94
0  	87  	1.9e-09 	1  	U   	 R.AILFSGTIADNLR.Q=09
	2891  	701.4199  	1400.8252  	1400.8239  	0.93
1  	24  	0.0036 	1  	U   	 K.DLKGTTTIIIAQK.I=09
	2905  	702.9093  	1403.8040  	1403.8024  	1.17
0  	39  	0.00011 	1  	U   	 R.YLQEVLGALLTGK.Y=09
	2982  	476.5844  	1426.7313  	1426.7317  	-0.25
0  	(77) 	1.9e-08 	1  	U   	 R.AANIAQASEFIHR.M=09
	2983  	476.5845  	1426.7316  	1426.7317  	-0.06
0  	(45) 	3.2e-05 	1  	U   	 R.AANIAQASEFIHR.M=09
	2984  	476.5845  	1426.7316  	1426.7317  	-0.06
0  	(78) 	1.7e-08 	1  	U   	 R.AANIAQASEFIHR.M=09
	2985  	476.5845  	1426.7317  	1426.7317  	-0.00
0  	99  	1.4e-10 	1  	U   	 R.AANIAQASEFIHR.M=09
	2986  	476.5845  	1426.7318  	1426.7317  	0.06
0  	(63) 	4.9e-07 	1  	U   	 R.AANIAQASEFIHR.M=09
	2987  	476.5847  	1426.7324  	1426.7317  	0.52
0  	(67) 	2e-07 	1  	U   	 R.AANIAQASEFIHR.M=09
	2988  	476.5848  	1426.7327  	1426.7317  	0.71
0  	(77) 	1.9e-08 	1  	U   	 R.AANIAQASEFIHR.M=09
	2995  	476.9111  	1427.7115  	1427.7157  	-2.95
0  	(77) 	2e-08 	1  	U   	 R.AANIAQASEFIHR.M + Deamidated
(NQ)=09
	3305  	754.8968  	1507.7790  	1507.7770  	1.36
0  	(89) 	1.2e-09 	1  	U   	 R.ILIFDDSTSALDAK.S=09
	3306  	754.8970  	1507.7795  	1507.7770  	1.68
0  	91  	8.8e-10 	1  	U   	 R.ILIFDDSTSALDAK.S=09
	3649  	408.2283  	1628.8840  	1628.8846  	-0.36
2  	35  	0.00031 	1  	U   	 K.IGGKDIREVSEGTLR.K=09
	3660  	545.2924  	1632.8553  	1632.8545  	0.47
1  	(47) 	1.8e-05 	1  	U   	 R.IREILDAEPAMTFK.D=09
	3661  	545.2927  	1632.8562  	1632.8545  	1.02
1  	(30) 	0.0011 	1  	U   	 R.IREILDAEPAMTFK.D=09
	3715  	825.4325  	1648.8504  	1648.8494  	0.63
1  	47  	1.8e-05 	1  	U   	 R.IREILDAEPAMTFK.D +
Oxidation (M)=09
	4448  	638.0055  	1910.9948  	1910.9962  	-0.75
0  	(29) 	0.0013 	1  	U   	 R.LIGQGTHADLVANNAVYR.E=09
	4449  	638.0057  	1910.9954  	1910.9962  	-0.45
0  	(75) 	3.3e-08 	1  	U   	 R.LIGQGTHADLVANNAVYR.E=09
	4450  	638.0058  	1910.9956  	1910.9962  	-0.35
0  	(68) 	1.6e-07 	1  	U   	 R.LIGQGTHADLVANNAVYR.E=09
	4451  	638.0061  	1910.9965  	1910.9962  	0.12
0  	107  	2.1e-11 	1  	U   	 R.LIGQGTHADLVANNAVYR.E=09
	4452  	638.0064  	1910.9974  	1910.9962  	0.60
0  	(53) 	5.1e-06 	1  	U   	 R.LIGQGTHADLVANNAVYR.E=09
	4456  	957.0004  	1911.9863  	1911.9803  	3.17
0  	(89) 	1.2e-09 	1  	U   	 R.LIGQGTHADLVANNAVYR.E
+ Deamidated (NQ)=09
	4458  	638.6628  	1912.9667  	1912.9643  	1.27
0  	(65) 	2.9e-07 	1  	U   	 R.LIGQGTHADLVANNAVYR.E
+ 2 Deamidated (NQ)=09
	4864  	1060.5392  	2119.0638  	2119.0620  	0.86
0  	(75) 	3.3e-08 	1  	U
K.DVSFTIEPGQMVGVVGATGAGK.S=09
	4897  	712.6936  	2135.0590  	2135.0569  	0.96
0  	(54) 	3.8e-06 	1  	U
K.DVSFTIEPGQMVGVVGATGAGK.S + Oxidation (M)=09
	4898  	1068.5369  	2135.0592  	2135.0569  	1.06
0  	(60) 	1e-06 	1  	U   	 K.DVSFTIEPGQMVGVVGATGAGK.S +
Oxidation (M)=09
	4899  	1068.5369  	2135.0592  	2135.0569  	1.06
0  	80  	1e-08 	1  	U   	 K.DVSFTIEPGQMVGVVGATGAGK.S +
Oxidation (M)=09
	4900  	712.6940  	2135.0603  	2135.0569  	1.57
0  	(62) 	6.3e-07 	1  	U
K.DVSFTIEPGQMVGVVGATGAGK.S + Oxidation (M)=09
	5228  	762.3927  	2284.1563  	2284.1488  	3.28
0  	43  	5.2e-05 	1  	U
K.IQTFSYADIEQFNAGNLVVR.M=09
	5452  	805.0887  	2412.2442  	2412.2437  	0.19
1  	(30) 	0.001 	1  	U   	 R.KIQTFSYADIEQFNAGNLVVR.M=09
	5453  	805.0889  	2412.2450  	2412.2437  	0.50
1  	79  	1.2e-08 	1  	U
R.KIQTFSYADIEQFNAGNLVVR.M=09
	5454  	805.0897  	2412.2472  	2412.2437  	1.41
1  	(69) 	1.4e-07 	1  	U
R.KIQTFSYADIEQFNAGNLVVR.M=09
	5460  	805.4166  	2413.2279  	2413.2278  	0.04
1  	(77) 	1.9e-08 	1  	U
R.KIQTFSYADIEQFNAGNLVVR.M + Deamidated (NQ)=09
	6319  	1115.5386  	3343.5939  	3343.5880  	1.76
1  	(27) 	0.0019 	1  	U
K.DIPDEELVGSLSFENVTFTYPMDKEPMLK.D=09
	6336  	1120.8689  	3359.5849  	3359.5829  	0.59
1  	31  	0.00089 	1  	U
K.DIPDEELVGSLSFENVTFTYPMDKEPMLK.D + Oxidation (M)=09

  _____ =20

6.    	2::PatB    Mass: 67447    Score: 978    Matches: 23(23)
Sequences: 18(18)  emPAI: 4.10=09
 	PatB=09
	Check to include this hit in error tolerant search or archive
report=09
      	 =09
      	Query  	Observed  	Mr(expt)  	Mr(calc)  	 ppm
Miss 	Score 	Expect 	Rank 	Unique 	 Peptide=09
	117  	400.7530  	799.4914  	799.4916  	-0.17
0  	39  	0.00012 	1  	U   	 K.QLISIAR.T=09
	189  	408.7266  	815.4386  	815.4389  	-0.30
0  	20  	0.0096 	1  	U   	 K.DVSISAPK.G=09
	196  	409.2054  	816.3963  	816.3977  	-1.80
0  	46  	2.2e-05 	1  	U   	 K.DGEVIER.G=09
	703  	469.7326  	937.4506  	937.4505  	0.16
0  	33  	0.00056 	1  	U   	 R.GYDLDSLR.S=09
	754  	474.2562  	946.4978  	946.4984  	-0.71
0  	25  	0.003 	1  	U   	 R.GNHHELLK.L=09
	1135  	511.7853  	1021.5561  	1021.5556  	0.44
1  	32  	0.00067 	1  	U   	 R.KYTNLQQK.E=09
	1379  	538.3002  	1074.5859  	1074.5855  	0.34
0  	(47) 	1.8e-05 	1  	U   	 K.TTIMNLINR.F=09
	1463  	546.2973  	1090.5800  	1090.5805  	-0.38
0  	65  	3.2e-07 	1  	U   	 K.TTIMNLINR.F +
Oxidation (M)=09
	1713  	575.2822  	1148.5499  	1148.5495  	0.32
0  	69  	1.2e-07 	1  	U   	 R.VIAESTNEMR.K=09
	1795  	583.2800  	1164.5455  	1164.5445  	0.90
0  	(68) 	1.4e-07 	1  	U   	 R.VIAESTNEMR.K +
Oxidation (M)=09
	2471  	645.3295  	1288.6444  	1288.6446  	-0.14
0  	(80) 	1.1e-08 	1  	U   	 K.GQMTAVVGPTGSGK.T=09
	2537  	653.3275  	1304.6405  	1304.6395  	0.76
0  	81  	8.6e-09 	1  	U   	 K.GQMTAVVGPTGSGK.T +
Oxidation (M)=09
	2629  	442.5702  	1324.6888  	1324.6922  	-2.51
0  	48  	1.5e-05 	1  	U   	 K.IQHAMEVVVAGR.T +
Oxidation (M)=09
	3102  	728.3430  	1454.6714  	1454.6711  	0.18
0  	(76) 	2.3e-08 	1  	U   	 K.LNAYMDESISGQK.A=09
	3169  	736.3413  	1470.6681  	1470.6660  	1.39
0  	84  	4e-09 	1  	U   	 K.LNAYMDESISGQK.A + Oxidation
(M)=09
	3466  	783.8597  	1565.7049  	1565.7038  	0.69
0  	59  	1.4e-06 	1  	U   	 R.FYDVDAGGIYFDGK.D=09
	3799  	839.4116  	1676.8087  	1676.8080  	0.43
0  	54  	4.3e-06 	1  	U   	 R.FGVPDASQEMVEVAAK.A=09
	3899  	852.4894  	1702.9642  	1702.9618  	1.42
0  	82  	6e-09 	1  	U   	 K.VGIVLQDSVLFSGTIR.D=09
	4324  	621.9631  	1862.8674  	1862.8720  	-2.47
0  	(32) 	0.00058 	1  	U   	 R.IQEMFDAEEEIRPEK.A=09
	4374  	627.2980  	1878.8721  	1878.8669  	2.76
0  	56  	2.7e-06 	1  	U   	 R.IQEMFDAEEEIRPEK.A +
Oxidation (M)=09
	5445  	804.0503  	2409.1290  	2409.1304  	-0.58
0  	86  	2.3e-09 	1  	U
K.AVIVQGIQEDMMAGFLEQNER.V + 2 Oxidation (M)=09
	5697  	857.7966  	2570.3679  	2570.3632  	1.83
0  	28  	0.0014 	1  	U   	 K.LQESVEISHIDFSYLPDKPILK.D=09
	6438  	884.6789  	3534.6865  	3534.6791  	2.09
1  	70  	9e-08 	1  	U
K.ATHIHDYIESLPDKYDTLIDDDQSIFSAGQK.Q=09

  _____ =20

7.    	1::sp|cRAP002|P02768|ALBU_HUMAN    Mass: 71317    Score: 744
Matches: 17(17)  Sequences: 17(17)  emPAI: 2.13=09
 	Serum albumin OS=3DHomo sapiens GN=3DALB PE=3D1 SV=3D2=09
	Check to include this hit in error tolerant search or archive
report=09
      	 =09
      	Query  	Observed  	Mr(expt)  	Mr(calc)  	 ppm
Miss 	Score 	Expect 	Rank 	Unique 	 Peptide=09
	65  	395.2389  	788.4632  	788.4644  	-1.45
0  	30  	0.001 	1  	    	 K.LVTDLTK.V=09
	486  	440.7245  	879.4344  	879.4338  	0.74
0  	26  	0.0024 	1  	U   	 K.AEFAEVSK.L=09
	648  	464.2504  	926.4862  	926.4861  	0.06
0  	32  	0.00065 	1  	    	 K.YLYEIAR.R=09
	707  	470.7276  	939.4406  	939.4410  	-0.37
0  	32  	0.00065 	1  	U   	 K.DDNPNLPR.L=09
	813  	480.7847  	959.5549  	959.5552  	-0.34
0  	46  	2.8e-05 	1  	U   	 K.FQNALLVR.Y=09
	1031  	500.8055  	999.5964  	999.5964  	-0.03
0  	63  	5.1e-07 	1  	U   	 K.QTALVELVK.H=09
	1078  	507.3032  	1012.5919  	1012.5917  	0.27
0  	26  	0.0025 	1  	U   	 K.LVAASQAALGL.-=09
	1714  	575.2920  	1148.5694  	1148.5686  	0.68
1  	25  	0.003 	1  	U   	 R.DAHKSEVAHR.F=09
	1715  	575.3108  	1148.6071  	1148.6077  	-0.50
0  	49  	1.2e-05 	1  	U   	 K.LVNEVTEFAK.T=09
	2777  	686.2877  	1370.5609  	1370.5595  	1.03
0  	27  	0.0018 	1  	U   	 K.AAFTECCQAADK.A=09
	3059  	722.3256  	1442.6367  	1442.6347  	1.35
0  	41  	8.1e-05 	1  	U   	 K.YICENQDSISSK.L=09
	3154  	489.9527  	1466.8362  	1466.8358  	0.28
1  	34  	0.00039 	1  	U   	 R.RHPDYSVVLLLR.L=09
	3272  	499.9837  	1496.9294  	1496.9290  	0.25
2  	38  	0.00017 	1  	U   	 R.QIKKQTALVELVK.H=09
	3274  	749.7937  	1497.5728  	1497.5712  	1.12
0  	67  	1.9e-07 	1  	U   	 K.TCVADESAENCDK.S=09
	3316  	756.4260  	1510.8374  	1510.8355  	1.22
0  	88  	1.6e-09 	1  	    	 K.VPQVSTPTLVEVSR.N=09
	3674  	820.4736  	1638.9326  	1638.9305  	1.29
1  	77  	2e-08 	1  	    	 K.KVPQVSTPTLVEVSR.N=09
	4707  	508.7919  	2031.1386  	2031.1364  	1.07
2  	43  	4.8e-05 	1  	U   	 R.YTKKVPQVSTPTLVEVSR.N=09

  _____ =20

8.    	1::sp|cRAP078|P00698|LYSC_CHICK    Mass: 16741    Score: 539
Matches: 11(11)  Sequences: 9(9)  emPAI: 20.98=09
 	Lysozyme C OS=3DGallus gallus GN=3DLYZ PE=3D1 SV=3D1=09
	Check to include this hit in error tolerant search or archive
report=09
      	 =09
      	Query  	Observed  	Mr(expt)  	Mr(calc)  	 ppm
Miss 	Score 	Expect 	Rank 	Unique 	 Peptide=09
	460  	437.7118  	873.4091  	873.4093  	-0.25
0  	53  	5.1e-06 	1  	U   	 R.HGLDNYR.G=09
	577  	455.2121  	908.4096  	908.4095  	0.11
0  	40  	8.9e-05 	1  	U   	 R.CELAAAMK.R +
Oxidation (M)=09
	991  	497.2034  	992.3923  	992.3923  	0.02
0  	30  	0.00094 	1  	U   	 R.WWCNDGR.T=09
	1207  	523.2749  	1044.5352  	1044.5352  	0.00
0  	41  	7.5e-05 	1  	U   	 K.GTDVQAWIR.G=09
	2627  	663.3196  	1324.6247  	1324.6234  	1.00
0  	53  	5e-06 	1  	U   	 R.GYSLGNWVCAAK.F=09
	2992  	714.8269  	1427.6392  	1427.6429  	-2.59
0  	85  	2.9e-09 	1  	U   	 K.FESNFNTQATNR.N=09
	2997  	715.3212  	1428.6278  	1428.6270  	0.58
0  	(81) 	8.4e-09 	1  	U   	 K.FESNFNTQATNR.N +
Deamidated (NQ)=09
	3848  	846.8950  	1691.7754  	1691.7726  	1.65
0  	68  	1.6e-07 	1  	U   	 K.IVSDGNGMNAWVAWR.N +
Deamidated (NQ); Oxidation (M)=09
	4040  	877.4216  	1752.8287  	1752.8278  	0.49
0  	98  	1.7e-10 	1  	U   	 R.NTDGSTDYGILQINSR.W=09
	4046  	877.9122  	1753.8098  	1753.8119  	-1.18
0  	(46) 	2.4e-05 	1  	U   	 R.NTDGSTDYGILQINSR.W +
Deamidated (NQ)=09
	5597  	836.7355  	2507.1846  	2507.1818  	1.11
0  	70  	1.1e-07 	1  	U
R.NLCNIPCSALLSSDITASVNCAK.K=09

  _____ =20

9.    	1::sp|cRAP040|O77727|K1C15_SHEEP    Mass: 48740    Score: 432
Matches: 11(11)  Sequences: 9(9)  emPAI: 1.66=09
 	Keratin, type I cytoskeletal 15 OS=3DOvis aries GN=3DKRT15 PE=3D2
SV=3D1=09
	Check to include this hit in error tolerant search or archive
report=09
      	 =09
      	Query  	Observed  	Mr(expt)  	Mr(calc)  	 ppm
Miss 	Score 	Expect 	Rank 	Unique 	 Peptide=09
 	144  	404.2034  	806.3922  	806.3923  	-0.01
0  	55  	3.2e-06 	1  	    	 R.LAADDFR.L=09
	282  	417.2207  	832.4269  	832.4290  	-2.55
0  	30  	0.001 	1  	U   	 K.SEITDLR.R=09
 	609  	458.6950  	915.3753  	915.3756  	-0.27
0  	28  	0.0016 	1  	    	 K.NHEEEMK.E=09
	622  	460.2135  	918.4124  	918.4123  	0.14
0  	30  	0.001 	1  	U   	 R.DYSPYFK.T=09
 	1174  	516.3029  	1030.5912  	1030.5910  	0.14
0  	51  	8.9e-06 	1  	    	 R.VLDELTLTK.T=09
 	1893  	594.3540  	1186.6934  	1186.6921  	1.12
1  	37  	0.00018 	1  	    	 R.RVLDELTLTK.T=09
 	1996  	601.8040  	1201.5934  	1201.5939  	-0.41
0  	98  	1.7e-10 	1  	    	 R.QSVEADINGLR.R +
Deamidated (NQ)=09
 	1998  	601.8048  	1201.5951  	1201.5939  	1.01
0  	(78) 	1.5e-08 	1  	    	 R.QSVEADINGLR.R +
Deamidated (NQ)=09
	2524  	651.3332  	1300.6518  	1300.6510  	0.62
0  	78  	1.7e-08 	1  	U   	 R.ALEEANADLEVK.I=09
	2529  	651.8236  	1301.6327  	1301.6350  	-1.81
0  	(52) 	5.7e-06 	1  	U   	 R.ALEEANADLEVK.I +
Deamidated (NQ)=09
 	2720  	679.3627  	1356.7109  	1356.7110  	-0.03
1  	26  	0.0026 	1  	    	 R.QSVEADINGLRR.V=09

  _____ =20

10.   	2::Tryp    Mass: 25078    Score: 385    Matches: 57(57)
Sequences: 7(7)  emPAI: 19.56=09
 	Tryp=09
	Check to include this hit in error tolerant search or archive
report=09
      	 =09
      	Query  	Observed  	Mr(expt)  	Mr(calc)  	 ppm
Miss 	Score 	Expect 	Rank 	Unique 	 Peptide=09
	320  	421.7581  	841.5017  	841.5022  	-0.55
0  	(56) 	2.5e-06 	1  	U   	 R.VATVSLPR.S=09
	321  	421.7582  	841.5017  	841.5022  	-0.48
0  	(30) 	0.0011 	1  	U   	 R.VATVSLPR.S=09
	322  	421.7582  	841.5018  	841.5022  	-0.41
0  	56  	2.4e-06 	1  	U   	 R.VATVSLPR.S=09
	323  	421.7582  	841.5019  	841.5022  	-0.34
0  	(49) 	1.2e-05 	1  	U   	 R.VATVSLPR.S=09
	324  	421.7582  	841.5019  	841.5022  	-0.34
0  	(30) 	0.00092 	1  	U   	 R.VATVSLPR.S=09
	325  	421.7582  	841.5019  	841.5022  	-0.27
0  	(53) 	4.5e-06 	1  	U   	 R.VATVSLPR.S=09
	326  	421.7583  	841.5020  	841.5022  	-0.19
0  	(50) 	9.8e-06 	1  	U   	 R.VATVSLPR.S=09
	327  	421.7583  	841.5020  	841.5022  	-0.12
0  	(36) 	0.00022 	1  	U   	 R.VATVSLPR.S=09
	328  	421.7583  	841.5020  	841.5022  	-0.12
0  	(37) 	0.00021 	1  	U   	 R.VATVSLPR.S=09
	329  	421.7583  	841.5020  	841.5022  	-0.12
0  	(47) 	2.2e-05 	1  	U   	 R.VATVSLPR.S=09
	330  	421.7583  	841.5021  	841.5022  	-0.05
0  	(46) 	2.3e-05 	1  	U   	 R.VATVSLPR.S=09
	331  	421.7583  	841.5021  	841.5022  	-0.05
0  	(51) 	7.6e-06 	1  	U   	 R.VATVSLPR.S=09
	332  	421.7583  	841.5021  	841.5022  	-0.05
0  	(42) 	6e-05 	1  	U   	 R.VATVSLPR.S=09
	333  	421.7583  	841.5021  	841.5022  	-0.05
0  	(54) 	4.5e-06 	1  	U   	 R.VATVSLPR.S=09
	334  	421.7584  	841.5022  	841.5022  	0.02
0  	(34) 	0.00043 	1  	U   	 R.VATVSLPR.S=09
	336  	421.7584  	841.5022  	841.5022  	0.09
0  	(48) 	1.7e-05 	1  	U   	 R.VATVSLPR.S=09
	337  	421.7584  	841.5023  	841.5022  	0.16
0  	(48) 	1.6e-05 	1  	U   	 R.VATVSLPR.S=09
	338  	421.7584  	841.5023  	841.5022  	0.16
0  	(41) 	7.7e-05 	1  	U   	 R.VATVSLPR.S=09
	339  	421.7584  	841.5023  	841.5022  	0.16
0  	(50) 	1e-05 	1  	U   	 R.VATVSLPR.S=09
	340  	421.7586  	841.5027  	841.5022  	0.69
0  	(41) 	8.3e-05 	1  	U   	 R.VATVSLPR.S=09
	341  	421.7587  	841.5028  	841.5022  	0.83
0  	(48) 	1.8e-05 	1  	U   	 R.VATVSLPR.S=09
	342  	421.7591  	841.5037  	841.5022  	1.83
0  	(50) 	1e-05 	1  	U   	 R.VATVSLPR.S=09
	563  	453.7559  	905.4972  	905.4971  	0.19
0  	20  	0.009 	1  	U   	 K.NKPGVYTK.V=09
	1208  	523.2839  	1044.5533  	1044.5564  	-2.89
0  	(72) 	6.1e-08 	1  	U   	 K.LSSPATLNSR.V=09
	1209  	523.2852  	1044.5559  	1044.5564  	-0.44
0  	(71) 	7.9e-08 	1  	U   	 K.LSSPATLNSR.V=09
	1210  	523.2854  	1044.5562  	1044.5564  	-0.10
0  	(67) 	2.2e-07 	1  	U   	 K.LSSPATLNSR.V=09
	1211  	523.2854  	1044.5562  	1044.5564  	-0.10
0  	(65) 	3.1e-07 	1  	U   	 K.LSSPATLNSR.V=09
	1212  	523.2855  	1044.5565  	1044.5564  	0.13
0  	(84) 	3.9e-09 	1  	U   	 K.LSSPATLNSR.V=09
	1213  	523.2856  	1044.5566  	1044.5564  	0.25
0  	(85) 	2.9e-09 	1  	U   	 K.LSSPATLNSR.V=09
	1214  	523.2856  	1044.5567  	1044.5564  	0.36
0  	(85) 	3e-09 	1  	U   	 K.LSSPATLNSR.V=09
	1215  	523.2857  	1044.5569  	1044.5564  	0.49
0  	(66) 	2.6e-07 	1  	U   	 K.LSSPATLNSR.V=09
	1216  	523.2858  	1044.5571  	1044.5564  	0.72
0  	(52) 	6.5e-06 	1  	U   	 K.LSSPATLNSR.V=09
	1217  	523.2859  	1044.5573  	1044.5564  	0.95
0  	(30) 	0.00094 	1  	U   	 K.LSSPATLNSR.V=09
	1218  	523.2865  	1044.5584  	1044.5564  	2.01
0  	(66) 	2.5e-07 	1  	U   	 K.LSSPATLNSR.V=09
	1223  	523.7773  	1045.5400  	1045.5404  	-0.34
0  	(61) 	7.5e-07 	1  	U   	 K.LSSPATLNSR.V +
Deamidated (NQ)=09
	1225  	523.7786  	1045.5426  	1045.5404  	2.11
0  	86  	2.3e-09 	1  	U   	 K.LSSPATLNSR.V +
Deamidated (NQ)=09
	1312  	532.2567  	1062.4989  	1062.5016  	-2.53
0  	34  	0.00041 	1  	U   	 K.APVLSDSSCK.S=09
	5051  	737.7064  	2210.0973  	2210.0967  	0.24
0  	(81) 	7.7e-09 	1  	U
R.LGEHNIDVLEGNEQFINAAK.I=09
	5052  	737.7065  	2210.0976  	2210.0967  	0.40
0  	(82) 	6e-09 	1  	U   	 R.LGEHNIDVLEGNEQFINAAK.I=09
	5054  	737.7068  	2210.0985  	2210.0967  	0.82
0  	(40) 	0.00011 	1  	U
R.LGEHNIDVLEGNEQFINAAK.I=09
	5055  	737.7071  	2210.0994  	2210.0967  	1.23
0  	(75) 	3.1e-08 	1  	U
R.LGEHNIDVLEGNEQFINAAK.I=09
	5056  	1106.0570  	2210.0995  	2210.0967  	1.24
0  	(72) 	6.2e-08 	1  	U
R.LGEHNIDVLEGNEQFINAAK.I=09
	5058  	737.7073  	2210.1002  	2210.0967  	1.57
0  	(36) 	0.00028 	1  	U
R.LGEHNIDVLEGNEQFINAAK.I=09
	5060  	738.0361  	2211.0864  	2211.0807  	2.55
0  	82  	5.7e-09 	1  	U
R.LGEHNIDVLEGNEQFINAAK.I + Deamidated (NQ)=09
	5064  	738.3649  	2212.0730  	2212.0647  	3.72
0  	(43) 	5.1e-05 	1  	U
R.LGEHNIDVLEGNEQFINAAK.I + 2 Deamidated (NQ)=09
	5219  	761.7337  	2282.1793  	2282.1729  	2.80
0  	(57) 	1.8e-06 	1  	U
K.IITHPNFNGNTLDNDIMLIK.L=09
	5221  	1142.5894  	2283.1642  	2283.1569  	3.19
0  	(21) 	0.0077 	1  	U   	 K.IITHPNFNGNTLDNDIMLIK.L +
Deamidated (NQ)=09
	5225  	762.3900  	2284.1482  	2284.1409  	3.20
0  	(43) 	4.9e-05 	1  	U
K.IITHPNFNGNTLDNDIMLIK.L + 2 Deamidated (NQ)=09
	5226  	762.3904  	2284.1495  	2284.1409  	3.76
0  	(46) 	2.8e-05 	1  	U
K.IITHPNFNGNTLDNDIMLIK.L + 2 Deamidated (NQ)=09
	5229  	762.7192  	2285.1357  	2285.1249  	4.73
0  	(53) 	5.5e-06 	1  	U
K.IITHPNFNGNTLDNDIMLIK.L + 3 Deamidated (NQ)=09
	5249  	767.0641  	2298.1704  	2298.1678  	1.15
0  	(57) 	1.9e-06 	1  	U
K.IITHPNFNGNTLDNDIMLIK.L + Oxidation (M)=09
	5251  	767.3914  	2299.1524  	2299.1518  	0.27
0  	(46) 	2.3e-05 	1  	U
K.IITHPNFNGNTLDNDIMLIK.L + Deamidated (NQ); Oxidation (M)=09
	5252  	767.3920  	2299.1541  	2299.1518  	0.99
0  	(58) 	1.8e-06 	1  	U
K.IITHPNFNGNTLDNDIMLIK.L + Deamidated (NQ); Oxidation (M)=09
	5253  	767.3950  	2299.1631  	2299.1518  	4.89
0  	(52) 	6.5e-06 	1  	U
K.IITHPNFNGNTLDNDIMLIK.L + Deamidated (NQ); Oxidation (M)=09
	5254  	1151.0743  	2300.1341  	2300.1358  	-0.73
0  	(42) 	6.3e-05 	1  	U
K.IITHPNFNGNTLDNDIMLIK.L + 2 Deamidated (NQ); Oxidation (M)=09
	5255  	767.7208  	2300.1407  	2300.1358  	2.11
0  	62  	6.1e-07 	1  	U
K.IITHPNFNGNTLDNDIMLIK.L + 2 Deamidated (NQ); Oxidation (M)=09
	5813  	677.6097  	2706.4099  	2706.4089  	0.36
1  	43  	4.9e-05 	1  	U
R.IQVRLGEHNIDVLEGNEQFINAAK.I=09

 =09
      	Proteins matching the same set of peptides:=09
      	1::sp|cRAP112|P00761|TRYP_PIG    Mass: 25078    Score: 385
Matches: 57(57)  Sequences: 7(7)=09
 	Trypsin OS=3DSus scrofa PE=3D1 SV=3D1=09
 =09
      	Proteins matching a subset of these peptides:=09
      	1::sp|cRAP110|P00760|TRY1_BOVIN    Mass: 26453    Score: 20
Matches: 1(1)  Sequences: 1(1)=09
 	Cationic trypsin OS=3DBos taurus PE=3D1 SV=3D3=09
  _____ =20

11.   	1::sp|cRAP087|P02769|ALBU_BOVIN    Mass: 71244    Score: 275
Matches: 5(5)  Sequences: 5(5)  emPAI: 0.40=09
 	Serum albumin OS=3DBos taurus GN=3DALB PE=3D1 SV=3D4=09
	Check to include this hit in error tolerant search or archive
report=09
      	 =09
      	Query  	Observed  	Mr(expt)  	Mr(calc)  	 ppm
Miss 	Score 	Expect 	Rank 	Unique 	 Peptide=09
 	65  	395.2389  	788.4632  	788.4644  	-1.45
0  	30  	0.001 	1  	    	 K.LVTDLTK.V=09
 	648  	464.2504  	926.4862  	926.4861  	0.06
0  	32  	0.00065 	1  	    	 K.YLYEIAR.R=09
	3045  	480.6088  	1438.8045  	1438.8045  	-0.00
1  	48  	1.6e-05 	1  	U   	 R.RHPEYAVSVLLR.L=09
 	3316  	756.4260  	1510.8374  	1510.8355  	1.22
0  	88  	1.6e-09 	1  	    	 K.VPQVSTPTLVEVSR.S=09
 	3674  	820.4736  	1638.9326  	1638.9305  	1.29
1  	77  	2e-08 	1  	    	 R.KVPQVSTPTLVEVSR.S=09

  _____ =20

12.   	1::sp|cRAP109|P02788|TRFL_HUMAN    Mass: 80014    Score: 180
Matches: 4(4)  Sequences: 4(4)  emPAI: 0.27=09
 	Lactotransferrin OS=3DHomo sapiens GN=3DLTF PE=3D1 SV=3D6=09
	Check to include this hit in error tolerant search or archive
report=09
      	 =09
      	Query  	Observed  	Mr(expt)  	Mr(calc)  	 ppm
Miss 	Score 	Expect 	Rank 	Unique 	 Peptide=09
	1107  	509.7618  	1017.5090  	1017.5090  	-0.04
1  	53  	5.5e-06 	1  	U   	 R.KSEEEVAAR.R=09
	2228  	619.3067  	1236.5988  	1236.5986  	0.17
0  	25  	0.0033 	1  	U   	 R.SDTSLTWNSVK.G=09
	3605  	538.9588  	1613.8546  	1613.8525  	1.27
1  	78  	1.8e-08 	1  	U   	 R.SVNGKEDAIWNLLR.Q=09
	4264  	614.6713  	1840.9920  	1840.9908  	0.65
1  	25  	0.003 	1  	U   	 K.LRPVAAEVYGTERQPR.T=09

  _____ =20

13.   	1::sp|cRAP079|P61626|LYSC_HUMAN    Mass: 16982    Score: 96
Matches: 2(2)  Sequences: 2(2)  emPAI: 0.74=09
 	Lysozyme C OS=3DHomo sapiens GN=3DLYZ PE=3D1 SV=3D1=09
	Check to include this hit in error tolerant search or archive
report=09
      	 =09
      	Query  	Observed  	Mr(expt)  	Mr(calc)  	 ppm
Miss 	Score 	Expect 	Rank 	Unique 	 Peptide=09
	924  	491.2229  	980.4312  	980.4312  	0.04
0  	54  	4.3e-06 	1  	U   	 R.ATNYNAGDR.S=09
	5372  	788.3726  	2362.0959  	2362.0938  	0.88
1  	42  	5.8e-05 	1  	U
R.ATNYNAGDRSTDYGIFQINSR.Y=09

  _____ =20

14.   	1::sp|cRAP071|Q9NSB2|KRT84_HUMAN    Mass: 65942    Score: 83
Matches: 3(3)  Sequences: 3(3)  emPAI: 0.24=09
 	Keratin, type II cuticular Hb4 OS=3DHomo sapiens GN=3DKRT84 PE=3D2
SV=3D2=09
	Check to include this hit in error tolerant search or archive
report=09
      	 =09
      	Query  	Observed  	Mr(expt)  	Mr(calc)  	 ppm
Miss 	Score 	Expect 	Rank 	Unique 	 Peptide=09
 	248  	414.2183  	826.4221  	826.4225  	-0.43
0  	37  	0.00022 	1  	    	 K.FASFIDK.V=09
	560  	453.7360  	905.4575  	905.4607  	-3.44
0  	22  	0.0067 	1  	U   	 R.FLEQQNK.L=09
 	2363  	632.3511  	1262.6877  	1262.6870  	0.56
0  	25  	0.0031 	2  	    	 K.LGLDIEIATYR.R=09

 =09
      	Proteins matching a subset of these peptides:=09
      	1::sp|cRAP056|P15241|K2M2_SHEEP    Mass: 55472    Score: 47
Matches: 2(2)  Sequences: 2(2)=09
 	Keratin, type II microfibrillar, component 7C OS=3DOvis aries
PE=3D1 SV=3D1=09
      	1::sp|cRAP057|P25691|K2M3_SHEEP    Mass: 56418    Score: 47
Matches: 2(2)  Sequences: 2(2)=09
 	Keratin, type II microfibrillar, component 5 OS=3DOvis aries PE=3D1
SV=3D1=09
      	1::sp|cRAP068|Q14533|KRT81_HUMAN    Mass: 56832    Score: 47
Matches: 2(2)  Sequences: 2(2)=09
 	Keratin, type II cuticular Hb1 OS=3DHomo sapiens GN=3DKRT81 PE=3D1
SV=3D3=09
      	1::sp|cRAP070|P78385|KRT83_HUMAN    Mass: 55928    Score: 47
Matches: 2(2)  Sequences: 2(2)=09
 	Keratin, type II cuticular Hb3 OS=3DHomo sapiens GN=3DKRT83 PE=3D1
SV=3D2=09
      	1::sp|cRAP072|P78386|KRT85_HUMAN    Mass: 57306    Score: 47
Matches: 2(2)  Sequences: 2(2)=09
 	Keratin, type II cuticular Hb5 OS=3DHomo sapiens GN=3DKRT85 PE=3D1
SV=3D1=09
      	1::sp|cRAP073|O43790|KRT86_HUMAN    Mass: 55120    Score: 47
Matches: 2(2)  Sequences: 2(2)=09
 	Keratin, type II cuticular Hb6 OS=3DHomo sapiens GN=3DKRT86 PE=3D1
SV=3D1=09
  _____ =20

15.   	1::sp|P22629|SAV_STRAV    Mass: 18822    Score: 78     Matches:
3(3)  Sequences: 1(1)  emPAI: 0.65=09
 	Streptavidin OS=3DStreptomyces avidinii OX=3D1895 PE=3D1 SV=3D1=09
	Check to include this hit in error tolerant search or archive
report=09
      	 =09
      	Query  	Observed  	Mr(expt)  	Mr(calc)  	 ppm
Miss 	Score 	Expect 	Rank 	Unique 	 Peptide=09
	4567  	654.9740  	1961.9002  	1961.8980  	1.11
0  	78  	1.5e-08 	1  	U
R.NAHSATTWSGQYVGGAEAR.I=09
	4568  	981.9587  	1961.9028  	1961.8980  	2.45
0  	(43) 	5.4e-05 	1  	U
R.NAHSATTWSGQYVGGAEAR.I=09
	4571  	655.3007  	1962.8803  	1962.8820  	-0.85
0  	(29) 	0.0012 	1  	U   	 R.NAHSATTWSGQYVGGAEAR.I +
Deamidated (NQ)=09

  _____ =20

16.   	1::sp|cRAP019|P08311|CATG_HUMAN    Mass: 29161    Score: 78
Matches: 2(2)  Sequences: 2(2)  emPAI: 0.38=09
 	Cathepsin G OS=3DHomo sapiens GN=3DCTSG PE=3D1 SV=3D2=09
	Check to include this hit in error tolerant search or archive
report=09
      	 =09
      	Query  	Observed  	Mr(expt)  	Mr(calc)  	 ppm
Miss 	Score 	Expect 	Rank 	Unique 	 Peptide=09
	914  	490.2875  	978.5605  	978.5611  	-0.59
0  	46  	2.7e-05 	1  	U   	 R.NVNPVALPR.A=09
	1959  	399.8705  	1196.5898  	1196.5898  	0.01
0  	32  	0.00059 	1  	U   	 R.ENTQQHITAR.R=09

  _____ =20

17.   	1::sp|P0AEX9|MALE_ECOLI    Mass: 43360    Score: 54
Matches: 1(1)  Sequences: 1(1)  emPAI: 0.12=09
 	Maltose/maltodextrin-binding periplasmic protein OS=3DEscherichia
coli (strain K12) OX=3D83333 GN=3DmalE PE=3D1 SV=3D1=09
	Check to include this hit in error tolerant search or archive
report=09
      	 =09
      	Query  	Observed  	Mr(expt)  	Mr(calc)  	 ppm
Miss 	Score 	Expect 	Rank 	Unique 	 Peptide=09
	805  	480.2664  	958.5183  	958.5196  	-1.34
0  	54  	3.8e-06 	1  	U   	 R.TAVINAASGR.Q=09

  _____ =20

18.   	1::sp|cRAP035|P69905|HBA_HUMAN    Mass: 15305    Score: 54
Matches: 1(1)  Sequences: 1(1)  emPAI: 0.36=09
 	Hemoglobin subunit alpha OS=3DHomo sapiens GN=3DHBA1 PE=3D1 SV=3D2=09
	Check to include this hit in error tolerant search or archive
report=09
      	 =09
      	Query  	Observed  	Mr(expt)  	Mr(calc)  	 ppm
Miss 	Score 	Expect 	Rank 	Unique 	 Peptide=09
	3371  	510.5830  	1528.7273  	1528.7270  	0.20
0  	54  	4.2e-06 	1  	U   	 K.VGAHAGEYGAEALER.M=09

  _____ =20

19.   	1::sp|cRAP018|P07339|CATD_HUMAN    Mass: 45037    Score: 52
Matches: 1(1)  Sequences: 1(1)  emPAI: 0.11=09
 	Cathepsin D OS=3DHomo sapiens GN=3DCTSD PE=3D1 SV=3D1=09
	Check to include this hit in error tolerant search or archive
report=09
      	 =09
      	Query  	Observed  	Mr(expt)  	Mr(calc)  	 ppm
Miss 	Score 	Expect 	Rank 	Unique 	 Peptide=09
	214  	410.7195  	819.4244  	819.4239  	0.63
0  	52  	5.8e-06 	1  	U   	 R.VGFAEAAR.L=09

  _____ =20

20.   	1::sp|cRAP099|P62979|RS27A_HUMAN    Mass: 18296    Score: 38
Matches: 1(1)  Sequences: 1(1)  emPAI: 0.29=09
 	Ubiquitin-40S ribosomal protein S27a OS=3DHomo sapiens GN=3DRPS27A
PE=3D1 SV=3D2=09
	Check to include this hit in error tolerant search or archive
report=09
      	 =09
      	Query  	Observed  	Mr(expt)  	Mr(calc)  	 ppm
Miss 	Score 	Expect 	Rank 	Unique 	 Peptide=09
	3356  	508.5985  	1522.7737  	1522.7740  	-0.17
1  	38  	0.00015 	1  	U   	 K.IQDKEGIPPDQQR.L=09

  _____ =20

21.   	1::sp|cRAP015|P02666|CASB_BOVIN    Mass: 25148    Score: 29
Matches: 1(1)  Sequences: 1(1)  emPAI: 0.21=09
 	Beta-casein OS=3DBos taurus GN=3DCSN2 PE=3D1 SV=3D2=09
	Check to include this hit in error tolerant search or archive
report=09
      	 =09
      	Query  	Observed  	Mr(expt)  	Mr(calc)  	 ppm
Miss 	Score 	Expect 	Rank 	Unique 	 Peptide=09
	262  	415.7295  	829.4444  	829.4446  	-0.24
0  	29  	0.0012 	1  	U   	 K.AVPYPQR.D=09

  _____ =20

22.   	1::sp|cRAP016|P02668|CASK_BOVIN    Mass: 21370    Score: 23
Matches: 1(1)  Sequences: 1(1)  emPAI: 0.25=09
 	Kappa-casein OS=3DBos taurus GN=3DCSN3 PE=3D1 SV=3D1=09
	Check to include this hit in error tolerant search or archive
report=09
      	 =09
      	Query  	Observed  	Mr(expt)  	Mr(calc)  	 ppm
Miss 	Score 	Expect 	Rank 	Unique 	 Peptide=09
	2376  	633.7822  	1265.5499  	1265.5493  	0.52
0  	23  	0.0045 	1  	U   	 K.SCQAQPTTMAR.H + Oxidation
(M)=09

  _____ =20

23.   	1::sp|cRAP086|P01012|OVAL_CHICK    Mass: 43196    Score: 23
Matches: 1(1)  Sequences: 1(1)  emPAI: 0.12=09
 	Ovalbumin OS=3DGallus gallus GN=3DSERPINB14 PE=3D1 SV=3D2=09
	Check to include this hit in error tolerant search or archive
report=09
      	 =09
      	Query  	Observed  	Mr(expt)  	Mr(calc)  	 ppm
Miss 	Score 	Expect 	Rank 	Unique 	 Peptide=09
	801  	479.7874  	957.5601  	957.5607  	-0.59
1  	23  	0.0045 	1  	U   	 R.TQINKVVR.F + Deamidated (NQ)=09

  _____ =20

24.   	1::sp|cRAP014|P02663|CASA2_BOVIN    Mass: 26173    Score: 22
Matches: 1(1)  Sequences: 1(1)  emPAI: 0.20=09
 	Alpha-S2-casein OS=3DBos taurus GN=3DCSN1S2 PE=3D1 SV=3D2=09
	Check to include this hit in error tolerant search or archive
report=09
      	 =09
      	Query  	Observed  	Mr(expt)  	Mr(calc)  	 ppm
Miss 	Score 	Expect 	Rank 	Unique 	 Peptide=09
	1947  	598.3434  	1194.6723  	1194.6721  	0.23
0  	22  	0.0061 	1  	U   	 R.NAVPITPTLNR.E=09

  _____ =20


Search Parameters


Type of search         : MS/MS Ion Search
Enzyme                 : Trypsin
Fixed modifications    : Carbamidomethyl (C)
Variable modifications : Deamidated (NQ),Oxidation (M)
Mass values            : Monoisotopic
Protein Mass           : Unrestricted
Peptide Mass Tolerance : =B1 5 ppm
Fragment Mass Tolerance: =B1 0.1 Da
Max Missed Cleavages   : 2
Instrument type        : ESI-ORBITRAP-HCD
Number of queries      : 6798

Mascot: http://www.matrixscience.com/	=20

------=_NextPart_001_0002_01D73DD5.783FBB50
Content-Type: text/html
Content-Transfer-Encoding: 7bit

<!DOCTYPE HTML PUBLIC "-//W3C//DTD HTML 4.01 Transitional//EN"
"http://www.w3.org/TR/html4/loose.dtd">
<!-- 0 seconds -->
<!-- 0 seconds -->
<!-- 0 seconds -->
<!-- 1 seconds -->
<!-- 1 seconds -->
<!-- fetching <showlen> from ms-getseq.exe -->
<!-- fetching <showlen> from ms-getseq.exe -->
<HTML>
<HEAD>
<META HTTP-EQUIV="X-UA-Compatible" CONTENT="IE=edge">
<LINK REL="shortcut icon" HREF="cid:000101d73dcd$161968ae$_CDOSYS2.0">
<TITLE>Peptide Summary Report (Megan PatAB 20210430 (C:\ProgramData\Matrix Science\Mascot Daemon\parameters\Megan_PatAB_20210430.par), submitted from Daemon on CCP-PC152)</TITLE>

<STYLE TYPE="text/css">
.tooltip { position: absolute; visibility: hidden; left: 0; top: 0; }
span.abbr { cursor: help; border-bottom: 1px dotted black; }
</STYLE>

<SCRIPT LANGUAGE="JavaScript">
<!-- Begin hiding Javascript from old browsers.
 
  var arrayReady=0;
  
  if (document.images){
    redBall = new Image();
    redBall.src = "../images/red_ball_white.gif";  
    cyanBall = new Image();
    cyanBall.src = "../images/cyan_ball_white.gif";  
  }
  
  function cover(hit,query,protSeq){
    document.Results.OV_Title.value = queryTitle[query];
    document.Results.OV_Accession.value = protName[hit];
    document.Results.OV_Sequence.value = protSeq;
    if (hit == 0) {
      self.status = queryTitle[query];
    } else {
      self.status = protName[hit] + ": " + protSeq;
    }
    if (protSeq != "" && document.fred && arrayReady == 1){
      var i = 0;
      var element = 0;
      element = eval(protSeq+"["+i+"]");
      while(element) {
        document.images[element].src = redBall.src;
        i++;
        element = eval(protSeq+"["+i+"]");
      }
    }
  }

  function uncover(hit,query,protSeq){
    document.Results.OV_Title.value = "-Query-";
    document.Results.OV_Accession.value="-Accession-";
    document.Results.OV_Sequence.value="-Sequence-";
    self.status="";
    if (protSeq != "" && document.fred && arrayReady == 1){
      var i = 0;
      var element = 0;
      element = eval(protSeq+"["+i+"]");
      while(element) {
        document.images[element].src = cyanBall.src;
        i++;
        element = eval(protSeq+"["+i+"]");
      }
    }
  }

  function checkQuery(checkState,numChecks,form){
    if (numChecks == 1){
      form.QUE.checked = checkState;
    } else {
      for (var i = 0; i < form.elements.length; i++) {
        if (form.elements[i].name == "QUE"){
          form.elements[i].checked = checkState;
        }
      }
    }
  }

  function SaveClicks(checkBox,form){
    if (form.ErrTolRepeat && form.ErrTolRepeat.checked) {
      return;
    }
    var checkState = checkBox.checked;
    var thisHit = 0;
    for (var i = 0; i < form.elements.length; i++) {
      if (thisHit == 1){
        if (form.elements[i].name == "QUE") {
          form.elements[i].checked = !checkState;
        } else {
          break;
        }
      } else {
        if (form.elements[i] == checkBox){
          thisHit = 1;
        }
      }
    }
  }

  function unMatched(form){
    var numMisses = 0;
    for (var i = 0; i < form.elements.length; i++) {
      if (form.elements[i].name == "MISSES"){
        numMisses++;
      } 
    }
    if (numMisses < 1) {
      alert("No unmatched mass values to be searched");
      return false;
    }
    for (var i = 0; i < form.elements.length; i++) {
      if (form.elements[i].name == "QUE"){
        form.elements[i].name = "DUMMY";
      } 
    }
    for (var i = 0; i < form.elements.length; i++) {
      if (form.elements[i].name == "MISSES"){
        form.elements[i].name = "QUE";
      } 
    }
    form.submit();
    return true;
  }

  function setReFormatAction(form){
    if (form.REPTYPE.options[form.REPTYPE.selectedIndex].value == "export"){
      form.action = "./export_dat_2.pl";
    } else if (form.REPTYPE.options[form.REPTYPE.selectedIndex].value == "family") {
      form.action = "./master_results_2.pl";
    } else {
      form.action = "./master_results_ccp_matched.pl";
    }
  }
  
  function chooseQueryList(form) {
    var formatForm = window.document.forms['Re-format'];
    if (formatForm._querylist.value == 'unassigned') {
      form.QUERYLIST.value = queryListUnassigned;
    } else if (formatForm._querylist.value == 'identity') {
      form.QUERYLIST.value = queryListIdentity;
    } else if (formatForm._querylist.value == 'homology') {
      form.QUERYLIST.value = queryListHomology;
    } else {
      form.QUERYLIST.value = "All";
    }
    return true;
  }
    
  function makeAccessionString(form){
    if (!form.ErrTolRepeat || !form.ErrTolRepeat.checked) {
      form.ACCESSION.value = "";
      return true;
    }
    var accessions = [];
    for (var i = 0, ilen = form.elements.length; i != ilen; i++) {
      var elt = form.elements[i];
      if (elt.name == "INCLUDE" && elt.checked){
        var et_accs = et_list[elt.value];
        if (!et_accs) 
          continue;
        for (var j = 0, jlen = et_accs.length; j != jlen; j++) 
          accessions.push(et_accs[j]);
      }
    }
    if (accessions.length == 0) {
      alert("No hits selected for error tolerant search");
      return false;
    }
    form.ACCESSION.value = '"' + accessions.join('","') + '"';
    checkQuery(1,6798, form);
    return true;
  }

  function clearEl() {}

  function makeArchive(form){
    var tempUrl = "http://128.232.224.220/mascot/cgi/master_results_ccp_matched.pl?file=..%2Fdata%2F20210430%2FF010405.dat;_sigthreshold=0.05;_ignoreionsscorebelow=20;_requireboldred=1;_server_mudpit_switch=900000;reptype=peptide;_showpopups=FALSE&REPTYPE=archive&INTERMEDIATE=..%2Fdata%2F20210430%2FF010405.dat";    for (var i = 0; i < form.elements.length; i++) {
      if (form.elements[i].name == "INCLUDE" && form.elements[i].checked){
        tempUrl = tempUrl + "&INCLUDE=" + form.elements[i].value;
      }
    }
    window.location.href = tempUrl;
  }


  et_list = {};
  et_list[1] = ['sp|cRAP054|P04264|K2C1_HUMAN'];
  et_list[2] = ['sp|cRAP053|P35908|K22E_HUMAN'];
  et_list[3] = ['sp|cRAP039|P13645|K1C10_HUMAN', 'sp|cRAP042|Q15323|K1H1_HUMAN', 'sp|cRAP043|Q14532|K1H2_HUMAN', 'sp|cRAP045|Q92764|KRT35_HUMAN', 'sp|cRAP046|O76013|KRT36_HUMAN', 'sp|cRAP047|O76014|KRT37_HUMAN', 'sp|cRAP048|O76015|KRT38_HUMAN', 'sp|cRAP050|Q14525|KT33B_HUMAN', 'sp|cRAP051|P02534|K1M1_SHEEP'];
  et_list[4] = ['sp|cRAP041|P35527|K1C9_HUMAN'];
  et_list[5] = ['PatA'];
  et_list[6] = ['PatB'];
  et_list[7] = ['sp|cRAP002|P02768|ALBU_HUMAN'];
  et_list[8] = ['sp|cRAP078|P00698|LYSC_CHICK'];
  et_list[9] = ['sp|cRAP040|O77727|K1C15_SHEEP'];
  et_list[10] = ['Tryp', 'sp|cRAP112|P00761|TRYP_PIG', 'sp|cRAP110|P00760|TRY1_BOVIN'];
  et_list[11] = ['sp|cRAP087|P02769|ALBU_BOVIN'];
  et_list[12] = ['sp|cRAP109|P02788|TRFL_HUMAN'];
  et_list[13] = ['sp|cRAP079|P61626|LYSC_HUMAN'];
  et_list[14] = ['sp|cRAP071|Q9NSB2|KRT84_HUMAN', 'sp|cRAP056|P15241|K2M2_SHEEP', 'sp|cRAP057|P25691|K2M3_SHEEP', 'sp|cRAP068|Q14533|KRT81_HUMAN', 'sp|cRAP070|P78385|KRT83_HUMAN', 'sp|cRAP072|P78386|KRT85_HUMAN', 'sp|cRAP073|O43790|KRT86_HUMAN'];
  et_list[15] = ['sp|P22629|SAV_STRAV'];
  et_list[16] = ['sp|cRAP019|P08311|CATG_HUMAN'];
  et_list[17] = ['sp|P0AEX9|MALE_ECOLI'];
  et_list[18] = ['sp|cRAP035|P69905|HBA_HUMAN'];
  et_list[19] = ['sp|cRAP018|P07339|CATD_HUMAN'];
  et_list[20] = ['sp|cRAP099|P62979|RS27A_HUMAN'];
  et_list[21] = ['sp|cRAP015|P02666|CASB_BOVIN'];
  et_list[22] = ['sp|cRAP016|P02668|CASK_BOVIN'];
  et_list[23] = ['sp|cRAP086|P01012|OVAL_CHICK'];
  et_list[24] = ['sp|cRAP014|P02663|CASA2_BOVIN'];

// End hiding Javascript from old browsers. -->
</SCRIPT>

</HEAD>

<BODY BGCOLOR="#ffffff" ALINK="#0000ff" VLINK="#0000ff">
<H1><IMG SRC="cid:000201d73dcd$161968ae$_CDOSYS2.0" 
  ALIGN="TOP" BORDER=0 NATURALSIZEFLAG=3 Name="fred"> Mascot Search Results</H1>
<FONT FACE='Courier New,Courier,monospace'>
<PRE>
<B>User            : </B>
<B>Email           : </B>
<B>Search title    : Megan PatAB 20210430 (C:\ProgramData\Matrix Science\Mascot Daemon\parameters\Megan_PatAB_20210430.par), submitted from Daemon on CCP-PC152</B>
<B>MS data file    : \\172.25.35.201\data\CORE\RAW_DATA_2018_LUMOS\P214_Megan_Ansbro\P214_1_Bottom.mgf</B>
<B>Database 1      : cRAP 20190401 (125 sequences; 41129 residues)</B>
<B>Database 2      : P214_Megan_Ansbro_PatA_and_B_20210430 Megan_Ansbro_PatA_and_B_20210430_20210430 (10 sequences; 4945 residues)</B>
<B>Timestamp       : 30 Apr 2021 at 14:13:20 GMT</B>
<TABLE BGCOLOR=#FFFF99 BORDER=0 CELLPADDING=0 CELLSPACING=0>
<TR><TD BGCOLOR=#FFFFFF NOWRAP><TT><B>Protein hits&nbsp;&nbsp;&nbsp;&nbsp;:</B></TT></TD><TD BGCOLOR=#FFFFFF NOWRAP><TT><B>&nbsp;<A HREF="#Hit1">1::sp|cRAP054|P04264|K2C1_HUMAN</A></B></TT></TD><TD BGCOLOR=#FFFFFF NOWRAP><TT>&nbsp;Keratin, type II cytoskeletal 1 OS=Homo sapiens GN=KRT1 PE=1 SV=6</TT></TD></TR>
<TR><TD BGCOLOR=#FFFFFF NOWRAP>&nbsp;</TD><TD BGCOLOR=#FFFFFF NOWRAP><TT><B>&nbsp;<A HREF="#Hit2">1::sp|cRAP053|P35908|K22E_HUMAN</A></B></TT></TD><TD BGCOLOR=#FFFFFF NOWRAP><TT>&nbsp;Keratin, type II cytoskeletal 2 epidermal OS=Homo sapiens GN=KRT2 PE=1 SV=2</TT></TD></TR>
<TR><TD BGCOLOR=#FFFFFF NOWRAP>&nbsp;</TD><TD BGCOLOR=#FFFFFF NOWRAP><TT><B>&nbsp;<A HREF="#Hit3">1::sp|cRAP039|P13645|K1C10_HUMAN</A></B></TT></TD><TD BGCOLOR=#FFFFFF NOWRAP><TT>&nbsp;Keratin, type I cytoskeletal 10 OS=Homo sapiens GN=KRT10 PE=1 SV=6</TT></TD></TR>
<TR><TD BGCOLOR=#FFFFFF NOWRAP>&nbsp;</TD><TD BGCOLOR=#FFFFFF NOWRAP><TT><B>&nbsp;<A HREF="#Hit4">1::sp|cRAP041|P35527|K1C9_HUMAN</A></B></TT></TD><TD BGCOLOR=#FFFFFF NOWRAP><TT>&nbsp;Keratin, type I cytoskeletal 9 OS=Homo sapiens GN=KRT9 PE=1 SV=3</TT></TD></TR>
<TR><TD BGCOLOR=#FFFFFF NOWRAP>&nbsp;</TD><TD BGCOLOR=#FFFFFF NOWRAP><TT><B>&nbsp;<A HREF="#Hit5">2::PatA</A></B></TT></TD><TD BGCOLOR=#FFFFFF NOWRAP><TT>&nbsp;PatA</TT></TD></TR>
<TR><TD BGCOLOR=#FFFFFF NOWRAP>&nbsp;</TD><TD BGCOLOR=#FFFFFF NOWRAP><TT><B>&nbsp;<A HREF="#Hit6">2::PatB</A></B></TT></TD><TD BGCOLOR=#FFFFFF NOWRAP><TT>&nbsp;PatB</TT></TD></TR>
<TR><TD BGCOLOR=#FFFFFF NOWRAP>&nbsp;</TD><TD BGCOLOR=#FFFFFF NOWRAP><TT><B>&nbsp;<A HREF="#Hit7">1::sp|cRAP002|P02768|ALBU_HUMAN</A></B></TT></TD><TD BGCOLOR=#FFFFFF NOWRAP><TT>&nbsp;Serum albumin OS=Homo sapiens GN=ALB PE=1 SV=2</TT></TD></TR>
<TR><TD BGCOLOR=#FFFFFF NOWRAP>&nbsp;</TD><TD BGCOLOR=#FFFFFF NOWRAP><TT><B>&nbsp;<A HREF="#Hit8">1::sp|cRAP078|P00698|LYSC_CHICK</A></B></TT></TD><TD BGCOLOR=#FFFFFF NOWRAP><TT>&nbsp;Lysozyme C OS=Gallus gallus GN=LYZ PE=1 SV=1</TT></TD></TR>
<TR><TD BGCOLOR=#FFFFFF NOWRAP>&nbsp;</TD><TD BGCOLOR=#FFFFFF NOWRAP><TT><B>&nbsp;<A HREF="#Hit9">1::sp|cRAP040|O77727|K1C15_SHEEP</A></B></TT></TD><TD BGCOLOR=#FFFFFF NOWRAP><TT>&nbsp;Keratin, type I cytoskeletal 15 OS=Ovis aries GN=KRT15 PE=2 SV=1</TT></TD></TR>
<TR><TD BGCOLOR=#FFFFFF NOWRAP>&nbsp;</TD><TD BGCOLOR=#FFFFFF NOWRAP><TT><B>&nbsp;<A HREF="#Hit10">2::Tryp</A></B></TT></TD><TD BGCOLOR=#FFFFFF NOWRAP><TT>&nbsp;Tryp</TT></TD></TR>
<TR><TD BGCOLOR=#FFFFFF NOWRAP>&nbsp;</TD><TD BGCOLOR=#FFFFFF NOWRAP><TT><B>&nbsp;<A HREF="#Hit11">1::sp|cRAP087|P02769|ALBU_BOVIN</A></B></TT></TD><TD BGCOLOR=#FFFFFF NOWRAP><TT>&nbsp;Serum albumin OS=Bos taurus GN=ALB PE=1 SV=4</TT></TD></TR>
<TR><TD BGCOLOR=#FFFFFF NOWRAP>&nbsp;</TD><TD BGCOLOR=#FFFFFF NOWRAP><TT><B>&nbsp;<A HREF="#Hit12">1::sp|cRAP109|P02788|TRFL_HUMAN</A></B></TT></TD><TD BGCOLOR=#FFFFFF NOWRAP><TT>&nbsp;Lactotransferrin OS=Homo sapiens GN=LTF PE=1 SV=6</TT></TD></TR>
<TR><TD BGCOLOR=#FFFFFF NOWRAP>&nbsp;</TD><TD BGCOLOR=#FFFFFF NOWRAP><TT><B>&nbsp;<A HREF="#Hit13">1::sp|cRAP079|P61626|LYSC_HUMAN</A></B></TT></TD><TD BGCOLOR=#FFFFFF NOWRAP><TT>&nbsp;Lysozyme C OS=Homo sapiens GN=LYZ PE=1 SV=1</TT></TD></TR>
<TR><TD BGCOLOR=#FFFFFF NOWRAP>&nbsp;</TD><TD BGCOLOR=#FFFFFF NOWRAP><TT><B>&nbsp;<A HREF="#Hit14">1::sp|cRAP071|Q9NSB2|KRT84_HUMAN</A></B></TT></TD><TD BGCOLOR=#FFFFFF NOWRAP><TT>&nbsp;Keratin, type II cuticular Hb4 OS=Homo sapiens GN=KRT84 PE=2 SV=2</TT></TD></TR>
<TR><TD BGCOLOR=#FFFFFF NOWRAP>&nbsp;</TD><TD BGCOLOR=#FFFFFF NOWRAP><TT><B>&nbsp;<A HREF="#Hit15">1::sp|P22629|SAV_STRAV</A></B></TT></TD><TD BGCOLOR=#FFFFFF NOWRAP><TT>&nbsp;Streptavidin OS=Streptomyces avidinii OX=1895 PE=1 SV=1</TT></TD></TR>
<TR><TD BGCOLOR=#FFFFFF NOWRAP>&nbsp;</TD><TD BGCOLOR=#FFFFFF NOWRAP><TT><B>&nbsp;<A HREF="#Hit16">1::sp|cRAP019|P08311|CATG_HUMAN</A></B></TT></TD><TD BGCOLOR=#FFFFFF NOWRAP><TT>&nbsp;Cathepsin G OS=Homo sapiens GN=CTSG PE=1 SV=2</TT></TD></TR>
<TR><TD BGCOLOR=#FFFFFF NOWRAP>&nbsp;</TD><TD BGCOLOR=#FFFFFF NOWRAP><TT><B>&nbsp;<A HREF="#Hit17">1::sp|P0AEX9|MALE_ECOLI</A></B></TT></TD><TD BGCOLOR=#FFFFFF NOWRAP><TT>&nbsp;Maltose/maltodextrin-binding periplasmic protein OS=Escherichia coli (strain K12) OX=83333 GN=malE PE=1 SV=1</TT></TD></TR>
<TR><TD BGCOLOR=#FFFFFF NOWRAP>&nbsp;</TD><TD BGCOLOR=#FFFFFF NOWRAP><TT><B>&nbsp;<A HREF="#Hit18">1::sp|cRAP035|P69905|HBA_HUMAN</A></B></TT></TD><TD BGCOLOR=#FFFFFF NOWRAP><TT>&nbsp;Hemoglobin subunit alpha OS=Homo sapiens GN=HBA1 PE=1 SV=2</TT></TD></TR>
<TR><TD BGCOLOR=#FFFFFF NOWRAP>&nbsp;</TD><TD BGCOLOR=#FFFFFF NOWRAP><TT><B>&nbsp;<A HREF="#Hit19">1::sp|cRAP018|P07339|CATD_HUMAN</A></B></TT></TD><TD BGCOLOR=#FFFFFF NOWRAP><TT>&nbsp;Cathepsin D OS=Homo sapiens GN=CTSD PE=1 SV=1</TT></TD></TR>
<TR><TD BGCOLOR=#FFFFFF NOWRAP>&nbsp;</TD><TD BGCOLOR=#FFFFFF NOWRAP><TT><B>&nbsp;<A HREF="#Hit20">1::sp|cRAP099|P62979|RS27A_HUMAN</A></B></TT></TD><TD BGCOLOR=#FFFFFF NOWRAP><TT>&nbsp;Ubiquitin-40S ribosomal protein S27a OS=Homo sapiens GN=RPS27A PE=1 SV=2</TT></TD></TR>
<TR><TD BGCOLOR=#FFFFFF NOWRAP>&nbsp;</TD><TD BGCOLOR=#FFFFFF NOWRAP><TT><B>&nbsp;<A HREF="#Hit21">1::sp|cRAP015|P02666|CASB_BOVIN</A></B></TT></TD><TD BGCOLOR=#FFFFFF NOWRAP><TT>&nbsp;Beta-casein OS=Bos taurus GN=CSN2 PE=1 SV=2</TT></TD></TR>
<TR><TD BGCOLOR=#FFFFFF NOWRAP>&nbsp;</TD><TD BGCOLOR=#FFFFFF NOWRAP><TT><B>&nbsp;<A HREF="#Hit22">1::sp|cRAP016|P02668|CASK_BOVIN</A></B></TT></TD><TD BGCOLOR=#FFFFFF NOWRAP><TT>&nbsp;Kappa-casein OS=Bos taurus GN=CSN3 PE=1 SV=1</TT></TD></TR>
<TR><TD BGCOLOR=#FFFFFF NOWRAP>&nbsp;</TD><TD BGCOLOR=#FFFFFF NOWRAP><TT><B>&nbsp;<A HREF="#Hit23">1::sp|cRAP086|P01012|OVAL_CHICK</A></B></TT></TD><TD BGCOLOR=#FFFFFF NOWRAP><TT>&nbsp;Ovalbumin OS=Gallus gallus GN=SERPINB14 PE=1 SV=2</TT></TD></TR>
<TR><TD BGCOLOR=#FFFFFF NOWRAP>&nbsp;</TD><TD BGCOLOR=#FFFFFF NOWRAP><TT><B>&nbsp;<A HREF="#Hit24">1::sp|cRAP014|P02663|CASA2_BOVIN</A></B></TT></TD><TD BGCOLOR=#FFFFFF NOWRAP><TT>&nbsp;Alpha-S2-casein OS=Bos taurus GN=CSN1S2 PE=1 SV=2</TT></TD></TR>
</TABLE>
</PRE>
</FONT>
<H3>Mascot Score Histogram</H3>
Ions score is -10*Log(P), where P is the probability that the observed match is a random event.<BR>Individual ions scores &gt; 13 indicate identity or extensive homology (p&lt;0.05).<BR>Protein scores are derived from ions scores as a non-probabilistic basis for ranking protein hits.<P><IMG SRC="cid:000301d73dcd$161968ae$_CDOSYS2.0" WIDTH=400 HEIGHT=200 ALT="Score Distribution">
<FORM ACTION="./master_results_ccp_matched.pl" NAME="Re-format" METHOD="GET" onSubmit="return setReFormatAction(this)">
<INPUT TYPE="hidden" NAME="file" VALUE="../data/20210430/F010405.dat">
<INPUT TYPE="hidden" NAME="group_family" VALUE="0">
<H3>Peptide Summary Report</H3>
<TABLE BORDER=0 CELLSPACING=1 CELLPADDING=3>
  <TR>
    <TD BGCOLOR=#EEEEFF NOWRAP>
      <INPUT TYPE="submit" VALUE="Format As">
    </TD>
    <TD BGCOLOR=#EEEEFF NOWRAP>
<SELECT NAME="REPTYPE">
  <OPTION VALUE="family">Protein Family Summary</OPTION>
  <OPTION VALUE="peptide" SELECTED>Peptide Summary</OPTION>
  <OPTION VALUE="select">Select Summary (protein hits)</OPTION>
  <OPTION VALUE="unassigned">Select Summary (unassigned)</OPTION>
  <OPTION VALUE="export">Export Search Results</OPTION>
</SELECT>
    </TD>
    <TD BGCOLOR=#EEEEFF NOWRAP>
      <A HREF="../help/pmf_summaries_help.html" TARGET=_blank>Help</A>
    </TD>
    <TD BGCOLOR=#EEEEFF NOWRAP>
      <A HREF="../help/msms_summaries_help.html" TARGET=_blank>Help</A>
    </TD>
  </TR>
  <TR>
    <TD BGCOLOR=#EEEEFF>&nbsp;</TD>
    <TD BGCOLOR=#EEEEFF NOWRAP>
Significance threshold p&lt; <INPUT NAME="_sigthreshold" TYPE=text SIZE=8 VALUE=0.05>
    </TD>
    <TD BGCOLOR=#EEEEFF NOWRAP>
Max. number of hits <INPUT NAME="REPORT" TYPE=text SIZE=5 VALUE=AUTO>
    </TD>
    <TD BGCOLOR=#EEEEFF>&nbsp;</TD>
  </TR>
  <TR>
    <TD BGCOLOR=#EEEEFF>&nbsp;</TD>
    <TD BGCOLOR=#EEEEFF NOWRAP>
<INPUT TYPE="hidden" NAME="_minpeplen" VALUE=7>
Standard scoring&nbsp;<INPUT TYPE="radio" VALUE=99999999 NAME="_server_mudpit_switch" CHECKED>&nbsp;MudPIT scoring&nbsp;<INPUT TYPE="radio" VALUE=0.000000001 NAME="_server_mudpit_switch">
    </TD>
    <TD BGCOLOR=#EEEEFF NOWRAP>
Ions score or expect cut-off <INPUT NAME="_ignoreionsscorebelow" TYPE=text SIZE=5 VALUE=20>
    </TD>
    <TD BGCOLOR=#EEEEFF NOWRAP>
Show sub-sets <INPUT NAME="_showsubsets" TYPE=text SIZE=2 VALUE=1>
    </TD>
  </TR>
  <TR>
    <TD BGCOLOR=#EEEEFF>&nbsp;</TD>
    <TD BGCOLOR=#EEEEFF NOWRAP>
Show pop-ups&nbsp;<INPUT TYPE="radio" VALUE="TRUE" NAME="_showpopups">&nbsp;Suppress pop-ups&nbsp;<INPUT TYPE="radio" VALUE="FALSE" NAME="_showpopups" CHECKED>
    </TD>
    <TD BGCOLOR=#EEEEFF NOWRAP>
Sort unassigned <SELECT NAME="_sortunassigned">
  <OPTION VALUE="scoredown" SELECTED>Decreasing Score</OPTION>
  <OPTION VALUE="queryup">Increasing query / Mr</OPTION>
  <OPTION VALUE="intdown">Decreasing Intensity</OPTION>
</SELECT>
    </TD>
    <TD BGCOLOR=#EEEEFF NOWRAP>
Require bold red <INPUT TYPE="checkbox" NAME="rbrchkbox" onClick="if (form.rbrchkbox.checked) { form._requireboldred.value = 1; } else { form._requireboldred.value = 0; } return true;" CHECKED>
<INPUT TYPE="hidden" NAME="_requireboldred" VALUE=1>
    </TD>
  </TR>
  <TR>
    <TD BGCOLOR=#EEEEFF>&nbsp;</TD>
    <TD BGCOLOR=#EEEEFF NOWRAP COLSPAN=2>
Preferred taxonomy&nbsp;<select id="ctrl__prefertaxonomy_0_1_65" name="_prefertaxonomy"><option selected value="0">All entries</option>
<option value="1">. . Archaea (Archaeobacteria)</option>
<option value="2">. . Eukaryota (eucaryotes)</option>
<option value="3">. . . . Alveolata (alveolates)</option>
<option value="4">. . . . . . Plasmodium falciparum (malaria parasite)</option>
<option value="5">. . . . . . Other Alveolata</option>
<option value="6">. . . . Metazoa (Animals)</option>
<option value="7">. . . . . . Caenorhabditis elegans</option>
<option value="8">. . . . . . Drosophila (fruit flies)</option>
<option value="9">. . . . . . Chordata (vertebrates and relatives)</option>
<option value="10">. . . . . . . . bony vertebrates</option>
<option value="11">. . . . . . . . . . lobe-finned fish and tetrapod clade</option>
<option value="12">. . . . . . . . . . . . Mammalia (mammals)</option>
<option value="13">. . . . . . . . . . . . . . Primates</option>
<option value="14">. . . . . . . . . . . . . . . . Homo sapiens (human)</option>
<option value="15">. . . . . . . . . . . . . . . . Other primates</option>
<option value="16">. . . . . . . . . . . . . . Rodentia (Rodents)</option>
<option value="17">. . . . . . . . . . . . . . . . Mus.</option>
<option value="18">. . . . . . . . . . . . . . . . . . Mus musculus (house mouse)</option>
<option value="19">. . . . . . . . . . . . . . . . Rattus</option>
<option value="20">. . . . . . . . . . . . . . . . Other rodentia</option>
<option value="21">. . . . . . . . . . . . . . Other mammalia</option>
<option value="22">. . . . . . . . . . . . Xenopus laevis (African clawed frog)</option>
<option value="23">. . . . . . . . . . . . Other lobe-finned fish and tetrapod clade</option>
<option value="24">. . . . . . . . . . Actinopterygii (ray-finned fishes)</option>
<option value="25">. . . . . . . . . . . . Takifugu rubripes (Japanese Pufferfish)</option>
<option value="26">. . . . . . . . . . . . Danio rerio (zebra fish)</option>
<option value="27">. . . . . . . . . . . . Other Actinopterygii</option>
<option value="28">. . . . . . . . Other Chordata</option>
<option value="29">. . . . . . Other Metazoa</option>
<option value="30">. . . . Dictyostelium discoideum</option>
<option value="31">. . . . Fungi</option>
<option value="32">. . . . . . Saccharomyces Cerevisiae (baker's yeast)</option>
<option value="33">. . . . . . Schizosaccharomyces pombe (fission yeast)</option>
<option value="34">. . . . . . Pneumocystis carinii</option>
<option value="35">. . . . . . Other Fungi</option>
<option value="36">. . . . Viridiplantae (Green Plants)</option>
<option value="37">. . . . . . Arabidopsis thaliana (thale cress)</option>
<option value="38">. . . . . . Oryza sativa (rice)</option>
<option value="39">. . . . . . Other green plants</option>
<option value="40">. . . . Other Eukaryota</option>
<option value="41">. . Bacteria (Eubacteria)</option>
<option value="42">. . . . Actinobacteria (class)</option>
<option value="43">. . . . . . Mycobacterium tuberculosis complex</option>
<option value="44">. . . . . . Other Actinobacteria (class)</option>
<option value="45">. . . . Firmicutes (gram-positive bacteria)</option>
<option value="46">. . . . . . Bacillus subtilis</option>
<option value="47">. . . . . . Mycoplasma</option>
<option value="48">. . . . . . Streptococcus Pneumoniae</option>
<option value="49">. . . . . . Streptomyces coelicolor</option>
<option value="50">. . . . . . Other Firmicutes</option>
<option value="51">. . . . Proteobacteria (purple bacteria)</option>
<option value="52">. . . . . . Agrobacterium tumefaciens</option>
<option value="53">. . . . . . Campylobacter jejuni</option>
<option value="54">. . . . . . Escherichia coli</option>
<option value="55">. . . . . . Neisseria meningitidis</option>
<option value="56">. . . . . . Salmonella</option>
<option value="57">. . . . . . Other Proteobacteria</option>
<option value="58">. . . . Other Bacteria</option>
<option value="59">. . Viruses</option>
<option value="60">. . . . Hepatitis C virus</option>
<option value="61">. . . . Other viruses</option>
<option value="62">. . Other (includes plasmids and artificial sequences)</option>
<option value="63">. . unclassified</option>
<option value="64">. . Species information unavailable</option>
</select>
    </TD>
    <TD BGCOLOR=#EEEEFF NOWRAP>
  </TR>
</TABLE>
<P><INPUT TYPE="hidden" NAME="sessionID" VALUE="all_secdisabledsession"></P>
</FORM>
<FORM ACTION="./search_form.pl" NAME="Results" onSubmit="return makeAccessionString(this)" METHOD="POST">
  <INPUT TYPE="hidden" NAME="FORMVER" VALUE=2>
  <INPUT TYPE="hidden" NAME="ACCESSION">
  <INPUT TYPE="hidden" NAME="sessionID" VALUE="all_secdisabledsession">
  <INPUT TYPE="hidden" NAME="CHARGE" VALUE="2+, 3+ and 4+">
  <INPUT TYPE="hidden" NAME="CLE" VALUE="Trypsin">
  <INPUT TYPE="hidden" NAME="COM" VALUE="Megan PatAB 20210430 (C:\ProgramData\Matrix Science\Mascot Daemon\parameters\Megan_PatAB_20210430.par), submitted from Daemon on CCP-PC152">
  <INPUT TYPE="hidden" NAME="DB2" VALUE="P214_Megan_Ansbro_PatA_and_B_20210430">
  <INPUT TYPE="hidden" NAME="FILE" VALUE="\\172.25.35.201\data\CORE\RAW_DATA_2018_LUMOS\P214_Megan_Ansbro\P214_1_Bottom.mgf">
  <INPUT TYPE="hidden" NAME="FORMAT" VALUE="Mascot generic">
  <INPUT TYPE="hidden" NAME="INSTRUMENT" VALUE="ESI-ORBITRAP-HCD">
  <INPUT TYPE="hidden" NAME="ITOL" VALUE="0.1">
  <INPUT TYPE="hidden" NAME="ITOLU" VALUE="Da">
  <INPUT TYPE="hidden" NAME="IT_MODS" VALUE="Deamidated (NQ),Oxidation (M)">
  <INPUT TYPE="hidden" NAME="LIBRARY_SEARCH" VALUE="1">
  <INPUT TYPE="hidden" NAME="MASS" VALUE="Monoisotopic">
  <INPUT TYPE="hidden" NAME="MODS" VALUE="Carbamidomethyl (C)">
  <INPUT TYPE="hidden" NAME="OVERVIEW" VALUE="OFF">
  <INPUT TYPE="hidden" NAME="PFA" VALUE="2">
  <INPUT TYPE="hidden" NAME="REPORT" VALUE="AUTO">
  <INPUT TYPE="hidden" NAME="SEARCH" VALUE="MIS">
  <INPUT TYPE="hidden" NAME="TAXONOMY" VALUE="All entries">
  <INPUT TYPE="hidden" NAME="TOL" VALUE="5">
  <INPUT TYPE="hidden" NAME="TOLU" VALUE="ppm">
  <INPUT TYPE="hidden" NAME="USERID" VALUE="0">
  <INPUT TYPE="hidden" NAME="DB" VALUE="cRAP,P214_Megan_Ansbro_PatA_and_B_20210430">
  <INPUT TYPE="hidden" NAME="INTERMEDIATE" VALUE="../data/20210430/F010405.dat">
  <INPUT TYPE="hidden" NAME="repeatSearch" VALUE="not again">
<P><INPUT TYPE="button" VALUE="Select All" onClick="checkQuery(1, 6798, this.form)">
&nbsp;&nbsp;<INPUT TYPE="button" VALUE="Select None" onClick="checkQuery(0, 6798, this.form)">
&nbsp;&nbsp;<INPUT TYPE="submit" VALUE="Search Selected">
&nbsp;&nbsp;<INPUT TYPE="checkbox" NAME="ErrTolRepeat" VALUE=1 onClick="checkQuery(1, 6798, this.form)"><B>Error&nbsp;tolerant</B>&nbsp;&nbsp;&nbsp;
<INPUT TYPE="button" VALUE="Archive Report" onClick="makeArchive(this.form); return true">
<P><TABLE BORDER=0 CELLSPACING=0>
<TR><TD><TT><B><A NAME="Hit1">1.</A>&nbsp;&nbsp;&nbsp;&nbsp;</B></TT></TD><TD NOWRAP><TT><A HREF="protein_view.pl?file=..%2Fdata%2F20210430%2FF010405.dat&hit=sp%7CcRAP054%7CP04264%7CK2C1_HUMAN&db_idx=1&px=1&ave_thresh=13&_ignoreionsscorebelow=20&report=0&_sigthreshold=0.05&_msresflags=1035&_msresflags2=256&percolate=-1&percolate_rt=0&_minpeplen=7&sessionID=all_secdisabledsession" TARGET="_blank">1::sp|cRAP054|P04264|K2C1_HUMAN</A>&nbsp;&nbsp;&nbsp;&nbsp;<B>Mass:</B>&nbsp;66170&nbsp;&nbsp;&nbsp;&nbsp;<B>Score:</B>&nbsp;2329&nbsp;&nbsp;&nbsp;<B>Matches:</B>&nbsp;55(55)&nbsp;&nbsp;<B>Sequences:</B>&nbsp;39(39)&nbsp;&nbsp;<B>emPAI:</B>&nbsp;41.83</TT></TD></TR>
<TR><TD>&nbsp;</TD><TD NOWRAP><TT>Keratin, type II cytoskeletal 1 OS=Homo sapiens GN=KRT1 PE=1 SV=6</TT></TD></TR>
</TABLE>
<TABLE BORDER=0 CELLSPACING=0>
<TR><TD ALIGN=RIGHT><INPUT TYPE="checkbox" NAME="INCLUDE" VALUE="1" onClick="SaveClicks(this,this.form)"></TD><TD NOWRAP><TT>Check to include this hit in error tolerant search or archive report</TT></TD></TR>
<TR><TD><TT>&nbsp;&nbsp;&nbsp;&nbsp;&nbsp;&nbsp;</TT></TD><TD>&nbsp;</TD></TR>
</TABLE>
<TABLE BORDER=0 CELLPADDING=0 CELLSPACING=0>
<TR><TD><TT>&nbsp;&nbsp;&nbsp;&nbsp;&nbsp;&nbsp;</TT></TD><TD ALIGN=RIGHT><TT><B>Query&nbsp;&nbsp;</B></TT></TD><TD ALIGN=RIGHT><TT><B>Observed&nbsp;&nbsp;</B></TT></TD><TD ALIGN=RIGHT NOWRAP><TT><B>Mr(expt)&nbsp;&nbsp;</B></TT></TD><TD ALIGN=RIGHT NOWRAP><TT><B>Mr(calc)&nbsp;&nbsp;</B></TT></TD><TD ALIGN=RIGHT><TT><B>&nbsp;ppm&nbsp;&nbsp;</B></TT></TD><TD ALIGN=RIGHT><TT><B>Miss&nbsp;</B></TT></TD><TD ALIGN=RIGHT><TT><B>Score&nbsp;</B></TT></TD><TD ALIGN=RIGHT><TT><B>Expect&nbsp;</B></TT></TD><TD ALIGN=RIGHT><TT><B>Rank&nbsp;</B></TT></TD><TD ALIGN=RIGHT><TT><B>Unique&nbsp;</B></TT></TD><TD><TT><B>&nbsp;Peptide</B></TT></TD></TR>
<TR><TD ALIGN=RIGHT><INPUT TYPE="checkbox" NAME="QUE" VALUE="803.401888 from(402.708220,2+) intensity(290346.0000) title(File5284%20Spectrum598%20scans%3a%204147) rtinseconds(1572) scans(4147) index(594) query(132)" CHECKED></TD><TD ALIGN=RIGHT><TT><A HREF="peptide_view.pl?file=..%2Fdata%2F20210430%2FF010405.dat&query=132&hit=1&index=sp%7CcRAP054%7CP04264%7CK2C1_HUMAN&db_idx=1&px=1&section=5&ave_thresh=13&_ignoreionsscorebelow=20&report=0&_sigthreshold=0.05&_msresflags=1035&_msresflags2=256&percolate=-1&percolate_rt=0&_minpeplen=7&sessionID=all_secdisabledsession" TARGET="_blank">132</A>&nbsp;&nbsp;</TT></TD><TD ALIGN=RIGHT><TT><FONT COLOR=#FF0000><B>   402.7082&nbsp;&nbsp;</B></FONT></TT></TD><TD ALIGN=RIGHT><TT><FONT COLOR=#FF0000><B>   803.4019&nbsp;&nbsp;</B></FONT></TT></TD><TD ALIGN=RIGHT><TT><FONT COLOR=#FF0000><B>   803.4025&nbsp;&nbsp;</B></FONT></TT></TD><TD ALIGN=RIGHT NOWRAP><TT><FONT COLOR=#FF0000><B>    -0.74&nbsp;</B></FONT></TT></TD><TD ALIGN=RIGHT><TT><FONT COLOR=#FF0000><B>0&nbsp;&nbsp;</B></FONT></TT></TD><TD ALIGN=RIGHT NOWRAP><TT><FONT COLOR=#FF0000><B>22&nbsp;&nbsp;</B></FONT></TT></TD><TD ALIGN=RIGHT NOWRAP><TT><FONT COLOR=#FF0000><B>0.0065&nbsp;</B></FONT></TT></TD><TD ALIGN=RIGHT><TT><FONT COLOR=#FF0000><B>1&nbsp;&nbsp;</B></FONT></TT></TD><TD ALIGN=RIGHT><TT><FONT COLOR=#FF0000><B>U&nbsp;&nbsp;&nbsp;</B></FONT></TT></TD><TD NOWRAP><TT><FONT COLOR=#FF0000><B>&nbsp;R.SEIDNVK.K</B></FONT></TT></TD></TR>
<TR><TD ALIGN=RIGHT><INPUT TYPE="checkbox" NAME="QUE" VALUE="831.482828 from(416.748690,2+) intensity(520978.7188) title(File5284%20Spectrum2325%20scans%3a%206358) rtinseconds(1908) scans(6358) index(2321) query(278)" CHECKED></TD><TD ALIGN=RIGHT><TT><A HREF="peptide_view.pl?file=..%2Fdata%2F20210430%2FF010405.dat&query=278&hit=1&index=sp%7CcRAP054%7CP04264%7CK2C1_HUMAN&db_idx=1&px=1&section=5&ave_thresh=13&_ignoreionsscorebelow=20&report=0&_sigthreshold=0.05&_msresflags=1035&_msresflags2=256&percolate=-1&percolate_rt=0&_minpeplen=7&sessionID=all_secdisabledsession" TARGET="_blank">278</A>&nbsp;&nbsp;</TT></TD><TD ALIGN=RIGHT><TT><FONT COLOR=#FF0000><B>   416.7487&nbsp;&nbsp;</B></FONT></TT></TD><TD ALIGN=RIGHT><TT><FONT COLOR=#FF0000><B>   831.4828&nbsp;&nbsp;</B></FONT></TT></TD><TD ALIGN=RIGHT><TT><FONT COLOR=#FF0000><B>   831.4814&nbsp;&nbsp;</B></FONT></TT></TD><TD ALIGN=RIGHT NOWRAP><TT><FONT COLOR=#FF0000><B>     1.72&nbsp;</B></FONT></TT></TD><TD ALIGN=RIGHT><TT><FONT COLOR=#FF0000><B>0&nbsp;&nbsp;</B></FONT></TT></TD><TD ALIGN=RIGHT NOWRAP><TT><FONT COLOR=#FF0000><B>36&nbsp;&nbsp;</B></FONT></TT></TD><TD ALIGN=RIGHT NOWRAP><TT><FONT COLOR=#FF0000><B>0.00027&nbsp;</B></FONT></TT></TD><TD ALIGN=RIGHT><TT><FONT COLOR=#FF0000><B>1&nbsp;&nbsp;</B></FONT></TT></TD><TD ALIGN=RIGHT><TT><FONT COLOR=#FF0000><B>U&nbsp;&nbsp;&nbsp;</B></FONT></TT></TD><TD NOWRAP><TT><FONT COLOR=#FF0000><B>&nbsp;K.SISISVAR.G</B></FONT></TT></TD></TR>
<TR><TD ALIGN=RIGHT><INPUT TYPE="checkbox" NAME="QUE" VALUE="873.490148 from(437.752350,2+) intensity(5470322.5000) title(File5284%20Spectrum2540%20scans%3a%206629) rtinseconds(1948) scans(6629) index(2535) query(463)" CHECKED></TD><TD ALIGN=RIGHT><TT><A HREF="peptide_view.pl?file=..%2Fdata%2F20210430%2FF010405.dat&query=463&hit=1&index=sp%7CcRAP054%7CP04264%7CK2C1_HUMAN&db_idx=1&px=1&section=5&ave_thresh=13&_ignoreionsscorebelow=20&report=0&_sigthreshold=0.05&_msresflags=1035&_msresflags2=256&percolate=-1&percolate_rt=0&_minpeplen=7&sessionID=all_secdisabledsession" TARGET="_blank">463</A>&nbsp;&nbsp;</TT></TD><TD ALIGN=RIGHT><TT><FONT COLOR=#FF0000><B>   437.7523&nbsp;&nbsp;</B></FONT></TT></TD><TD ALIGN=RIGHT><TT><FONT COLOR=#FF0000><B>   873.4901&nbsp;&nbsp;</B></FONT></TT></TD><TD ALIGN=RIGHT><TT><FONT COLOR=#FF0000><B>   873.4920&nbsp;&nbsp;</B></FONT></TT></TD><TD ALIGN=RIGHT NOWRAP><TT><FONT COLOR=#FF0000><B>    -2.09&nbsp;</B></FONT></TT></TD><TD ALIGN=RIGHT><TT><FONT COLOR=#FF0000><B>0&nbsp;&nbsp;</B></FONT></TT></TD><TD ALIGN=RIGHT NOWRAP><TT><FONT COLOR=#FF0000><B>34&nbsp;&nbsp;</B></FONT></TT></TD><TD ALIGN=RIGHT NOWRAP><TT><FONT COLOR=#FF0000><B>0.00044&nbsp;</B></FONT></TT></TD><TD ALIGN=RIGHT><TT><FONT COLOR=#FF0000><B>1&nbsp;&nbsp;</B></FONT></TT></TD><TD ALIGN=RIGHT><TT><FONT COLOR=#FF0000><B>U&nbsp;&nbsp;&nbsp;</B></FONT></TT></TD><TD NOWRAP><TT><FONT COLOR=#FF0000><B>&nbsp;R.SLVNLGGSK.S</B></FONT></TT></TD></TR>
<TR><TD ALIGN=RIGHT><INPUT TYPE="checkbox" NAME="QUE" VALUE="931.497288 from(466.755920,2+) intensity(276980.8125) title(File5284%20Spectrum218%20scans%3a%203501) rtinseconds(1438) scans(3501) index(214) query(670)" CHECKED></TD><TD ALIGN=RIGHT><TT><A HREF="peptide_view.pl?file=..%2Fdata%2F20210430%2FF010405.dat&query=670&hit=1&index=sp%7CcRAP054%7CP04264%7CK2C1_HUMAN&db_idx=1&px=1&section=5&ave_thresh=13&_ignoreionsscorebelow=20&report=0&_sigthreshold=0.05&_msresflags=1035&_msresflags2=256&percolate=-1&percolate_rt=0&_minpeplen=7&sessionID=all_secdisabledsession" TARGET="_blank">670</A>&nbsp;&nbsp;</TT></TD><TD ALIGN=RIGHT><TT><FONT COLOR=#FF0000><B>   466.7559&nbsp;&nbsp;</B></FONT></TT></TD><TD ALIGN=RIGHT><TT><FONT COLOR=#FF0000><B>   931.4973&nbsp;&nbsp;</B></FONT></TT></TD><TD ALIGN=RIGHT><TT><FONT COLOR=#FF0000><B>   931.4974&nbsp;&nbsp;</B></FONT></TT></TD><TD ALIGN=RIGHT NOWRAP><TT><FONT COLOR=#FF0000><B>    -0.16&nbsp;</B></FONT></TT></TD><TD ALIGN=RIGHT><TT><FONT COLOR=#FF0000><B>1&nbsp;&nbsp;</B></FONT></TT></TD><TD ALIGN=RIGHT NOWRAP><TT><FONT COLOR=#FF0000><B>23&nbsp;&nbsp;</B></FONT></TT></TD><TD ALIGN=RIGHT NOWRAP><TT><FONT COLOR=#FF0000><B>0.005&nbsp;</B></FONT></TT></TD><TD ALIGN=RIGHT><TT><FONT COLOR=#FF0000><B>1&nbsp;&nbsp;</B></FONT></TT></TD><TD ALIGN=RIGHT><TT><FONT COLOR=#FF0000><B>U&nbsp;&nbsp;&nbsp;</B></FONT></TT></TD><TD NOWRAP><TT><FONT COLOR=#FF0000><B>&nbsp;R.SEIDNVKK.Q</B></FONT></TT></TD></TR>
<TR><TD ALIGN=RIGHT><INPUT TYPE="checkbox" NAME="QUE" VALUE="944.492708 from(473.253630,2+) intensity(76379.5312) title(File5284%20Spectrum168%20scans%3a%203361) rtinseconds(1399) scans(3361) index(164) query(736)" CHECKED></TD><TD ALIGN=RIGHT><TT><A HREF="peptide_view.pl?file=..%2Fdata%2F20210430%2FF010405.dat&query=736&hit=1&index=sp%7CcRAP054%7CP04264%7CK2C1_HUMAN&db_idx=1&px=1&section=5&ave_thresh=13&_ignoreionsscorebelow=20&report=0&_sigthreshold=0.05&_msresflags=1035&_msresflags2=256&percolate=-1&percolate_rt=0&_minpeplen=7&sessionID=all_secdisabledsession" TARGET="_blank">736</A>&nbsp;&nbsp;</TT></TD><TD ALIGN=RIGHT><TT><FONT COLOR=#FF0000><B>   473.2536&nbsp;&nbsp;</B></FONT></TT></TD><TD ALIGN=RIGHT><TT><FONT COLOR=#FF0000><B>   944.4927&nbsp;&nbsp;</B></FONT></TT></TD><TD ALIGN=RIGHT><TT><FONT COLOR=#FF0000><B>   944.4927&nbsp;&nbsp;</B></FONT></TT></TD><TD ALIGN=RIGHT NOWRAP><TT><FONT COLOR=#FF0000><B>     0.03&nbsp;</B></FONT></TT></TD><TD ALIGN=RIGHT><TT><FONT COLOR=#FF0000><B>1&nbsp;&nbsp;</B></FONT></TT></TD><TD ALIGN=RIGHT NOWRAP><TT><FONT COLOR=#FF0000><B>56&nbsp;&nbsp;</B></FONT></TT></TD><TD ALIGN=RIGHT NOWRAP><TT><FONT COLOR=#FF0000><B>2.8e-06&nbsp;</B></FONT></TT></TD><TD ALIGN=RIGHT><TT><FONT COLOR=#FF0000><B>1&nbsp;&nbsp;</B></FONT></TT></TD><TD ALIGN=RIGHT><TT><FONT COLOR=#FF0000><B>U&nbsp;&nbsp;&nbsp;</B></FONT></TT></TD><TD NOWRAP><TT><FONT COLOR=#FF0000><B>&nbsp;R.GENALKDAK.N</B></FONT></TT></TD></TR>
<TR><TD ALIGN=RIGHT><INPUT TYPE="checkbox" NAME="QUE" VALUE="972.523968 from(487.269260,2+) intensity(1543586.3750) title(File5284%20Spectrum2749%20scans%3a%206877) rtinseconds(1982) scans(6877) index(2744) query(884)" CHECKED></TD><TD ALIGN=RIGHT><TT><A HREF="peptide_view.pl?file=..%2Fdata%2F20210430%2FF010405.dat&query=884&hit=1&index=sp%7CcRAP054%7CP04264%7CK2C1_HUMAN&db_idx=1&px=1&section=5&ave_thresh=13&_ignoreionsscorebelow=20&report=0&_sigthreshold=0.05&_msresflags=1035&_msresflags2=256&percolate=-1&percolate_rt=0&_minpeplen=7&sessionID=all_secdisabledsession" TARGET="_blank">884</A>&nbsp;&nbsp;</TT></TD><TD ALIGN=RIGHT><TT><FONT COLOR=#FF0000><B>   487.2693&nbsp;&nbsp;</B></FONT></TT></TD><TD ALIGN=RIGHT><TT><FONT COLOR=#FF0000><B>   972.5240&nbsp;&nbsp;</B></FONT></TT></TD><TD ALIGN=RIGHT><TT><FONT COLOR=#FF0000><B>   972.5240&nbsp;&nbsp;</B></FONT></TT></TD><TD ALIGN=RIGHT NOWRAP><TT><FONT COLOR=#FF0000><B>    -0.00&nbsp;</B></FONT></TT></TD><TD ALIGN=RIGHT><TT><FONT COLOR=#FF0000><B>0&nbsp;&nbsp;</B></FONT></TT></TD><TD ALIGN=RIGHT NOWRAP><TT><FONT COLOR=#FF0000><B>54&nbsp;&nbsp;</B></FONT></TT></TD><TD ALIGN=RIGHT NOWRAP><TT><FONT COLOR=#FF0000><B>4.5e-06&nbsp;</B></FONT></TT></TD><TD ALIGN=RIGHT><TT><FONT COLOR=#FF0000><B>1&nbsp;&nbsp;</B></FONT></TT></TD><TD ALIGN=RIGHT><TT><FONT COLOR=#FF0000><B>&nbsp;&nbsp;&nbsp;&nbsp;</B></FONT></TT></TD><TD NOWRAP><TT><FONT COLOR=#FF0000><B>&nbsp;K.IEISELNR.V</B></FONT></TT></TD></TR>
<TR><TD ALIGN=RIGHT><INPUT TYPE="checkbox" NAME="QUE" VALUE="998.437528 from(500.226040,2+) intensity(140307.7031) title(File5284%20Spectrum1651%20scans%3a%205521) rtinseconds(1786) scans(5521) index(1647) query(1025)" CHECKED></TD><TD ALIGN=RIGHT><TT><A HREF="peptide_view.pl?file=..%2Fdata%2F20210430%2FF010405.dat&query=1025&hit=1&index=sp%7CcRAP054%7CP04264%7CK2C1_HUMAN&db_idx=1&px=1&section=5&ave_thresh=13&_ignoreionsscorebelow=20&report=0&_sigthreshold=0.05&_msresflags=1035&_msresflags2=256&percolate=-1&percolate_rt=0&_minpeplen=7&sessionID=all_secdisabledsession" TARGET="_blank">1025</A>&nbsp;&nbsp;</TT></TD><TD ALIGN=RIGHT><TT><FONT COLOR=#FF0000><B>   500.2260&nbsp;&nbsp;</B></FONT></TT></TD><TD ALIGN=RIGHT><TT><FONT COLOR=#FF0000><B>   998.4375&nbsp;&nbsp;</B></FONT></TT></TD><TD ALIGN=RIGHT><TT><FONT COLOR=#FF0000><B>   998.4379&nbsp;&nbsp;</B></FONT></TT></TD><TD ALIGN=RIGHT NOWRAP><TT><FONT COLOR=#FF0000><B>    -0.37&nbsp;</B></FONT></TT></TD><TD ALIGN=RIGHT><TT><FONT COLOR=#FF0000><B>0&nbsp;&nbsp;</B></FONT></TT></TD><TD ALIGN=RIGHT NOWRAP><TT><FONT COLOR=#FF0000><B>(36)&nbsp;</B></FONT></TT></TD><TD ALIGN=RIGHT NOWRAP><TT><FONT COLOR=#FF0000><B>0.00025&nbsp;</B></FONT></TT></TD><TD ALIGN=RIGHT><TT><FONT COLOR=#FF0000><B>1&nbsp;&nbsp;</B></FONT></TT></TD><TD ALIGN=RIGHT><TT><FONT COLOR=#FF0000><B>U&nbsp;&nbsp;&nbsp;</B></FONT></TT></TD><TD NOWRAP><TT><FONT COLOR=#FF0000><B>&nbsp;K.DVDGAYMTK.V</B></FONT></TT></TD></TR>
<TR><TD ALIGN=RIGHT><INPUT TYPE="checkbox" NAME="QUE" VALUE="1014.431728 from(508.223140,2+) intensity(112517.6250) title(File5284%20Spectrum708%20scans%3a%204282) rtinseconds(1591) scans(4282) index(704) query(1086)" CHECKED></TD><TD ALIGN=RIGHT><TT><A HREF="peptide_view.pl?file=..%2Fdata%2F20210430%2FF010405.dat&query=1086&hit=1&index=sp%7CcRAP054%7CP04264%7CK2C1_HUMAN&db_idx=1&px=1&section=5&ave_thresh=13&_ignoreionsscorebelow=20&report=0&_sigthreshold=0.05&_msresflags=1035&_msresflags2=256&percolate=-1&percolate_rt=0&_minpeplen=7&sessionID=all_secdisabledsession" TARGET="_blank">1086</A>&nbsp;&nbsp;</TT></TD><TD ALIGN=RIGHT><TT><FONT COLOR=#FF0000><B>   508.2231&nbsp;&nbsp;</B></FONT></TT></TD><TD ALIGN=RIGHT><TT><FONT COLOR=#FF0000><B>  1014.4317&nbsp;&nbsp;</B></FONT></TT></TD><TD ALIGN=RIGHT><TT><FONT COLOR=#FF0000><B>  1014.4328&nbsp;&nbsp;</B></FONT></TT></TD><TD ALIGN=RIGHT NOWRAP><TT><FONT COLOR=#FF0000><B>    -1.07&nbsp;</B></FONT></TT></TD><TD ALIGN=RIGHT><TT><FONT COLOR=#FF0000><B>0&nbsp;&nbsp;</B></FONT></TT></TD><TD ALIGN=RIGHT NOWRAP><TT><FONT COLOR=#FF0000><B>37&nbsp;&nbsp;</B></FONT></TT></TD><TD ALIGN=RIGHT NOWRAP><TT><FONT COLOR=#FF0000><B>0.00022&nbsp;</B></FONT></TT></TD><TD ALIGN=RIGHT><TT><FONT COLOR=#FF0000><B>1&nbsp;&nbsp;</B></FONT></TT></TD><TD ALIGN=RIGHT><TT><FONT COLOR=#FF0000><B>U&nbsp;&nbsp;&nbsp;</B></FONT></TT></TD><TD NOWRAP><TT><FONT COLOR=#FF0000><B>&nbsp;K.DVDGAY<U>M</U>TK.V + Oxidation (M)</B></FONT></TT></TD></TR>
<TR><TD ALIGN=RIGHT><INPUT TYPE="checkbox" NAME="QUE" VALUE="1032.505348 from(517.259950,2+) intensity(1488373.2500) title(File5284%20Spectrum1809%20scans%3a%205721) rtinseconds(1815) scans(5721) index(1805) query(1183)" CHECKED></TD><TD ALIGN=RIGHT><TT><A HREF="peptide_view.pl?file=..%2Fdata%2F20210430%2FF010405.dat&query=1183&hit=1&index=sp%7CcRAP054%7CP04264%7CK2C1_HUMAN&db_idx=1&px=1&section=5&ave_thresh=13&_ignoreionsscorebelow=20&report=0&_sigthreshold=0.05&_msresflags=1035&_msresflags2=256&percolate=-1&percolate_rt=0&_minpeplen=7&sessionID=all_secdisabledsession" TARGET="_blank">1183</A>&nbsp;&nbsp;</TT></TD><TD ALIGN=RIGHT><TT><FONT COLOR=#FF0000><B>   517.2600&nbsp;&nbsp;</B></FONT></TT></TD><TD ALIGN=RIGHT><TT><FONT COLOR=#FF0000><B>  1032.5053&nbsp;&nbsp;</B></FONT></TT></TD><TD ALIGN=RIGHT><TT><FONT COLOR=#FF0000><B>  1032.5087&nbsp;&nbsp;</B></FONT></TT></TD><TD ALIGN=RIGHT NOWRAP><TT><FONT COLOR=#FF0000><B>    -3.27&nbsp;</B></FONT></TT></TD><TD ALIGN=RIGHT><TT><FONT COLOR=#FF0000><B>0&nbsp;&nbsp;</B></FONT></TT></TD><TD ALIGN=RIGHT NOWRAP><TT><FONT COLOR=#FF0000><B>58&nbsp;&nbsp;</B></FONT></TT></TD><TD ALIGN=RIGHT NOWRAP><TT><FONT COLOR=#FF0000><B>1.5e-06&nbsp;</B></FONT></TT></TD><TD ALIGN=RIGHT><TT><FONT COLOR=#FF0000><B>1&nbsp;&nbsp;</B></FONT></TT></TD><TD ALIGN=RIGHT><TT><FONT COLOR=#FF0000><B>U&nbsp;&nbsp;&nbsp;</B></FONT></TT></TD><TD NOWRAP><TT><FONT COLOR=#FF0000><B>&nbsp;R.TLLEGEESR.M</B></FONT></TT></TD></TR>
<TR><TD ALIGN=RIGHT><INPUT TYPE="checkbox" NAME="QUE" VALUE="1065.509488 from(533.762020,2+) intensity(77810.1250) title(File5284%20Spectrum384%20scans%3a%203784) rtinseconds(1497) scans(3784) index(380) query(1327)" CHECKED></TD><TD ALIGN=RIGHT><TT><A HREF="peptide_view.pl?file=..%2Fdata%2F20210430%2FF010405.dat&query=1327&hit=1&index=sp%7CcRAP054%7CP04264%7CK2C1_HUMAN&db_idx=1&px=1&section=5&ave_thresh=13&_ignoreionsscorebelow=20&report=0&_sigthreshold=0.05&_msresflags=1035&_msresflags2=256&percolate=-1&percolate_rt=0&_minpeplen=7&sessionID=all_secdisabledsession" TARGET="_blank">1327</A>&nbsp;&nbsp;</TT></TD><TD ALIGN=RIGHT><TT><FONT COLOR=#FF0000><B>   533.7620&nbsp;&nbsp;</B></FONT></TT></TD><TD ALIGN=RIGHT><TT><FONT COLOR=#FF0000><B>  1065.5095&nbsp;&nbsp;</B></FONT></TT></TD><TD ALIGN=RIGHT><TT><FONT COLOR=#FF0000><B>  1065.5090&nbsp;&nbsp;</B></FONT></TT></TD><TD ALIGN=RIGHT NOWRAP><TT><FONT COLOR=#FF0000><B>     0.41&nbsp;</B></FONT></TT></TD><TD ALIGN=RIGHT><TT><FONT COLOR=#FF0000><B>1&nbsp;&nbsp;</B></FONT></TT></TD><TD ALIGN=RIGHT NOWRAP><TT><FONT COLOR=#FF0000><B>49&nbsp;&nbsp;</B></FONT></TT></TD><TD ALIGN=RIGHT NOWRAP><TT><FONT COLOR=#FF0000><B>1.3e-05&nbsp;</B></FONT></TT></TD><TD ALIGN=RIGHT><TT><FONT COLOR=#FF0000><B>1&nbsp;&nbsp;</B></FONT></TT></TD><TD ALIGN=RIGHT><TT><FONT COLOR=#FF0000><B>&nbsp;&nbsp;&nbsp;&nbsp;</B></FONT></TT></TD><TD NOWRAP><TT><FONT COLOR=#FF0000><B>&nbsp;K.YEDEINKR.T</B></FONT></TT></TD></TR>
<TR><TD ALIGN=RIGHT><INPUT TYPE="checkbox" NAME="QUE" VALUE="1072.587868 from(537.301210,2+) intensity(85161.2188) title(File5284%20Spectrum758%20scans%3a%204355) rtinseconds(1604) scans(4355) index(754) query(1352)" CHECKED></TD><TD ALIGN=RIGHT><TT><A HREF="peptide_view.pl?file=..%2Fdata%2F20210430%2FF010405.dat&query=1352&hit=1&index=sp%7CcRAP054%7CP04264%7CK2C1_HUMAN&db_idx=1&px=1&section=5&ave_thresh=13&_ignoreionsscorebelow=20&report=0&_sigthreshold=0.05&_msresflags=1035&_msresflags2=256&percolate=-1&percolate_rt=0&_minpeplen=7&sessionID=all_secdisabledsession" TARGET="_blank">1352</A>&nbsp;&nbsp;</TT></TD><TD ALIGN=RIGHT><TT><FONT COLOR=#FF0000><B>   537.3012&nbsp;&nbsp;</B></FONT></TT></TD><TD ALIGN=RIGHT><TT><FONT COLOR=#FF0000><B>  1072.5879&nbsp;&nbsp;</B></FONT></TT></TD><TD ALIGN=RIGHT><TT><FONT COLOR=#FF0000><B>  1072.5876&nbsp;&nbsp;</B></FONT></TT></TD><TD ALIGN=RIGHT NOWRAP><TT><FONT COLOR=#FF0000><B>     0.21&nbsp;</B></FONT></TT></TD><TD ALIGN=RIGHT><TT><FONT COLOR=#FF0000><B>1&nbsp;&nbsp;</B></FONT></TT></TD><TD ALIGN=RIGHT NOWRAP><TT><FONT COLOR=#FF0000><B>37&nbsp;&nbsp;</B></FONT></TT></TD><TD ALIGN=RIGHT NOWRAP><TT><FONT COLOR=#FF0000><B>0.00021&nbsp;</B></FONT></TT></TD><TD ALIGN=RIGHT><TT><FONT COLOR=#FF0000><B>1&nbsp;&nbsp;</B></FONT></TT></TD><TD ALIGN=RIGHT><TT><FONT COLOR=#FF0000><B>U&nbsp;&nbsp;&nbsp;</B></FONT></TT></TD><TD NOWRAP><TT><FONT COLOR=#FF0000><B>&nbsp;R.LRSEIDNVK.K</B></FONT></TT></TD></TR>
<TR><TD ALIGN=RIGHT><INPUT TYPE="checkbox" NAME="QUE" VALUE="1091.496548 from(546.755550,2+) intensity(71532.1797) title(File5284%20Spectrum163%20scans%3a%203350) rtinseconds(1396) scans(3350) index(159) query(1465)" CHECKED></TD><TD ALIGN=RIGHT><TT><A HREF="peptide_view.pl?file=..%2Fdata%2F20210430%2FF010405.dat&query=1465&hit=1&index=sp%7CcRAP054%7CP04264%7CK2C1_HUMAN&db_idx=1&px=1&section=5&ave_thresh=13&_ignoreionsscorebelow=20&report=0&_sigthreshold=0.05&_msresflags=1035&_msresflags2=256&percolate=-1&percolate_rt=0&_minpeplen=7&sessionID=all_secdisabledsession" TARGET="_blank">1465</A>&nbsp;&nbsp;</TT></TD><TD ALIGN=RIGHT><TT><FONT COLOR=#FF0000><B>   546.7555&nbsp;&nbsp;</B></FONT></TT></TD><TD ALIGN=RIGHT><TT><FONT COLOR=#FF0000><B>  1091.4965&nbsp;&nbsp;</B></FONT></TT></TD><TD ALIGN=RIGHT><TT><FONT COLOR=#FF0000><B>  1091.4956&nbsp;&nbsp;</B></FONT></TT></TD><TD ALIGN=RIGHT NOWRAP><TT><FONT COLOR=#FF0000><B>     0.88&nbsp;</B></FONT></TT></TD><TD ALIGN=RIGHT><TT><FONT COLOR=#FF0000><B>0&nbsp;&nbsp;</B></FONT></TT></TD><TD ALIGN=RIGHT NOWRAP><TT><FONT COLOR=#FF0000><B>89&nbsp;&nbsp;</B></FONT></TT></TD><TD ALIGN=RIGHT NOWRAP><TT><FONT COLOR=#FF0000><B>1.3e-09&nbsp;</B></FONT></TT></TD><TD ALIGN=RIGHT><TT><FONT COLOR=#FF0000><B>1&nbsp;&nbsp;</B></FONT></TT></TD><TD ALIGN=RIGHT><TT><FONT COLOR=#FF0000><B>U&nbsp;&nbsp;&nbsp;</B></FONT></TT></TD><TD NOWRAP><TT><FONT COLOR=#FF0000><B>&nbsp;R.GSGGGSSGGSIGGR.G</B></FONT></TT></TD></TR>
<TR><TD ALIGN=RIGHT><INPUT TYPE="checkbox" NAME="QUE" VALUE="1124.535868 from(563.275210,2+) intensity(144809.7500) title(File5284%20Spectrum1281%20scans%3a%205066) rtinseconds(1720) scans(5066) index(1277) query(1612)" CHECKED></TD><TD ALIGN=RIGHT><TT><A HREF="peptide_view.pl?file=..%2Fdata%2F20210430%2FF010405.dat&query=1612&hit=1&index=sp%7CcRAP054%7CP04264%7CK2C1_HUMAN&db_idx=1&px=1&section=5&ave_thresh=13&_ignoreionsscorebelow=20&report=0&_sigthreshold=0.05&_msresflags=1035&_msresflags2=256&percolate=-1&percolate_rt=0&_minpeplen=7&sessionID=all_secdisabledsession" TARGET="_blank">1612</A>&nbsp;&nbsp;</TT></TD><TD ALIGN=RIGHT><TT><FONT COLOR=#FF0000><B>   563.2752&nbsp;&nbsp;</B></FONT></TT></TD><TD ALIGN=RIGHT><TT><FONT COLOR=#FF0000><B>  1124.5359&nbsp;&nbsp;</B></FONT></TT></TD><TD ALIGN=RIGHT><TT><FONT COLOR=#FF0000><B>  1124.5349&nbsp;&nbsp;</B></FONT></TT></TD><TD ALIGN=RIGHT NOWRAP><TT><FONT COLOR=#FF0000><B>     0.84&nbsp;</B></FONT></TT></TD><TD ALIGN=RIGHT><TT><FONT COLOR=#FF0000><B>0&nbsp;&nbsp;</B></FONT></TT></TD><TD ALIGN=RIGHT NOWRAP><TT><FONT COLOR=#FF0000><B>61&nbsp;&nbsp;</B></FONT></TT></TD><TD ALIGN=RIGHT NOWRAP><TT><FONT COLOR=#FF0000><B>8.1e-07&nbsp;</B></FONT></TT></TD><TD ALIGN=RIGHT><TT><FONT COLOR=#FF0000><B>1&nbsp;&nbsp;</B></FONT></TT></TD><TD ALIGN=RIGHT><TT><FONT COLOR=#FF0000><B>U&nbsp;&nbsp;&nbsp;</B></FONT></TT></TD><TD NOWRAP><TT><FONT COLOR=#FF0000><B>&nbsp;K.AEAESLYQSK.Y</B></FONT></TT></TD></TR>
<TR><TD ALIGN=RIGHT><INPUT TYPE="checkbox" NAME="QUE" VALUE="1126.532448 from(564.273500,2+) intensity(129465.1250) title(File5284%20Spectrum656%20scans%3a%204213) rtinseconds(1581) scans(4213) index(652) query(1618)" CHECKED></TD><TD ALIGN=RIGHT><TT><A HREF="peptide_view.pl?file=..%2Fdata%2F20210430%2FF010405.dat&query=1618&hit=1&index=sp%7CcRAP054%7CP04264%7CK2C1_HUMAN&db_idx=1&px=1&section=5&ave_thresh=13&_ignoreionsscorebelow=20&report=0&_sigthreshold=0.05&_msresflags=1035&_msresflags2=256&percolate=-1&percolate_rt=0&_minpeplen=7&sessionID=all_secdisabledsession" TARGET="_blank">1618</A>&nbsp;&nbsp;</TT></TD><TD ALIGN=RIGHT><TT><FONT COLOR=#FF0000><B>   564.2735&nbsp;&nbsp;</B></FONT></TT></TD><TD ALIGN=RIGHT><TT><FONT COLOR=#FF0000><B>  1126.5324&nbsp;&nbsp;</B></FONT></TT></TD><TD ALIGN=RIGHT><TT><FONT COLOR=#FF0000><B>  1126.5329&nbsp;&nbsp;</B></FONT></TT></TD><TD ALIGN=RIGHT NOWRAP><TT><FONT COLOR=#FF0000><B>    -0.36&nbsp;</B></FONT></TT></TD><TD ALIGN=RIGHT><TT><FONT COLOR=#FF0000><B>1&nbsp;&nbsp;</B></FONT></TT></TD><TD ALIGN=RIGHT NOWRAP><TT><FONT COLOR=#FF0000><B>(52)&nbsp;</B></FONT></TT></TD><TD ALIGN=RIGHT NOWRAP><TT><FONT COLOR=#FF0000><B>6.5e-06&nbsp;</B></FONT></TT></TD><TD ALIGN=RIGHT><TT><FONT COLOR=#FF0000><B>1&nbsp;&nbsp;</B></FONT></TT></TD><TD ALIGN=RIGHT><TT><FONT COLOR=#FF0000><B>U&nbsp;&nbsp;&nbsp;</B></FONT></TT></TD><TD NOWRAP><TT><FONT COLOR=#FF0000><B>&nbsp;K.KDVDGAYMTK.V</B></FONT></TT></TD></TR>
<TR><TD ALIGN=RIGHT><INPUT TYPE="checkbox" NAME="QUE" VALUE="1140.512788 from(571.263670,2+) intensity(80697.8359) title(File5284%20Spectrum2927%20scans%3a%207080) rtinseconds(2010) scans(7080) index(2922) query(1670)" CHECKED></TD><TD ALIGN=RIGHT><TT><A HREF="peptide_view.pl?file=..%2Fdata%2F20210430%2FF010405.dat&query=1670&hit=1&index=sp%7CcRAP054%7CP04264%7CK2C1_HUMAN&db_idx=1&px=1&section=5&ave_thresh=13&_ignoreionsscorebelow=20&report=0&_sigthreshold=0.05&_msresflags=1035&_msresflags2=256&percolate=-1&percolate_rt=0&_minpeplen=7&sessionID=all_secdisabledsession" TARGET="_blank">1670</A>&nbsp;&nbsp;</TT></TD><TD ALIGN=RIGHT><TT><FONT COLOR=#FF0000><B>   571.2637&nbsp;&nbsp;</B></FONT></TT></TD><TD ALIGN=RIGHT><TT><FONT COLOR=#FF0000><B>  1140.5128&nbsp;&nbsp;</B></FONT></TT></TD><TD ALIGN=RIGHT><TT><FONT COLOR=#FF0000><B>  1140.5121&nbsp;&nbsp;</B></FONT></TT></TD><TD ALIGN=RIGHT NOWRAP><TT><FONT COLOR=#FF0000><B>     0.60&nbsp;</B></FONT></TT></TD><TD ALIGN=RIGHT><TT><FONT COLOR=#FF0000><B>0&nbsp;&nbsp;</B></FONT></TT></TD><TD ALIGN=RIGHT NOWRAP><TT><FONT COLOR=#FF0000><B>44&nbsp;&nbsp;</B></FONT></TT></TD><TD ALIGN=RIGHT NOWRAP><TT><FONT COLOR=#FF0000><B>4.3e-05&nbsp;</B></FONT></TT></TD><TD ALIGN=RIGHT><TT><FONT COLOR=#FF0000><B>1&nbsp;&nbsp;</B></FONT></TT></TD><TD ALIGN=RIGHT><TT><FONT COLOR=#FF0000><B>U&nbsp;&nbsp;&nbsp;</B></FONT></TT></TD><TD NOWRAP><TT><FONT COLOR=#FF0000><B>&nbsp;R.DYQELMNTK.L</B></FONT></TT></TD></TR>
<TR><TD ALIGN=RIGHT><INPUT TYPE="checkbox" NAME="QUE" VALUE="1142.528908 from(572.271730,2+) intensity(56135.1836) title(File5284%20Spectrum212%20scans%3a%203487) rtinseconds(1435) scans(3487) index(208) query(1677)" CHECKED></TD><TD ALIGN=RIGHT><TT><A HREF="peptide_view.pl?file=..%2Fdata%2F20210430%2FF010405.dat&query=1677&hit=1&index=sp%7CcRAP054%7CP04264%7CK2C1_HUMAN&db_idx=1&px=1&section=5&ave_thresh=13&_ignoreionsscorebelow=20&report=0&_sigthreshold=0.05&_msresflags=1035&_msresflags2=256&percolate=-1&percolate_rt=0&_minpeplen=7&sessionID=all_secdisabledsession" TARGET="_blank">1677</A>&nbsp;&nbsp;</TT></TD><TD ALIGN=RIGHT><TT><FONT COLOR=#FF0000><B>   572.2717&nbsp;&nbsp;</B></FONT></TT></TD><TD ALIGN=RIGHT><TT><FONT COLOR=#FF0000><B>  1142.5289&nbsp;&nbsp;</B></FONT></TT></TD><TD ALIGN=RIGHT><TT><FONT COLOR=#FF0000><B>  1142.5278&nbsp;&nbsp;</B></FONT></TT></TD><TD ALIGN=RIGHT NOWRAP><TT><FONT COLOR=#FF0000><B>     1.00&nbsp;</B></FONT></TT></TD><TD ALIGN=RIGHT><TT><FONT COLOR=#FF0000><B>1&nbsp;&nbsp;</B></FONT></TT></TD><TD ALIGN=RIGHT NOWRAP><TT><FONT COLOR=#FF0000><B>61&nbsp;&nbsp;</B></FONT></TT></TD><TD ALIGN=RIGHT NOWRAP><TT><FONT COLOR=#FF0000><B>7.6e-07&nbsp;</B></FONT></TT></TD><TD ALIGN=RIGHT><TT><FONT COLOR=#FF0000><B>1&nbsp;&nbsp;</B></FONT></TT></TD><TD ALIGN=RIGHT><TT><FONT COLOR=#FF0000><B>U&nbsp;&nbsp;&nbsp;</B></FONT></TT></TD><TD NOWRAP><TT><FONT COLOR=#FF0000><B>&nbsp;K.KDVDGAY<U>M</U>TK.V + Oxidation (M)</B></FONT></TT></TD></TR>
<TR><TD ALIGN=RIGHT><INPUT TYPE="checkbox" NAME="QUE" VALUE="1156.506928 from(579.260740,2+) intensity(881810.2500) title(File5284%20Spectrum1302%20scans%3a%205092) rtinseconds(1724) scans(5092) index(1298) query(1745)" CHECKED></TD><TD ALIGN=RIGHT><TT><A HREF="peptide_view.pl?file=..%2Fdata%2F20210430%2FF010405.dat&query=1745&hit=1&index=sp%7CcRAP054%7CP04264%7CK2C1_HUMAN&db_idx=1&px=1&section=5&ave_thresh=13&_ignoreionsscorebelow=20&report=0&_sigthreshold=0.05&_msresflags=1035&_msresflags2=256&percolate=-1&percolate_rt=0&_minpeplen=7&sessionID=all_secdisabledsession" TARGET="_blank">1745</A>&nbsp;&nbsp;</TT></TD><TD ALIGN=RIGHT><TT><FONT COLOR=#FF0000><B>   579.2607&nbsp;&nbsp;</B></FONT></TT></TD><TD ALIGN=RIGHT><TT><FONT COLOR=#FF0000><B>  1156.5069&nbsp;&nbsp;</B></FONT></TT></TD><TD ALIGN=RIGHT><TT><FONT COLOR=#FF0000><B>  1156.5070&nbsp;&nbsp;</B></FONT></TT></TD><TD ALIGN=RIGHT NOWRAP><TT><FONT COLOR=#FF0000><B>    -0.08&nbsp;</B></FONT></TT></TD><TD ALIGN=RIGHT><TT><FONT COLOR=#FF0000><B>0&nbsp;&nbsp;</B></FONT></TT></TD><TD ALIGN=RIGHT NOWRAP><TT><FONT COLOR=#FF0000><B>(36)&nbsp;</B></FONT></TT></TD><TD ALIGN=RIGHT NOWRAP><TT><FONT COLOR=#FF0000><B>0.00024&nbsp;</B></FONT></TT></TD><TD ALIGN=RIGHT><TT><FONT COLOR=#FF0000><B>1&nbsp;&nbsp;</B></FONT></TT></TD><TD ALIGN=RIGHT><TT><FONT COLOR=#FF0000><B>U&nbsp;&nbsp;&nbsp;</B></FONT></TT></TD><TD NOWRAP><TT><FONT COLOR=#FF0000><B>&nbsp;R.DYQEL<U>M</U>NTK.L + Oxidation (M)</B></FONT></TT></TD></TR>
<TR><TD ALIGN=RIGHT><INPUT TYPE="checkbox" NAME="QUE" VALUE="1178.593608 from(590.304080,2+) intensity(4148186.5000) title(File5284%20Spectrum2896%20scans%3a%207045) rtinseconds(2005) scans(7045) index(2891) query(1855)" CHECKED></TD><TD ALIGN=RIGHT><TT><A HREF="peptide_view.pl?file=..%2Fdata%2F20210430%2FF010405.dat&query=1855&hit=1&index=sp%7CcRAP054%7CP04264%7CK2C1_HUMAN&db_idx=1&px=1&section=5&ave_thresh=13&_ignoreionsscorebelow=20&report=0&_sigthreshold=0.05&_msresflags=1035&_msresflags2=256&percolate=-1&percolate_rt=0&_minpeplen=7&sessionID=all_secdisabledsession" TARGET="_blank">1855</A>&nbsp;&nbsp;</TT></TD><TD ALIGN=RIGHT><TT><FONT COLOR=#FF0000><B>   590.3041&nbsp;&nbsp;</B></FONT></TT></TD><TD ALIGN=RIGHT><TT><FONT COLOR=#FF0000><B>  1178.5936&nbsp;&nbsp;</B></FONT></TT></TD><TD ALIGN=RIGHT><TT><FONT COLOR=#FF0000><B>  1178.5931&nbsp;&nbsp;</B></FONT></TT></TD><TD ALIGN=RIGHT NOWRAP><TT><FONT COLOR=#FF0000><B>     0.41&nbsp;</B></FONT></TT></TD><TD ALIGN=RIGHT><TT><FONT COLOR=#FF0000><B>0&nbsp;&nbsp;</B></FONT></TT></TD><TD ALIGN=RIGHT NOWRAP><TT><FONT COLOR=#FF0000><B>58&nbsp;&nbsp;</B></FONT></TT></TD><TD ALIGN=RIGHT NOWRAP><TT><FONT COLOR=#FF0000><B>1.6e-06&nbsp;</B></FONT></TT></TD><TD ALIGN=RIGHT><TT><FONT COLOR=#FF0000><B>1&nbsp;&nbsp;</B></FONT></TT></TD><TD ALIGN=RIGHT><TT><FONT COLOR=#FF0000><B>U&nbsp;&nbsp;&nbsp;</B></FONT></TT></TD><TD NOWRAP><TT><FONT COLOR=#FF0000><B>&nbsp;K.YEELQITAGR.H</B></FONT></TT></TD></TR>
<TR><TD ALIGN=RIGHT><INPUT TYPE="checkbox" NAME="QUE" VALUE="1200.683688 from(601.349120,2+) intensity(54964.4141) title(File5284%20Spectrum375%20scans%3a%203768) rtinseconds(1494) scans(3768) index(371) query(1991)" CHECKED></TD><TD ALIGN=RIGHT><TT><A HREF="peptide_view.pl?file=..%2Fdata%2F20210430%2FF010405.dat&query=1991&hit=1&index=sp%7CcRAP054%7CP04264%7CK2C1_HUMAN&db_idx=1&px=1&section=5&ave_thresh=13&_ignoreionsscorebelow=20&report=0&_sigthreshold=0.05&_msresflags=1035&_msresflags2=256&percolate=-1&percolate_rt=0&_minpeplen=7&sessionID=all_secdisabledsession" TARGET="_blank">1991</A>&nbsp;&nbsp;</TT></TD><TD ALIGN=RIGHT><TT><FONT COLOR=#FF0000><B>   601.3491&nbsp;&nbsp;</B></FONT></TT></TD><TD ALIGN=RIGHT><TT><FONT COLOR=#FF0000><B>  1200.6837&nbsp;&nbsp;</B></FONT></TT></TD><TD ALIGN=RIGHT><TT><FONT COLOR=#FF0000><B>  1200.6826&nbsp;&nbsp;</B></FONT></TT></TD><TD ALIGN=RIGHT NOWRAP><TT><FONT COLOR=#FF0000><B>     0.90&nbsp;</B></FONT></TT></TD><TD ALIGN=RIGHT><TT><FONT COLOR=#FF0000><B>2&nbsp;&nbsp;</B></FONT></TT></TD><TD ALIGN=RIGHT NOWRAP><TT><FONT COLOR=#FF0000><B>27&nbsp;&nbsp;</B></FONT></TT></TD><TD ALIGN=RIGHT NOWRAP><TT><FONT COLOR=#FF0000><B>0.002&nbsp;</B></FONT></TT></TD><TD ALIGN=RIGHT><TT><FONT COLOR=#FF0000><B>1&nbsp;&nbsp;</B></FONT></TT></TD><TD ALIGN=RIGHT><TT><FONT COLOR=#FF0000><B>U&nbsp;&nbsp;&nbsp;</B></FONT></TT></TD><TD NOWRAP><TT><FONT COLOR=#FF0000><B>&nbsp;R.LRSEIDNVKK.Q</B></FONT></TT></TD></TR>
<TR><TD ALIGN=RIGHT><INPUT TYPE="checkbox" NAME="QUE" VALUE="1264.630228 from(633.322390,2+) intensity(1065368.7500) title(File5284%20Spectrum3158%20scans%3a%207347) rtinseconds(2046) scans(7347) index(3153) query(2374)" CHECKED></TD><TD ALIGN=RIGHT><TT><A HREF="peptide_view.pl?file=..%2Fdata%2F20210430%2FF010405.dat&query=2374&hit=1&index=sp%7CcRAP054%7CP04264%7CK2C1_HUMAN&db_idx=1&px=1&section=5&ave_thresh=13&_ignoreionsscorebelow=20&report=0&_sigthreshold=0.05&_msresflags=1035&_msresflags2=256&percolate=-1&percolate_rt=0&_minpeplen=7&sessionID=all_secdisabledsession" TARGET="_blank">2374</A>&nbsp;&nbsp;</TT></TD><TD ALIGN=RIGHT><TT><FONT COLOR=#FF0000><B>   633.3224&nbsp;&nbsp;</B></FONT></TT></TD><TD ALIGN=RIGHT><TT><FONT COLOR=#FF0000><B>  1264.6302&nbsp;&nbsp;</B></FONT></TT></TD><TD ALIGN=RIGHT><TT><FONT COLOR=#FF0000><B>  1264.6299&nbsp;&nbsp;</B></FONT></TT></TD><TD ALIGN=RIGHT NOWRAP><TT><FONT COLOR=#FF0000><B>     0.25&nbsp;</B></FONT></TT></TD><TD ALIGN=RIGHT><TT><FONT COLOR=#FF0000><B>0&nbsp;&nbsp;</B></FONT></TT></TD><TD ALIGN=RIGHT NOWRAP><TT><FONT COLOR=#FF0000><B>74&nbsp;&nbsp;</B></FONT></TT></TD><TD ALIGN=RIGHT NOWRAP><TT><FONT COLOR=#FF0000><B>3.9e-08&nbsp;</B></FONT></TT></TD><TD ALIGN=RIGHT><TT><FONT COLOR=#FF0000><B>1&nbsp;&nbsp;</B></FONT></TT></TD><TD ALIGN=RIGHT><TT><FONT COLOR=#FF0000><B>U&nbsp;&nbsp;&nbsp;</B></FONT></TT></TD><TD NOWRAP><TT><FONT COLOR=#FF0000><B>&nbsp;R.TNAENEFVTIK.K</B></FONT></TT></TD></TR>
<TR><TD ALIGN=RIGHT><INPUT TYPE="checkbox" NAME="QUE" VALUE="1265.612888 from(633.813720,2+) intensity(213610.9531) title(File5284%20Spectrum3655%20scans%3a%207916) rtinseconds(2123) scans(7916) index(3650) query(2377)" CHECKED></TD><TD ALIGN=RIGHT><TT><A HREF="peptide_view.pl?file=..%2Fdata%2F20210430%2FF010405.dat&query=2377&hit=1&index=sp%7CcRAP054%7CP04264%7CK2C1_HUMAN&db_idx=1&px=1&section=5&ave_thresh=13&_ignoreionsscorebelow=20&report=0&_sigthreshold=0.05&_msresflags=1035&_msresflags2=256&percolate=-1&percolate_rt=0&_minpeplen=7&sessionID=all_secdisabledsession" TARGET="_blank">2377</A>&nbsp;&nbsp;</TT></TD><TD ALIGN=RIGHT><TT><FONT COLOR=#FF0000><B>   633.8137&nbsp;&nbsp;</B></FONT></TT></TD><TD ALIGN=RIGHT><TT><FONT COLOR=#FF0000><B>  1265.6129&nbsp;&nbsp;</B></FONT></TT></TD><TD ALIGN=RIGHT><TT><FONT COLOR=#FF0000><B>  1265.6139&nbsp;&nbsp;</B></FONT></TT></TD><TD ALIGN=RIGHT NOWRAP><TT><FONT COLOR=#FF0000><B>    -0.82&nbsp;</B></FONT></TT></TD><TD ALIGN=RIGHT><TT><FONT COLOR=#FF0000><B>0&nbsp;&nbsp;</B></FONT></TT></TD><TD ALIGN=RIGHT NOWRAP><TT><FONT COLOR=#FF0000><B>(57)&nbsp;</B></FONT></TT></TD><TD ALIGN=RIGHT NOWRAP><TT><FONT COLOR=#FF0000><B>2.2e-06&nbsp;</B></FONT></TT></TD><TD ALIGN=RIGHT><TT><FONT COLOR=#FF0000><B>1&nbsp;&nbsp;</B></FONT></TT></TD><TD ALIGN=RIGHT><TT><FONT COLOR=#FF0000><B>U&nbsp;&nbsp;&nbsp;</B></FONT></TT></TD><TD NOWRAP><TT><FONT COLOR=#FF0000><B>&nbsp;R.T<U>N</U>AENEFVTIK.K + Deamidated (NQ)</B></FONT></TT></TD></TR>
<TR><TD ALIGN=RIGHT><INPUT TYPE="checkbox" NAME="QUE" VALUE="1276.703468 from(639.359010,2+) intensity(1864598.5000) title(File5284%20Spectrum5963%20scans%3a%2010479) rtinseconds(2453) scans(10479) index(5956) query(2429)" CHECKED></TD><TD ALIGN=RIGHT><TT><A HREF="peptide_view.pl?file=..%2Fdata%2F20210430%2FF010405.dat&query=2429&hit=1&index=sp%7CcRAP054%7CP04264%7CK2C1_HUMAN&db_idx=1&px=1&section=5&ave_thresh=13&_ignoreionsscorebelow=20&report=0&_sigthreshold=0.05&_msresflags=1035&_msresflags2=256&percolate=-1&percolate_rt=0&_minpeplen=7&sessionID=all_secdisabledsession" TARGET="_blank">2429</A>&nbsp;&nbsp;</TT></TD><TD ALIGN=RIGHT><TT><FONT COLOR=#FF0000><B>   639.3590&nbsp;&nbsp;</B></FONT></TT></TD><TD ALIGN=RIGHT><TT><FONT COLOR=#FF0000><B>  1276.7035&nbsp;&nbsp;</B></FONT></TT></TD><TD ALIGN=RIGHT><TT><FONT COLOR=#FF0000><B>  1276.7027&nbsp;&nbsp;</B></FONT></TT></TD><TD ALIGN=RIGHT NOWRAP><TT><FONT COLOR=#FF0000><B>     0.63&nbsp;</B></FONT></TT></TD><TD ALIGN=RIGHT><TT><FONT COLOR=#FF0000><B>0&nbsp;&nbsp;</B></FONT></TT></TD><TD ALIGN=RIGHT NOWRAP><TT><FONT COLOR=#FF0000><B>72&nbsp;&nbsp;</B></FONT></TT></TD><TD ALIGN=RIGHT NOWRAP><TT><FONT COLOR=#FF0000><B>6.7e-08&nbsp;</B></FONT></TT></TD><TD ALIGN=RIGHT><TT><FONT COLOR=#FF0000><B>1&nbsp;&nbsp;</B></FONT></TT></TD><TD ALIGN=RIGHT><TT><FONT COLOR=#FF0000><B>U&nbsp;&nbsp;&nbsp;</B></FONT></TT></TD><TD NOWRAP><TT><FONT COLOR=#FF0000><B>&nbsp;K.LALDLEIATYR.T</B></FONT></TT></TD></TR>
<TR><TD ALIGN=RIGHT><INPUT TYPE="checkbox" NAME="QUE" VALUE="1299.523408 from(650.768980,2+) intensity(866478.8750) title(File5284%20Spectrum3623%20scans%3a%207881) rtinseconds(2119) scans(7881) index(3618) query(2519)" CHECKED></TD><TD ALIGN=RIGHT><TT><A HREF="peptide_view.pl?file=..%2Fdata%2F20210430%2FF010405.dat&query=2519&hit=1&index=sp%7CcRAP054%7CP04264%7CK2C1_HUMAN&db_idx=1&px=1&section=5&ave_thresh=13&_ignoreionsscorebelow=20&report=0&_sigthreshold=0.05&_msresflags=1035&_msresflags2=256&percolate=-1&percolate_rt=0&_minpeplen=7&sessionID=all_secdisabledsession" TARGET="_blank">2519</A>&nbsp;&nbsp;</TT></TD><TD ALIGN=RIGHT><TT><FONT COLOR=#FF0000><B>   650.7690&nbsp;&nbsp;</B></FONT></TT></TD><TD ALIGN=RIGHT><TT><FONT COLOR=#FF0000><B>  1299.5234&nbsp;&nbsp;</B></FONT></TT></TD><TD ALIGN=RIGHT><TT><FONT COLOR=#FF0000><B>  1299.5224&nbsp;&nbsp;</B></FONT></TT></TD><TD ALIGN=RIGHT NOWRAP><TT><FONT COLOR=#FF0000><B>     0.81&nbsp;</B></FONT></TT></TD><TD ALIGN=RIGHT><TT><FONT COLOR=#FF0000><B>0&nbsp;&nbsp;</B></FONT></TT></TD><TD ALIGN=RIGHT NOWRAP><TT><FONT COLOR=#FF0000><B>63&nbsp;&nbsp;</B></FONT></TT></TD><TD ALIGN=RIGHT NOWRAP><TT><FONT COLOR=#FF0000><B>5.1e-07&nbsp;</B></FONT></TT></TD><TD ALIGN=RIGHT><TT><FONT COLOR=#FF0000><B>1&nbsp;&nbsp;</B></FONT></TT></TD><TD ALIGN=RIGHT><TT><FONT COLOR=#FF0000><B>U&nbsp;&nbsp;&nbsp;</B></FONT></TT></TD><TD NOWRAP><TT><FONT COLOR=#FF0000><B>&nbsp;K.NMQDMVEDYR.N</B></FONT></TT></TD></TR>
<TR><TD ALIGN=RIGHT><INPUT TYPE="checkbox" NAME="QUE" VALUE="1301.709328 from(651.861940,2+) intensity(2236839.7500) title(File5284%20Spectrum5999%20scans%3a%2010519) rtinseconds(2458) scans(10519) index(5992) query(2531)" CHECKED></TD><TD ALIGN=RIGHT><TT><A HREF="peptide_view.pl?file=..%2Fdata%2F20210430%2FF010405.dat&query=2531&hit=1&index=sp%7CcRAP054%7CP04264%7CK2C1_HUMAN&db_idx=1&px=1&section=5&ave_thresh=13&_ignoreionsscorebelow=20&report=0&_sigthreshold=0.05&_msresflags=1035&_msresflags2=256&percolate=-1&percolate_rt=0&_minpeplen=7&sessionID=all_secdisabledsession" TARGET="_blank">2531</A>&nbsp;&nbsp;</TT></TD><TD ALIGN=RIGHT><TT><FONT COLOR=#FF0000><B>   651.8619&nbsp;&nbsp;</B></FONT></TT></TD><TD ALIGN=RIGHT><TT><FONT COLOR=#FF0000><B>  1301.7093&nbsp;&nbsp;</B></FONT></TT></TD><TD ALIGN=RIGHT><TT><FONT COLOR=#FF0000><B>  1301.7078&nbsp;&nbsp;</B></FONT></TT></TD><TD ALIGN=RIGHT NOWRAP><TT><FONT COLOR=#FF0000><B>     1.15&nbsp;</B></FONT></TT></TD><TD ALIGN=RIGHT><TT><FONT COLOR=#FF0000><B>0&nbsp;&nbsp;</B></FONT></TT></TD><TD ALIGN=RIGHT NOWRAP><TT><FONT COLOR=#FF0000><B>68&nbsp;&nbsp;</B></FONT></TT></TD><TD ALIGN=RIGHT NOWRAP><TT><FONT COLOR=#FF0000><B>1.6e-07&nbsp;</B></FONT></TT></TD><TD ALIGN=RIGHT><TT><FONT COLOR=#FF0000><B>1&nbsp;&nbsp;</B></FONT></TT></TD><TD ALIGN=RIGHT><TT><FONT COLOR=#FF0000><B>U&nbsp;&nbsp;&nbsp;</B></FONT></TT></TD><TD NOWRAP><TT><FONT COLOR=#FF0000><B>&nbsp;R.SLDLDSIIAEVK.A</B></FONT></TT></TD></TR>
<TR><TD ALIGN=RIGHT><INPUT TYPE="checkbox" NAME="QUE" VALUE="1307.646192 from(436.889340,3+) intensity(51936.7266) title(File5284%20Spectrum195%20scans%3a%203447) rtinseconds(1425) scans(3447) index(191) query(2554)" CHECKED></TD><TD ALIGN=RIGHT><TT><A HREF="peptide_view.pl?file=..%2Fdata%2F20210430%2FF010405.dat&query=2554&hit=1&index=sp%7CcRAP054%7CP04264%7CK2C1_HUMAN&db_idx=1&px=1&section=5&ave_thresh=13&_ignoreionsscorebelow=20&report=0&_sigthreshold=0.05&_msresflags=1035&_msresflags2=256&percolate=-1&percolate_rt=0&_minpeplen=7&sessionID=all_secdisabledsession" TARGET="_blank">2554</A>&nbsp;&nbsp;</TT></TD><TD ALIGN=RIGHT><TT><FONT COLOR=#FF0000><B>   436.8893&nbsp;&nbsp;</B></FONT></TT></TD><TD ALIGN=RIGHT><TT><FONT COLOR=#FF0000><B>  1307.6462&nbsp;&nbsp;</B></FONT></TT></TD><TD ALIGN=RIGHT><TT><FONT COLOR=#FF0000><B>  1307.6469&nbsp;&nbsp;</B></FONT></TT></TD><TD ALIGN=RIGHT NOWRAP><TT><FONT COLOR=#FF0000><B>    -0.56&nbsp;</B></FONT></TT></TD><TD ALIGN=RIGHT><TT><FONT COLOR=#FF0000><B>2&nbsp;&nbsp;</B></FONT></TT></TD><TD ALIGN=RIGHT NOWRAP><TT><FONT COLOR=#FF0000><B>(43)&nbsp;</B></FONT></TT></TD><TD ALIGN=RIGHT NOWRAP><TT><FONT COLOR=#FF0000><B>5.1e-05&nbsp;</B></FONT></TT></TD><TD ALIGN=RIGHT><TT><FONT COLOR=#FF0000><B>1&nbsp;&nbsp;</B></FONT></TT></TD><TD ALIGN=RIGHT><TT><FONT COLOR=#FF0000><B>U&nbsp;&nbsp;&nbsp;</B></FONT></TT></TD><TD NOWRAP><TT><FONT COLOR=#FF0000><B>&nbsp;R.NKYEDEINKR.T</B></FONT></TT></TD></TR>
<TR><TD ALIGN=RIGHT><INPUT TYPE="checkbox" NAME="QUE" VALUE="1307.647122 from(436.889650,3+) intensity(1663645.6250) title(File5284%20Spectrum541%20scans%3a%204066) rtinseconds(1558) scans(4066) index(537) query(2555)" CHECKED></TD><TD ALIGN=RIGHT><TT><A HREF="peptide_view.pl?file=..%2Fdata%2F20210430%2FF010405.dat&query=2555&hit=1&index=sp%7CcRAP054%7CP04264%7CK2C1_HUMAN&db_idx=1&px=1&section=5&ave_thresh=13&_ignoreionsscorebelow=20&report=0&_sigthreshold=0.05&_msresflags=1035&_msresflags2=256&percolate=-1&percolate_rt=0&_minpeplen=7&sessionID=all_secdisabledsession" TARGET="_blank">2555</A>&nbsp;&nbsp;</TT></TD><TD ALIGN=RIGHT><TT><FONT COLOR=#FF0000><B>   436.8897&nbsp;&nbsp;</B></FONT></TT></TD><TD ALIGN=RIGHT><TT><FONT COLOR=#FF0000><B>  1307.6471&nbsp;&nbsp;</B></FONT></TT></TD><TD ALIGN=RIGHT><TT><FONT COLOR=#FF0000><B>  1307.6469&nbsp;&nbsp;</B></FONT></TT></TD><TD ALIGN=RIGHT NOWRAP><TT><FONT COLOR=#FF0000><B>     0.15&nbsp;</B></FONT></TT></TD><TD ALIGN=RIGHT><TT><FONT COLOR=#FF0000><B>2&nbsp;&nbsp;</B></FONT></TT></TD><TD ALIGN=RIGHT NOWRAP><TT><FONT COLOR=#FF0000><B>49&nbsp;&nbsp;</B></FONT></TT></TD><TD ALIGN=RIGHT NOWRAP><TT><FONT COLOR=#FF0000><B>1.4e-05&nbsp;</B></FONT></TT></TD><TD ALIGN=RIGHT><TT><FONT COLOR=#FF0000><B>1&nbsp;&nbsp;</B></FONT></TT></TD><TD ALIGN=RIGHT><TT><FONT COLOR=#FF0000><B>U&nbsp;&nbsp;&nbsp;</B></FONT></TT></TD><TD NOWRAP><TT><FONT COLOR=#FF0000><B>&nbsp;R.NKYEDEINKR.T</B></FONT></TT></TD></TR>
<TR><TD ALIGN=RIGHT><INPUT TYPE="checkbox" NAME="QUE" VALUE="1308.629562 from(437.217130,3+) intensity(175778.6250) title(File5284%20Spectrum718%20scans%3a%204295) rtinseconds(1593) scans(4295) index(714) query(2562)" CHECKED></TD><TD ALIGN=RIGHT><TT><A HREF="peptide_view.pl?file=..%2Fdata%2F20210430%2FF010405.dat&query=2562&hit=1&index=sp%7CcRAP054%7CP04264%7CK2C1_HUMAN&db_idx=1&px=1&section=5&ave_thresh=13&_ignoreionsscorebelow=20&report=0&_sigthreshold=0.05&_msresflags=1035&_msresflags2=256&percolate=-1&percolate_rt=0&_minpeplen=7&sessionID=all_secdisabledsession" TARGET="_blank">2562</A>&nbsp;&nbsp;</TT></TD><TD ALIGN=RIGHT><TT><FONT COLOR=#FF0000><B>   437.2171&nbsp;&nbsp;</B></FONT></TT></TD><TD ALIGN=RIGHT><TT><FONT COLOR=#FF0000><B>  1308.6296&nbsp;&nbsp;</B></FONT></TT></TD><TD ALIGN=RIGHT><TT><FONT COLOR=#FF0000><B>  1308.6309&nbsp;&nbsp;</B></FONT></TT></TD><TD ALIGN=RIGHT NOWRAP><TT><FONT COLOR=#FF0000><B>    -1.05&nbsp;</B></FONT></TT></TD><TD ALIGN=RIGHT><TT><FONT COLOR=#FF0000><B>2&nbsp;&nbsp;</B></FONT></TT></TD><TD ALIGN=RIGHT NOWRAP><TT><FONT COLOR=#FF0000><B>(33)&nbsp;</B></FONT></TT></TD><TD ALIGN=RIGHT NOWRAP><TT><FONT COLOR=#FF0000><B>0.00055&nbsp;</B></FONT></TT></TD><TD ALIGN=RIGHT><TT><FONT COLOR=#FF0000><B>1&nbsp;&nbsp;</B></FONT></TT></TD><TD ALIGN=RIGHT><TT><FONT COLOR=#FF0000><B>U&nbsp;&nbsp;&nbsp;</B></FONT></TT></TD><TD NOWRAP><TT><FONT COLOR=#FF0000><B>&nbsp;R.NKYEDEI<U>N</U>KR.T + Deamidated (NQ)</B></FONT></TT></TD></TR>
<TR><TD ALIGN=RIGHT><INPUT TYPE="checkbox" NAME="QUE" VALUE="1315.516568 from(658.765560,2+) intensity(56599.0469) title(File5284%20Spectrum1992%20scans%3a%205948) rtinseconds(1849) scans(5948) index(1988) query(2592)" CHECKED></TD><TD ALIGN=RIGHT><TT><A HREF="peptide_view.pl?file=..%2Fdata%2F20210430%2FF010405.dat&query=2592&hit=1&index=sp%7CcRAP054%7CP04264%7CK2C1_HUMAN&db_idx=1&px=1&section=5&ave_thresh=13&_ignoreionsscorebelow=20&report=0&_sigthreshold=0.05&_msresflags=1035&_msresflags2=256&percolate=-1&percolate_rt=0&_minpeplen=7&sessionID=all_secdisabledsession" TARGET="_blank">2592</A>&nbsp;&nbsp;</TT></TD><TD ALIGN=RIGHT><TT><FONT COLOR=#FF0000><B>   658.7656&nbsp;&nbsp;</B></FONT></TT></TD><TD ALIGN=RIGHT><TT><FONT COLOR=#FF0000><B>  1315.5166&nbsp;&nbsp;</B></FONT></TT></TD><TD ALIGN=RIGHT><TT><FONT COLOR=#FF0000><B>  1315.5173&nbsp;&nbsp;</B></FONT></TT></TD><TD ALIGN=RIGHT NOWRAP><TT><FONT COLOR=#FF0000><B>    -0.54&nbsp;</B></FONT></TT></TD><TD ALIGN=RIGHT><TT><FONT COLOR=#FF0000><B>0&nbsp;&nbsp;</B></FONT></TT></TD><TD ALIGN=RIGHT NOWRAP><TT><FONT COLOR=#FF0000><B>(43)&nbsp;</B></FONT></TT></TD><TD ALIGN=RIGHT NOWRAP><TT><FONT COLOR=#FF0000><B>4.7e-05&nbsp;</B></FONT></TT></TD><TD ALIGN=RIGHT><TT><FONT COLOR=#FF0000><B>1&nbsp;&nbsp;</B></FONT></TT></TD><TD ALIGN=RIGHT><TT><FONT COLOR=#FF0000><B>U&nbsp;&nbsp;&nbsp;</B></FONT></TT></TD><TD NOWRAP><TT><FONT COLOR=#FF0000><B>&nbsp;K.N<U>M</U>QDMVEDYR.N + Oxidation (M)</B></FONT></TT></TD></TR>
<TR><TD ALIGN=RIGHT><INPUT TYPE="checkbox" NAME="QUE" VALUE="1331.512068 from(666.763310,2+) intensity(191464.2656) title(File5284%20Spectrum1098%20scans%3a%204823) rtinseconds(1681) scans(4823) index(1094) query(2642)" CHECKED></TD><TD ALIGN=RIGHT><TT><A HREF="peptide_view.pl?file=..%2Fdata%2F20210430%2FF010405.dat&query=2642&hit=1&index=sp%7CcRAP054%7CP04264%7CK2C1_HUMAN&db_idx=1&px=1&section=5&ave_thresh=13&_ignoreionsscorebelow=20&report=0&_sigthreshold=0.05&_msresflags=1035&_msresflags2=256&percolate=-1&percolate_rt=0&_minpeplen=7&sessionID=all_secdisabledsession" TARGET="_blank">2642</A>&nbsp;&nbsp;</TT></TD><TD ALIGN=RIGHT><TT><FONT COLOR=#FF0000><B>   666.7633&nbsp;&nbsp;</B></FONT></TT></TD><TD ALIGN=RIGHT><TT><FONT COLOR=#FF0000><B>  1331.5121&nbsp;&nbsp;</B></FONT></TT></TD><TD ALIGN=RIGHT><TT><FONT COLOR=#FF0000><B>  1331.5122&nbsp;&nbsp;</B></FONT></TT></TD><TD ALIGN=RIGHT NOWRAP><TT><FONT COLOR=#FF0000><B>    -0.09&nbsp;</B></FONT></TT></TD><TD ALIGN=RIGHT><TT><FONT COLOR=#FF0000><B>0&nbsp;&nbsp;</B></FONT></TT></TD><TD ALIGN=RIGHT NOWRAP><TT><FONT COLOR=#FF0000><B>(57)&nbsp;</B></FONT></TT></TD><TD ALIGN=RIGHT NOWRAP><TT><FONT COLOR=#FF0000><B>1.9e-06&nbsp;</B></FONT></TT></TD><TD ALIGN=RIGHT><TT><FONT COLOR=#FF0000><B>1&nbsp;&nbsp;</B></FONT></TT></TD><TD ALIGN=RIGHT><TT><FONT COLOR=#FF0000><B>U&nbsp;&nbsp;&nbsp;</B></FONT></TT></TD><TD NOWRAP><TT><FONT COLOR=#FF0000><B>&nbsp;K.N<U>M</U>QD<U>M</U>VEDYR.N + 2 Oxidation (M)</B></FONT></TT></TD></TR>
<TR><TD ALIGN=RIGHT><INPUT TYPE="checkbox" NAME="QUE" VALUE="1339.661968 from(670.838260,2+) intensity(71803.1328) title(File5284%20Spectrum780%20scans%3a%204388) rtinseconds(1610) scans(4388) index(776) query(2662)" CHECKED></TD><TD ALIGN=RIGHT><TT><A HREF="peptide_view.pl?file=..%2Fdata%2F20210430%2FF010405.dat&query=2662&hit=1&index=sp%7CcRAP054%7CP04264%7CK2C1_HUMAN&db_idx=1&px=1&section=5&ave_thresh=13&_ignoreionsscorebelow=20&report=0&_sigthreshold=0.05&_msresflags=1035&_msresflags2=256&percolate=-1&percolate_rt=0&_minpeplen=7&sessionID=all_secdisabledsession" TARGET="_blank">2662</A>&nbsp;&nbsp;</TT></TD><TD ALIGN=RIGHT><TT><FONT COLOR=#FF0000><B>   670.8383&nbsp;&nbsp;</B></FONT></TT></TD><TD ALIGN=RIGHT><TT><FONT COLOR=#FF0000><B>  1339.6620&nbsp;&nbsp;</B></FONT></TT></TD><TD ALIGN=RIGHT><TT><FONT COLOR=#FF0000><B>  1339.6619&nbsp;&nbsp;</B></FONT></TT></TD><TD ALIGN=RIGHT NOWRAP><TT><FONT COLOR=#FF0000><B>     0.04&nbsp;</B></FONT></TT></TD><TD ALIGN=RIGHT><TT><FONT COLOR=#FF0000><B>1&nbsp;&nbsp;</B></FONT></TT></TD><TD ALIGN=RIGHT NOWRAP><TT><FONT COLOR=#FF0000><B>29&nbsp;&nbsp;</B></FONT></TT></TD><TD ALIGN=RIGHT NOWRAP><TT><FONT COLOR=#FF0000><B>0.0012&nbsp;</B></FONT></TT></TD><TD ALIGN=RIGHT><TT><FONT COLOR=#FF0000><B>1&nbsp;&nbsp;</B></FONT></TT></TD><TD ALIGN=RIGHT><TT><FONT COLOR=#FF0000><B>U&nbsp;&nbsp;&nbsp;</B></FONT></TT></TD><TD NOWRAP><TT><FONT COLOR=#FF0000><B>&nbsp;K.SKAEAESLYQSK.Y</B></FONT></TT></TD></TR>
<TR><TD ALIGN=RIGHT><INPUT TYPE="checkbox" NAME="QUE" VALUE="1356.690028 from(679.352290,2+) intensity(895906.9375) title(File5284%20Spectrum4139%20scans%3a%208463) rtinseconds(2195) scans(8463) index(4134) query(2719)" CHECKED></TD><TD ALIGN=RIGHT><TT><A HREF="peptide_view.pl?file=..%2Fdata%2F20210430%2FF010405.dat&query=2719&hit=1&index=sp%7CcRAP054%7CP04264%7CK2C1_HUMAN&db_idx=1&px=1&section=5&ave_thresh=13&_ignoreionsscorebelow=20&report=0&_sigthreshold=0.05&_msresflags=1035&_msresflags2=256&percolate=-1&percolate_rt=0&_minpeplen=7&sessionID=all_secdisabledsession" TARGET="_blank">2719</A>&nbsp;&nbsp;</TT></TD><TD ALIGN=RIGHT><TT><FONT COLOR=#FF0000><B>   679.3523&nbsp;&nbsp;</B></FONT></TT></TD><TD ALIGN=RIGHT><TT><FONT COLOR=#FF0000><B>  1356.6900&nbsp;&nbsp;</B></FONT></TT></TD><TD ALIGN=RIGHT><TT><FONT COLOR=#FF0000><B>  1356.6885&nbsp;&nbsp;</B></FONT></TT></TD><TD ALIGN=RIGHT NOWRAP><TT><FONT COLOR=#FF0000><B>     1.14&nbsp;</B></FONT></TT></TD><TD ALIGN=RIGHT><TT><FONT COLOR=#FF0000><B>0&nbsp;&nbsp;</B></FONT></TT></TD><TD ALIGN=RIGHT NOWRAP><TT><FONT COLOR=#FF0000><B>75&nbsp;&nbsp;</B></FONT></TT></TD><TD ALIGN=RIGHT NOWRAP><TT><FONT COLOR=#FF0000><B>3e-08&nbsp;</B></FONT></TT></TD><TD ALIGN=RIGHT><TT><FONT COLOR=#FF0000><B>1&nbsp;&nbsp;</B></FONT></TT></TD><TD ALIGN=RIGHT><TT><FONT COLOR=#FF0000><B>U&nbsp;&nbsp;&nbsp;</B></FONT></TT></TD><TD NOWRAP><TT><FONT COLOR=#FF0000><B>&nbsp;K.LNDLEDALQQAK.E</B></FONT></TT></TD></TR>
<TR><TD ALIGN=RIGHT><INPUT TYPE="checkbox" NAME="QUE" VALUE="1382.684308 from(692.349430,2+) intensity(1628669.0000) title(File5284%20Spectrum5314%20scans%3a%209762) rtinseconds(2361) scans(9762) index(5309) query(2823)" CHECKED></TD><TD ALIGN=RIGHT><TT><A HREF="peptide_view.pl?file=..%2Fdata%2F20210430%2FF010405.dat&query=2823&hit=1&index=sp%7CcRAP054%7CP04264%7CK2C1_HUMAN&db_idx=1&px=1&section=5&ave_thresh=13&_ignoreionsscorebelow=20&report=0&_sigthreshold=0.05&_msresflags=1035&_msresflags2=256&percolate=-1&percolate_rt=0&_minpeplen=7&sessionID=all_secdisabledsession" TARGET="_blank">2823</A>&nbsp;&nbsp;</TT></TD><TD ALIGN=RIGHT><TT><FONT COLOR=#FF0000><B>   692.3494&nbsp;&nbsp;</B></FONT></TT></TD><TD ALIGN=RIGHT><TT><FONT COLOR=#FF0000><B>  1382.6843&nbsp;&nbsp;</B></FONT></TT></TD><TD ALIGN=RIGHT><TT><FONT COLOR=#FF0000><B>  1382.6830&nbsp;&nbsp;</B></FONT></TT></TD><TD ALIGN=RIGHT NOWRAP><TT><FONT COLOR=#FF0000><B>     0.94&nbsp;</B></FONT></TT></TD><TD ALIGN=RIGHT><TT><FONT COLOR=#FF0000><B>0&nbsp;&nbsp;</B></FONT></TT></TD><TD ALIGN=RIGHT NOWRAP><TT><FONT COLOR=#FF0000><B>69&nbsp;&nbsp;</B></FONT></TT></TD><TD ALIGN=RIGHT NOWRAP><TT><FONT COLOR=#FF0000><B>1.3e-07&nbsp;</B></FONT></TT></TD><TD ALIGN=RIGHT><TT><FONT COLOR=#FF0000><B>1&nbsp;&nbsp;</B></FONT></TT></TD><TD ALIGN=RIGHT><TT><FONT COLOR=#FF0000><B>U&nbsp;&nbsp;&nbsp;</B></FONT></TT></TD><TD NOWRAP><TT><FONT COLOR=#FF0000><B>&nbsp;K.SLNNQFASFIDK.V</B></FONT></TT></TD></TR>
<TR><TD ALIGN=RIGHT><INPUT TYPE="checkbox" NAME="QUE" VALUE="1383.666348 from(692.840450,2+) intensity(1140569.8750) title(File5284%20Spectrum5411%20scans%3a%209869) rtinseconds(2375) scans(9869) index(5406) query(2828)" CHECKED></TD><TD ALIGN=RIGHT><TT><A HREF="peptide_view.pl?file=..%2Fdata%2F20210430%2FF010405.dat&query=2828&hit=1&index=sp%7CcRAP054%7CP04264%7CK2C1_HUMAN&db_idx=1&px=1&section=5&ave_thresh=13&_ignoreionsscorebelow=20&report=0&_sigthreshold=0.05&_msresflags=1035&_msresflags2=256&percolate=-1&percolate_rt=0&_minpeplen=7&sessionID=all_secdisabledsession" TARGET="_blank">2828</A>&nbsp;&nbsp;</TT></TD><TD ALIGN=RIGHT><TT><FONT COLOR=#FF0000><B>   692.8405&nbsp;&nbsp;</B></FONT></TT></TD><TD ALIGN=RIGHT><TT><FONT COLOR=#FF0000><B>  1383.6663&nbsp;&nbsp;</B></FONT></TT></TD><TD ALIGN=RIGHT><TT><FONT COLOR=#FF0000><B>  1383.6670&nbsp;&nbsp;</B></FONT></TT></TD><TD ALIGN=RIGHT NOWRAP><TT><FONT COLOR=#FF0000><B>    -0.49&nbsp;</B></FONT></TT></TD><TD ALIGN=RIGHT><TT><FONT COLOR=#FF0000><B>0&nbsp;&nbsp;</B></FONT></TT></TD><TD ALIGN=RIGHT NOWRAP><TT><FONT COLOR=#FF0000><B>(64)&nbsp;</B></FONT></TT></TD><TD ALIGN=RIGHT NOWRAP><TT><FONT COLOR=#FF0000><B>4.1e-07&nbsp;</B></FONT></TT></TD><TD ALIGN=RIGHT><TT><FONT COLOR=#FF0000><B>1&nbsp;&nbsp;</B></FONT></TT></TD><TD ALIGN=RIGHT><TT><FONT COLOR=#FF0000><B>U&nbsp;&nbsp;&nbsp;</B></FONT></TT></TD><TD NOWRAP><TT><FONT COLOR=#FF0000><B>&nbsp;K.SLN<U>N</U>QFASFIDK.V + Deamidated (NQ)</B></FONT></TT></TD></TR>
<TR><TD ALIGN=RIGHT><INPUT TYPE="checkbox" NAME="QUE" VALUE="1392.723402 from(465.248410,3+) intensity(233604.6875) title(File5284%20Spectrum1877%20scans%3a%205804) rtinseconds(1828) scans(5804) index(1873) query(2861)" CHECKED></TD><TD ALIGN=RIGHT><TT><A HREF="peptide_view.pl?file=..%2Fdata%2F20210430%2FF010405.dat&query=2861&hit=1&index=sp%7CcRAP054%7CP04264%7CK2C1_HUMAN&db_idx=1&px=1&section=5&ave_thresh=13&_ignoreionsscorebelow=20&report=0&_sigthreshold=0.05&_msresflags=1035&_msresflags2=256&percolate=-1&percolate_rt=0&_minpeplen=7&sessionID=all_secdisabledsession" TARGET="_blank">2861</A>&nbsp;&nbsp;</TT></TD><TD ALIGN=RIGHT><TT><FONT COLOR=#FF0000><B>   465.2484&nbsp;&nbsp;</B></FONT></TT></TD><TD ALIGN=RIGHT><TT><FONT COLOR=#FF0000><B>  1392.7234&nbsp;&nbsp;</B></FONT></TT></TD><TD ALIGN=RIGHT><TT><FONT COLOR=#FF0000><B>  1392.7249&nbsp;&nbsp;</B></FONT></TT></TD><TD ALIGN=RIGHT NOWRAP><TT><FONT COLOR=#FF0000><B>    -1.05&nbsp;</B></FONT></TT></TD><TD ALIGN=RIGHT><TT><FONT COLOR=#FF0000><B>1&nbsp;&nbsp;</B></FONT></TT></TD><TD ALIGN=RIGHT NOWRAP><TT><FONT COLOR=#FF0000><B>33&nbsp;&nbsp;</B></FONT></TT></TD><TD ALIGN=RIGHT NOWRAP><TT><FONT COLOR=#FF0000><B>0.00053&nbsp;</B></FONT></TT></TD><TD ALIGN=RIGHT><TT><FONT COLOR=#FF0000><B>1&nbsp;&nbsp;</B></FONT></TT></TD><TD ALIGN=RIGHT><TT><FONT COLOR=#FF0000><B>U&nbsp;&nbsp;&nbsp;</B></FONT></TT></TD><TD NOWRAP><TT><FONT COLOR=#FF0000><B>&nbsp;R.TNAENEFVTIKK.D</B></FONT></TT></TD></TR>
<TR><TD ALIGN=RIGHT><INPUT TYPE="checkbox" NAME="QUE" VALUE="1393.709262 from(465.577030,3+) intensity(231811.5781) title(File5284%20Spectrum1697%20scans%3a%205582) rtinseconds(1795) scans(5582) index(1693) query(2864)" CHECKED></TD><TD ALIGN=RIGHT><TT><A HREF="peptide_view.pl?file=..%2Fdata%2F20210430%2FF010405.dat&query=2864&hit=1&index=sp%7CcRAP054%7CP04264%7CK2C1_HUMAN&db_idx=1&px=1&section=5&ave_thresh=13&_ignoreionsscorebelow=20&report=0&_sigthreshold=0.05&_msresflags=1035&_msresflags2=256&percolate=-1&percolate_rt=0&_minpeplen=7&sessionID=all_secdisabledsession" TARGET="_blank">2864</A>&nbsp;&nbsp;</TT></TD><TD ALIGN=RIGHT><TT><FONT COLOR=#FF0000><B>   465.5770&nbsp;&nbsp;</B></FONT></TT></TD><TD ALIGN=RIGHT><TT><FONT COLOR=#FF0000><B>  1393.7093&nbsp;&nbsp;</B></FONT></TT></TD><TD ALIGN=RIGHT><TT><FONT COLOR=#FF0000><B>  1393.7089&nbsp;&nbsp;</B></FONT></TT></TD><TD ALIGN=RIGHT NOWRAP><TT><FONT COLOR=#FF0000><B>     0.28&nbsp;</B></FONT></TT></TD><TD ALIGN=RIGHT><TT><FONT COLOR=#FF0000><B>1&nbsp;&nbsp;</B></FONT></TT></TD><TD ALIGN=RIGHT NOWRAP><TT><FONT COLOR=#FF0000><B>(31)&nbsp;</B></FONT></TT></TD><TD ALIGN=RIGHT NOWRAP><TT><FONT COLOR=#FF0000><B>0.00084&nbsp;</B></FONT></TT></TD><TD ALIGN=RIGHT><TT><FONT COLOR=#FF0000><B>1&nbsp;&nbsp;</B></FONT></TT></TD><TD ALIGN=RIGHT><TT><FONT COLOR=#FF0000><B>U&nbsp;&nbsp;&nbsp;</B></FONT></TT></TD><TD NOWRAP><TT><FONT COLOR=#FF0000><B>&nbsp;R.TNAE<U>N</U>EFVTIKK.D + Deamidated (NQ)</B></FONT></TT></TD></TR>
<TR><TD ALIGN=RIGHT><INPUT TYPE="checkbox" NAME="QUE" VALUE="1474.742528 from(738.378540,2+) intensity(7126564.0000) title(File5284%20Spectrum5249%20scans%3a%209690) rtinseconds(2352) scans(9690) index(5244) query(3183)" CHECKED></TD><TD ALIGN=RIGHT><TT><A HREF="peptide_view.pl?file=..%2Fdata%2F20210430%2FF010405.dat&query=3183&hit=1&index=sp%7CcRAP054%7CP04264%7CK2C1_HUMAN&db_idx=1&px=1&section=5&ave_thresh=13&_ignoreionsscorebelow=20&report=0&_sigthreshold=0.05&_msresflags=1035&_msresflags2=256&percolate=-1&percolate_rt=0&_minpeplen=7&sessionID=all_secdisabledsession" TARGET="_blank">3183</A>&nbsp;&nbsp;</TT></TD><TD ALIGN=RIGHT><TT><FONT COLOR=#FF0000><B>   738.3785&nbsp;&nbsp;</B></FONT></TT></TD><TD ALIGN=RIGHT><TT><FONT COLOR=#FF0000><B>  1474.7425&nbsp;&nbsp;</B></FONT></TT></TD><TD ALIGN=RIGHT><TT><FONT COLOR=#FF0000><B>  1474.7416&nbsp;&nbsp;</B></FONT></TT></TD><TD ALIGN=RIGHT NOWRAP><TT><FONT COLOR=#FF0000><B>     0.62&nbsp;</B></FONT></TT></TD><TD ALIGN=RIGHT><TT><FONT COLOR=#FF0000><B>0&nbsp;&nbsp;</B></FONT></TT></TD><TD ALIGN=RIGHT NOWRAP><TT><FONT COLOR=#FF0000><B>68&nbsp;&nbsp;</B></FONT></TT></TD><TD ALIGN=RIGHT NOWRAP><TT><FONT COLOR=#FF0000><B>1.5e-07&nbsp;</B></FONT></TT></TD><TD ALIGN=RIGHT><TT><FONT COLOR=#FF0000><B>1&nbsp;&nbsp;</B></FONT></TT></TD><TD ALIGN=RIGHT><TT><FONT COLOR=#FF0000><B>U&nbsp;&nbsp;&nbsp;</B></FONT></TT></TD><TD NOWRAP><TT><FONT COLOR=#FF0000><B>&nbsp;K.WELLQQVDTSTR.T</B></FONT></TT></TD></TR>
<TR><TD ALIGN=RIGHT><INPUT TYPE="checkbox" NAME="QUE" VALUE="1474.742528 from(738.378540,2+) intensity(7126564.0000) title(File5284%20Spectrum5250%20scans%3a%209691) rtinseconds(2352) scans(9691) index(5245) query(3184)" CHECKED></TD><TD ALIGN=RIGHT><TT><A HREF="peptide_view.pl?file=..%2Fdata%2F20210430%2FF010405.dat&query=3184&hit=1&index=sp%7CcRAP054%7CP04264%7CK2C1_HUMAN&db_idx=1&px=1&section=5&ave_thresh=13&_ignoreionsscorebelow=20&report=0&_sigthreshold=0.05&_msresflags=1035&_msresflags2=256&percolate=-1&percolate_rt=0&_minpeplen=7&sessionID=all_secdisabledsession" TARGET="_blank">3184</A>&nbsp;&nbsp;</TT></TD><TD ALIGN=RIGHT><TT><FONT COLOR=#FF0000><B>   738.3785&nbsp;&nbsp;</B></FONT></TT></TD><TD ALIGN=RIGHT><TT><FONT COLOR=#FF0000><B>  1474.7425&nbsp;&nbsp;</B></FONT></TT></TD><TD ALIGN=RIGHT><TT><FONT COLOR=#FF0000><B>  1474.7416&nbsp;&nbsp;</B></FONT></TT></TD><TD ALIGN=RIGHT NOWRAP><TT><FONT COLOR=#FF0000><B>     0.62&nbsp;</B></FONT></TT></TD><TD ALIGN=RIGHT><TT><FONT COLOR=#FF0000><B>0&nbsp;&nbsp;</B></FONT></TT></TD><TD ALIGN=RIGHT NOWRAP><TT><FONT COLOR=#FF0000><B>(40)&nbsp;</B></FONT></TT></TD><TD ALIGN=RIGHT NOWRAP><TT><FONT COLOR=#FF0000><B>9e-05&nbsp;</B></FONT></TT></TD><TD ALIGN=RIGHT><TT><FONT COLOR=#FF0000><B>1&nbsp;&nbsp;</B></FONT></TT></TD><TD ALIGN=RIGHT><TT><FONT COLOR=#FF0000><B>U&nbsp;&nbsp;&nbsp;</B></FONT></TT></TD><TD NOWRAP><TT><FONT COLOR=#FF0000><B>&nbsp;K.WELLQQVDTSTR.T</B></FONT></TT></TD></TR>
<TR><TD ALIGN=RIGHT><INPUT TYPE="checkbox" NAME="QUE" VALUE="1474.781828 from(738.398190,2+) intensity(75326.0000) title(File5284%20Spectrum2556%20scans%3a%206648) rtinseconds(1951) scans(6648) index(2551) query(3186)" CHECKED></TD><TD ALIGN=RIGHT><TT><A HREF="peptide_view.pl?file=..%2Fdata%2F20210430%2FF010405.dat&query=3186&hit=1&index=sp%7CcRAP054%7CP04264%7CK2C1_HUMAN&db_idx=1&px=1&section=5&ave_thresh=13&_ignoreionsscorebelow=20&report=0&_sigthreshold=0.05&_msresflags=1035&_msresflags2=256&percolate=-1&percolate_rt=0&_minpeplen=7&sessionID=all_secdisabledsession" TARGET="_blank">3186</A>&nbsp;&nbsp;</TT></TD><TD ALIGN=RIGHT><TT><FONT COLOR=#FF0000><B>   738.3982&nbsp;&nbsp;</B></FONT></TT></TD><TD ALIGN=RIGHT><TT><FONT COLOR=#FF0000><B>  1474.7818&nbsp;&nbsp;</B></FONT></TT></TD><TD ALIGN=RIGHT><TT><FONT COLOR=#FF0000><B>  1474.7780&nbsp;&nbsp;</B></FONT></TT></TD><TD ALIGN=RIGHT NOWRAP><TT><FONT COLOR=#FF0000><B>     2.61&nbsp;</B></FONT></TT></TD><TD ALIGN=RIGHT><TT><FONT COLOR=#FF0000><B>0&nbsp;&nbsp;</B></FONT></TT></TD><TD ALIGN=RIGHT NOWRAP><TT><FONT COLOR=#FF0000><B>(55)&nbsp;</B></FONT></TT></TD><TD ALIGN=RIGHT NOWRAP><TT><FONT COLOR=#FF0000><B>3.2e-06&nbsp;</B></FONT></TT></TD><TD ALIGN=RIGHT><TT><FONT COLOR=#FF0000><B>1&nbsp;&nbsp;</B></FONT></TT></TD><TD ALIGN=RIGHT><TT><FONT COLOR=#FF0000><B>&nbsp;&nbsp;&nbsp;&nbsp;</B></FONT></TT></TD><TD NOWRAP><TT><FONT COLOR=#FF0000><B>&nbsp;R.FLEQQNQVLQTK.W</B></FONT></TT></TD></TR>
<TR><TD ALIGN=RIGHT><INPUT TYPE="checkbox" NAME="QUE" VALUE="1475.761568 from(738.888060,2+) intensity(211194.0469) title(File5284%20Spectrum2835%20scans%3a%206973) rtinseconds(1995) scans(6973) index(2830) query(3191)" CHECKED></TD><TD ALIGN=RIGHT><TT><A HREF="peptide_view.pl?file=..%2Fdata%2F20210430%2FF010405.dat&query=3191&hit=1&index=sp%7CcRAP054%7CP04264%7CK2C1_HUMAN&db_idx=1&px=1&section=5&ave_thresh=13&_ignoreionsscorebelow=20&report=0&_sigthreshold=0.05&_msresflags=1035&_msresflags2=256&percolate=-1&percolate_rt=0&_minpeplen=7&sessionID=all_secdisabledsession" TARGET="_blank">3191</A>&nbsp;&nbsp;</TT></TD><TD ALIGN=RIGHT><TT><FONT COLOR=#FF0000><B>   738.8881&nbsp;&nbsp;</B></FONT></TT></TD><TD ALIGN=RIGHT><TT><FONT COLOR=#FF0000><B>  1475.7616&nbsp;&nbsp;</B></FONT></TT></TD><TD ALIGN=RIGHT><TT><FONT COLOR=#FF0000><B>  1475.7620&nbsp;&nbsp;</B></FONT></TT></TD><TD ALIGN=RIGHT NOWRAP><TT><FONT COLOR=#FF0000><B>    -0.29&nbsp;</B></FONT></TT></TD><TD ALIGN=RIGHT><TT><FONT COLOR=#FF0000><B>0&nbsp;&nbsp;</B></FONT></TT></TD><TD ALIGN=RIGHT NOWRAP><TT><FONT COLOR=#FF0000><B>76&nbsp;&nbsp;</B></FONT></TT></TD><TD ALIGN=RIGHT NOWRAP><TT><FONT COLOR=#FF0000><B>2.6e-08&nbsp;</B></FONT></TT></TD><TD ALIGN=RIGHT><TT><FONT COLOR=#FF0000><B>1&nbsp;&nbsp;</B></FONT></TT></TD><TD ALIGN=RIGHT><TT><FONT COLOR=#FF0000><B>&nbsp;&nbsp;&nbsp;&nbsp;</B></FONT></TT></TD><TD NOWRAP><TT><FONT COLOR=#FF0000><B>&nbsp;R.FLEQQ<U>N</U>QVLQTK.W + Deamidated (NQ)</B></FONT></TT></TD></TR>
<TR><TD ALIGN=RIGHT><INPUT TYPE="checkbox" NAME="QUE" VALUE="1522.781292 from(508.601040,3+) intensity(302622.0000) title(File5284%20Spectrum3440%20scans%3a%207672) rtinseconds(2091) scans(7672) index(3435) query(3357)" CHECKED></TD><TD ALIGN=RIGHT><TT><A HREF="peptide_view.pl?file=..%2Fdata%2F20210430%2FF010405.dat&query=3357&hit=1&index=sp%7CcRAP054%7CP04264%7CK2C1_HUMAN&db_idx=1&px=1&section=5&ave_thresh=13&_ignoreionsscorebelow=20&report=0&_sigthreshold=0.05&_msresflags=1035&_msresflags2=256&percolate=-1&percolate_rt=0&_minpeplen=7&sessionID=all_secdisabledsession" TARGET="_blank">3357</A>&nbsp;&nbsp;</TT></TD><TD ALIGN=RIGHT><TT><FONT COLOR=#FF0000><B>   508.6010&nbsp;&nbsp;</B></FONT></TT></TD><TD ALIGN=RIGHT><TT><FONT COLOR=#FF0000><B>  1522.7813&nbsp;&nbsp;</B></FONT></TT></TD><TD ALIGN=RIGHT><TT><FONT COLOR=#FF0000><B>  1522.7813&nbsp;&nbsp;</B></FONT></TT></TD><TD ALIGN=RIGHT NOWRAP><TT><FONT COLOR=#FF0000><B>    -0.02&nbsp;</B></FONT></TT></TD><TD ALIGN=RIGHT><TT><FONT COLOR=#FF0000><B>1&nbsp;&nbsp;</B></FONT></TT></TD><TD ALIGN=RIGHT NOWRAP><TT><FONT COLOR=#FF0000><B>(23)&nbsp;</B></FONT></TT></TD><TD ALIGN=RIGHT NOWRAP><TT><FONT COLOR=#FF0000><B>0.0046&nbsp;</B></FONT></TT></TD><TD ALIGN=RIGHT><TT><FONT COLOR=#FF0000><B>1&nbsp;&nbsp;</B></FONT></TT></TD><TD ALIGN=RIGHT><TT><FONT COLOR=#FF0000><B>U&nbsp;&nbsp;&nbsp;</B></FONT></TT></TD><TD NOWRAP><TT><FONT COLOR=#FF0000><B>&nbsp;R.LLRDYQELMNTK.L</B></FONT></TT></TD></TR>
<TR><TD ALIGN=RIGHT><INPUT TYPE="checkbox" NAME="QUE" VALUE="1538.775282 from(513.932370,3+) intensity(90606.4453) title(File5284%20Spectrum2132%20scans%3a%206110) rtinseconds(1871) scans(6110) index(2128) query(3408)" CHECKED></TD><TD ALIGN=RIGHT><TT><A HREF="peptide_view.pl?file=..%2Fdata%2F20210430%2FF010405.dat&query=3408&hit=1&index=sp%7CcRAP054%7CP04264%7CK2C1_HUMAN&db_idx=1&px=1&section=5&ave_thresh=13&_ignoreionsscorebelow=20&report=0&_sigthreshold=0.05&_msresflags=1035&_msresflags2=256&percolate=-1&percolate_rt=0&_minpeplen=7&sessionID=all_secdisabledsession" TARGET="_blank">3408</A>&nbsp;&nbsp;</TT></TD><TD ALIGN=RIGHT><TT><FONT COLOR=#FF0000><B>   513.9324&nbsp;&nbsp;</B></FONT></TT></TD><TD ALIGN=RIGHT><TT><FONT COLOR=#FF0000><B>  1538.7753&nbsp;&nbsp;</B></FONT></TT></TD><TD ALIGN=RIGHT><TT><FONT COLOR=#FF0000><B>  1538.7762&nbsp;&nbsp;</B></FONT></TT></TD><TD ALIGN=RIGHT NOWRAP><TT><FONT COLOR=#FF0000><B>    -0.63&nbsp;</B></FONT></TT></TD><TD ALIGN=RIGHT><TT><FONT COLOR=#FF0000><B>1&nbsp;&nbsp;</B></FONT></TT></TD><TD ALIGN=RIGHT NOWRAP><TT><FONT COLOR=#FF0000><B>24&nbsp;&nbsp;</B></FONT></TT></TD><TD ALIGN=RIGHT NOWRAP><TT><FONT COLOR=#FF0000><B>0.0042&nbsp;</B></FONT></TT></TD><TD ALIGN=RIGHT><TT><FONT COLOR=#FF0000><B>1&nbsp;&nbsp;</B></FONT></TT></TD><TD ALIGN=RIGHT><TT><FONT COLOR=#FF0000><B>U&nbsp;&nbsp;&nbsp;</B></FONT></TT></TD><TD NOWRAP><TT><FONT COLOR=#FF0000><B>&nbsp;R.LLRDYQEL<U>M</U>NTK.L + Oxidation (M)</B></FONT></TT></TD></TR>
<TR><TD ALIGN=RIGHT><INPUT TYPE="checkbox" NAME="QUE" VALUE="1598.826912 from(533.949580,3+) intensity(235819.4375) title(File5284%20Spectrum4214%20scans%3a%208546) rtinseconds(2206) scans(8546) index(4209) query(3563)" CHECKED></TD><TD ALIGN=RIGHT><TT><A HREF="peptide_view.pl?file=..%2Fdata%2F20210430%2FF010405.dat&query=3563&hit=1&index=sp%7CcRAP054%7CP04264%7CK2C1_HUMAN&db_idx=1&px=1&section=5&ave_thresh=13&_ignoreionsscorebelow=20&report=0&_sigthreshold=0.05&_msresflags=1035&_msresflags2=256&percolate=-1&percolate_rt=0&_minpeplen=7&sessionID=all_secdisabledsession" TARGET="_blank">3563</A>&nbsp;&nbsp;</TT></TD><TD ALIGN=RIGHT><TT><FONT COLOR=#FF0000><B>   533.9496&nbsp;&nbsp;</B></FONT></TT></TD><TD ALIGN=RIGHT><TT><FONT COLOR=#FF0000><B>  1598.8269&nbsp;&nbsp;</B></FONT></TT></TD><TD ALIGN=RIGHT><TT><FONT COLOR=#FF0000><B>  1598.8264&nbsp;&nbsp;</B></FONT></TT></TD><TD ALIGN=RIGHT NOWRAP><TT><FONT COLOR=#FF0000><B>     0.35&nbsp;</B></FONT></TT></TD><TD ALIGN=RIGHT><TT><FONT COLOR=#FF0000><B>1&nbsp;&nbsp;</B></FONT></TT></TD><TD ALIGN=RIGHT NOWRAP><TT><FONT COLOR=#FF0000><B>(56)&nbsp;</B></FONT></TT></TD><TD ALIGN=RIGHT NOWRAP><TT><FONT COLOR=#FF0000><B>2.6e-06&nbsp;</B></FONT></TT></TD><TD ALIGN=RIGHT><TT><FONT COLOR=#FF0000><B>1&nbsp;&nbsp;</B></FONT></TT></TD><TD ALIGN=RIGHT><TT><FONT COLOR=#FF0000><B>U&nbsp;&nbsp;&nbsp;</B></FONT></TT></TD><TD NOWRAP><TT><FONT COLOR=#FF0000><B>&nbsp;K.NKLNDLEDALQQAK.E</B></FONT></TT></TD></TR>
<TR><TD ALIGN=RIGHT><INPUT TYPE="checkbox" NAME="QUE" VALUE="1599.806352 from(534.276060,3+) intensity(142678.6719) title(File5284%20Spectrum4509%20scans%3a%208872) rtinseconds(2248) scans(8872) index(4504) query(3569)" CHECKED></TD><TD ALIGN=RIGHT><TT><A HREF="peptide_view.pl?file=..%2Fdata%2F20210430%2FF010405.dat&query=3569&hit=1&index=sp%7CcRAP054%7CP04264%7CK2C1_HUMAN&db_idx=1&px=1&section=5&ave_thresh=13&_ignoreionsscorebelow=20&report=0&_sigthreshold=0.05&_msresflags=1035&_msresflags2=256&percolate=-1&percolate_rt=0&_minpeplen=7&sessionID=all_secdisabledsession" TARGET="_blank">3569</A>&nbsp;&nbsp;</TT></TD><TD ALIGN=RIGHT><TT><FONT COLOR=#FF0000><B>   534.2761&nbsp;&nbsp;</B></FONT></TT></TD><TD ALIGN=RIGHT><TT><FONT COLOR=#FF0000><B>  1599.8064&nbsp;&nbsp;</B></FONT></TT></TD><TD ALIGN=RIGHT><TT><FONT COLOR=#FF0000><B>  1599.8104&nbsp;&nbsp;</B></FONT></TT></TD><TD ALIGN=RIGHT NOWRAP><TT><FONT COLOR=#FF0000><B>    -2.51&nbsp;</B></FONT></TT></TD><TD ALIGN=RIGHT><TT><FONT COLOR=#FF0000><B>1&nbsp;&nbsp;</B></FONT></TT></TD><TD ALIGN=RIGHT NOWRAP><TT><FONT COLOR=#FF0000><B>59&nbsp;&nbsp;</B></FONT></TT></TD><TD ALIGN=RIGHT NOWRAP><TT><FONT COLOR=#FF0000><B>1.1e-06&nbsp;</B></FONT></TT></TD><TD ALIGN=RIGHT><TT><FONT COLOR=#FF0000><B>1&nbsp;&nbsp;</B></FONT></TT></TD><TD ALIGN=RIGHT><TT><FONT COLOR=#FF0000><B>U&nbsp;&nbsp;&nbsp;</B></FONT></TT></TD><TD NOWRAP><TT><FONT COLOR=#FF0000><B>&nbsp;K.NKL<U>N</U>DLEDALQQAK.E + Deamidated (NQ)</B></FONT></TT></TD></TR>
<TR><TD ALIGN=RIGHT><INPUT TYPE="checkbox" NAME="QUE" VALUE="1599.812412 from(534.278080,3+) intensity(44698.5586) title(File5284%20Spectrum3390%20scans%3a%207612) rtinseconds(2083) scans(7612) index(3385) query(3570)" CHECKED></TD><TD ALIGN=RIGHT><TT><A HREF="peptide_view.pl?file=..%2Fdata%2F20210430%2FF010405.dat&query=3570&hit=1&index=sp%7CcRAP054%7CP04264%7CK2C1_HUMAN&db_idx=1&px=1&section=5&ave_thresh=13&_ignoreionsscorebelow=20&report=0&_sigthreshold=0.05&_msresflags=1035&_msresflags2=256&percolate=-1&percolate_rt=0&_minpeplen=7&sessionID=all_secdisabledsession" TARGET="_blank">3570</A>&nbsp;&nbsp;</TT></TD><TD ALIGN=RIGHT><TT><FONT COLOR=#FF0000><B>   534.2781&nbsp;&nbsp;</B></FONT></TT></TD><TD ALIGN=RIGHT><TT><FONT COLOR=#FF0000><B>  1599.8124&nbsp;&nbsp;</B></FONT></TT></TD><TD ALIGN=RIGHT><TT><FONT COLOR=#FF0000><B>  1599.8104&nbsp;&nbsp;</B></FONT></TT></TD><TD ALIGN=RIGHT NOWRAP><TT><FONT COLOR=#FF0000><B>     1.28&nbsp;</B></FONT></TT></TD><TD ALIGN=RIGHT><TT><FONT COLOR=#FF0000><B>1&nbsp;&nbsp;</B></FONT></TT></TD><TD ALIGN=RIGHT NOWRAP><TT><FONT COLOR=#FF0000><B>(36)&nbsp;</B></FONT></TT></TD><TD ALIGN=RIGHT NOWRAP><TT><FONT COLOR=#FF0000><B>0.00026&nbsp;</B></FONT></TT></TD><TD ALIGN=RIGHT><TT><FONT COLOR=#FF0000><B>1&nbsp;&nbsp;</B></FONT></TT></TD><TD ALIGN=RIGHT><TT><FONT COLOR=#FF0000><B>U&nbsp;&nbsp;&nbsp;</B></FONT></TT></TD><TD NOWRAP><TT><FONT COLOR=#FF0000><B>&nbsp;K.NKL<U>N</U>DLEDALQQAK.E + Deamidated (NQ)</B></FONT></TT></TD></TR>
<TR><TD ALIGN=RIGHT><INPUT TYPE="checkbox" NAME="QUE" VALUE="1637.852382 from(546.958070,3+) intensity(598488.6250) title(File5284%20Spectrum5532%20scans%3a%2010008) rtinseconds(2394) scans(10008) index(5527) query(3670)" CHECKED></TD><TD ALIGN=RIGHT><TT><A HREF="peptide_view.pl?file=..%2Fdata%2F20210430%2FF010405.dat&query=3670&hit=1&index=sp%7CcRAP054%7CP04264%7CK2C1_HUMAN&db_idx=1&px=1&section=5&ave_thresh=13&_ignoreionsscorebelow=20&report=0&_sigthreshold=0.05&_msresflags=1035&_msresflags2=256&percolate=-1&percolate_rt=0&_minpeplen=7&sessionID=all_secdisabledsession" TARGET="_blank">3670</A>&nbsp;&nbsp;</TT></TD><TD ALIGN=RIGHT><TT><FONT COLOR=#FF0000><B>   546.9581&nbsp;&nbsp;</B></FONT></TT></TD><TD ALIGN=RIGHT><TT><FONT COLOR=#FF0000><B>  1637.8524&nbsp;&nbsp;</B></FONT></TT></TD><TD ALIGN=RIGHT><TT><FONT COLOR=#FF0000><B>  1637.8525&nbsp;&nbsp;</B></FONT></TT></TD><TD ALIGN=RIGHT NOWRAP><TT><FONT COLOR=#FF0000><B>    -0.10&nbsp;</B></FONT></TT></TD><TD ALIGN=RIGHT><TT><FONT COLOR=#FF0000><B>1&nbsp;&nbsp;</B></FONT></TT></TD><TD ALIGN=RIGHT NOWRAP><TT><FONT COLOR=#FF0000><B>38&nbsp;&nbsp;</B></FONT></TT></TD><TD ALIGN=RIGHT NOWRAP><TT><FONT COLOR=#FF0000><B>0.00016&nbsp;</B></FONT></TT></TD><TD ALIGN=RIGHT><TT><FONT COLOR=#FF0000><B>1&nbsp;&nbsp;</B></FONT></TT></TD><TD ALIGN=RIGHT><TT><FONT COLOR=#FF0000><B>U&nbsp;&nbsp;&nbsp;</B></FONT></TT></TD><TD NOWRAP><TT><FONT COLOR=#FF0000><B>&nbsp;K.SLNNQFASFIDKVR.F</B></FONT></TT></TD></TR>
<TR><TD ALIGN=RIGHT><INPUT TYPE="checkbox" NAME="QUE" VALUE="1656.788068 from(829.401310,2+) intensity(52612.5977) title(File5284%20Spectrum3244%20scans%3a%207441) rtinseconds(2058) scans(7441) index(3239) query(3730)" CHECKED></TD><TD ALIGN=RIGHT><TT><A HREF="peptide_view.pl?file=..%2Fdata%2F20210430%2FF010405.dat&query=3730&hit=1&index=sp%7CcRAP054%7CP04264%7CK2C1_HUMAN&db_idx=1&px=1&section=5&ave_thresh=13&_ignoreionsscorebelow=20&report=0&_sigthreshold=0.05&_msresflags=1035&_msresflags2=256&percolate=-1&percolate_rt=0&_minpeplen=7&sessionID=all_secdisabledsession" TARGET="_blank">3730</A>&nbsp;&nbsp;</TT></TD><TD ALIGN=RIGHT><TT><FONT COLOR=#FF0000><B>   829.4013&nbsp;&nbsp;</B></FONT></TT></TD><TD ALIGN=RIGHT><TT><FONT COLOR=#FF0000><B>  1656.7881&nbsp;&nbsp;</B></FONT></TT></TD><TD ALIGN=RIGHT><TT><FONT COLOR=#FF0000><B>  1656.7856&nbsp;&nbsp;</B></FONT></TT></TD><TD ALIGN=RIGHT NOWRAP><TT><FONT COLOR=#FF0000><B>     1.49&nbsp;</B></FONT></TT></TD><TD ALIGN=RIGHT><TT><FONT COLOR=#FF0000><B>0&nbsp;&nbsp;</B></FONT></TT></TD><TD ALIGN=RIGHT NOWRAP><TT><FONT COLOR=#FF0000><B>94&nbsp;&nbsp;</B></FONT></TT></TD><TD ALIGN=RIGHT NOWRAP><TT><FONT COLOR=#FF0000><B>4.2e-10&nbsp;</B></FONT></TT></TD><TD ALIGN=RIGHT><TT><FONT COLOR=#FF0000><B>1&nbsp;&nbsp;</B></FONT></TT></TD><TD ALIGN=RIGHT><TT><FONT COLOR=#FF0000><B>U&nbsp;&nbsp;&nbsp;</B></FONT></TT></TD><TD NOWRAP><TT><FONT COLOR=#FF0000><B>&nbsp;R.SGGGFSSGSAGIINYQR.R</B></FONT></TT></TD></TR>
<TR><TD ALIGN=RIGHT><INPUT TYPE="checkbox" NAME="QUE" VALUE="1764.728848 from(883.371700,2+) intensity(51755.7148) title(File5284%20Spectrum2928%20scans%3a%207081) rtinseconds(2010) scans(7081) index(2923) query(4070)" CHECKED></TD><TD ALIGN=RIGHT><TT><A HREF="peptide_view.pl?file=..%2Fdata%2F20210430%2FF010405.dat&query=4070&hit=1&index=sp%7CcRAP054%7CP04264%7CK2C1_HUMAN&db_idx=1&px=1&section=5&ave_thresh=13&_ignoreionsscorebelow=20&report=0&_sigthreshold=0.05&_msresflags=1035&_msresflags2=256&percolate=-1&percolate_rt=0&_minpeplen=7&sessionID=all_secdisabledsession" TARGET="_blank">4070</A>&nbsp;&nbsp;</TT></TD><TD ALIGN=RIGHT><TT><FONT COLOR=#FF0000><B>   883.3717&nbsp;&nbsp;</B></FONT></TT></TD><TD ALIGN=RIGHT><TT><FONT COLOR=#FF0000><B>  1764.7288&nbsp;&nbsp;</B></FONT></TT></TD><TD ALIGN=RIGHT><TT><FONT COLOR=#FF0000><B>  1764.7275&nbsp;&nbsp;</B></FONT></TT></TD><TD ALIGN=RIGHT NOWRAP><TT><FONT COLOR=#FF0000><B>     0.77&nbsp;</B></FONT></TT></TD><TD ALIGN=RIGHT><TT><FONT COLOR=#FF0000><B>0&nbsp;&nbsp;</B></FONT></TT></TD><TD ALIGN=RIGHT NOWRAP><TT><FONT COLOR=#FF0000><B>160&nbsp;&nbsp;</B></FONT></TT></TD><TD ALIGN=RIGHT NOWRAP><TT><FONT COLOR=#FF0000><B>1.1e-16&nbsp;</B></FONT></TT></TD><TD ALIGN=RIGHT><TT><FONT COLOR=#FF0000><B>1&nbsp;&nbsp;</B></FONT></TT></TD><TD ALIGN=RIGHT><TT><FONT COLOR=#FF0000><B>U&nbsp;&nbsp;&nbsp;</B></FONT></TT></TD><TD NOWRAP><TT><FONT COLOR=#FF0000><B>&nbsp;R.FSSCGGGGGSFGAGGGFGSR.S</B></FONT></TT></TD></TR>
<TR><TD ALIGN=RIGHT><INPUT TYPE="checkbox" NAME="QUE" VALUE="1843.940682 from(615.654170,3+) intensity(109388.1250) title(File5284%20Spectrum2356%20scans%3a%206398) rtinseconds(1914) scans(6398) index(2352) query(4273)" CHECKED></TD><TD ALIGN=RIGHT><TT><A HREF="peptide_view.pl?file=..%2Fdata%2F20210430%2FF010405.dat&query=4273&hit=1&index=sp%7CcRAP054%7CP04264%7CK2C1_HUMAN&db_idx=1&px=1&section=5&ave_thresh=13&_ignoreionsscorebelow=20&report=0&_sigthreshold=0.05&_msresflags=1035&_msresflags2=256&percolate=-1&percolate_rt=0&_minpeplen=7&sessionID=all_secdisabledsession" TARGET="_blank">4273</A>&nbsp;&nbsp;</TT></TD><TD ALIGN=RIGHT><TT><FONT COLOR=#FF0000><B>   615.6542&nbsp;&nbsp;</B></FONT></TT></TD><TD ALIGN=RIGHT><TT><FONT COLOR=#FF0000><B>  1843.9407&nbsp;&nbsp;</B></FONT></TT></TD><TD ALIGN=RIGHT><TT><FONT COLOR=#FF0000><B>  1843.9388&nbsp;&nbsp;</B></FONT></TT></TD><TD ALIGN=RIGHT NOWRAP><TT><FONT COLOR=#FF0000><B>     1.04&nbsp;</B></FONT></TT></TD><TD ALIGN=RIGHT><TT><FONT COLOR=#FF0000><B>1&nbsp;&nbsp;</B></FONT></TT></TD><TD ALIGN=RIGHT NOWRAP><TT><FONT COLOR=#FF0000><B>77&nbsp;&nbsp;</B></FONT></TT></TD><TD ALIGN=RIGHT NOWRAP><TT><FONT COLOR=#FF0000><B>2.2e-08&nbsp;</B></FONT></TT></TD><TD ALIGN=RIGHT><TT><FONT COLOR=#FF0000><B>1&nbsp;&nbsp;</B></FONT></TT></TD><TD ALIGN=RIGHT><TT><FONT COLOR=#FF0000><B>U&nbsp;&nbsp;&nbsp;</B></FONT></TT></TD><TD NOWRAP><TT><FONT COLOR=#FF0000><B>&nbsp;K.KQISNLQQSISDAEQR.G</B></FONT></TT></TD></TR>
<TR><TD ALIGN=RIGHT><INPUT TYPE="checkbox" NAME="QUE" VALUE="1993.955532 from(665.659120,3+) intensity(1134142.6250) title(File5284%20Spectrum5967%20scans%3a%2010483) rtinseconds(2453) scans(10483) index(5960) query(4634)" CHECKED></TD><TD ALIGN=RIGHT><TT><A HREF="peptide_view.pl?file=..%2Fdata%2F20210430%2FF010405.dat&query=4634&hit=1&index=sp%7CcRAP054%7CP04264%7CK2C1_HUMAN&db_idx=1&px=1&section=5&ave_thresh=13&_ignoreionsscorebelow=20&report=0&_sigthreshold=0.05&_msresflags=1035&_msresflags2=256&percolate=-1&percolate_rt=0&_minpeplen=7&sessionID=all_secdisabledsession" TARGET="_blank">4634</A>&nbsp;&nbsp;</TT></TD><TD ALIGN=RIGHT><TT><FONT COLOR=#FF0000><B>   665.6591&nbsp;&nbsp;</B></FONT></TT></TD><TD ALIGN=RIGHT><TT><FONT COLOR=#FF0000><B>  1993.9555&nbsp;&nbsp;</B></FONT></TT></TD><TD ALIGN=RIGHT><TT><FONT COLOR=#FF0000><B>  1993.9534&nbsp;&nbsp;</B></FONT></TT></TD><TD ALIGN=RIGHT NOWRAP><TT><FONT COLOR=#FF0000><B>     1.09&nbsp;</B></FONT></TT></TD><TD ALIGN=RIGHT><TT><FONT COLOR=#FF0000><B>0&nbsp;&nbsp;</B></FONT></TT></TD><TD ALIGN=RIGHT NOWRAP><TT><FONT COLOR=#FF0000><B>74&nbsp;&nbsp;</B></FONT></TT></TD><TD ALIGN=RIGHT NOWRAP><TT><FONT COLOR=#FF0000><B>3.7e-08&nbsp;</B></FONT></TT></TD><TD ALIGN=RIGHT><TT><FONT COLOR=#FF0000><B>1&nbsp;&nbsp;</B></FONT></TT></TD><TD ALIGN=RIGHT><TT><FONT COLOR=#FF0000><B>U&nbsp;&nbsp;&nbsp;</B></FONT></TT></TD><TD NOWRAP><TT><FONT COLOR=#FF0000><B>&nbsp;R.THNLEPYFESFI<U>N</U>NLR.R + Deamidated (NQ)</B></FONT></TT></TD></TR>
<TR><TD ALIGN=RIGHT><INPUT TYPE="checkbox" NAME="QUE" VALUE="2016.877032 from(673.299620,3+) intensity(98735.1016) title(File5284%20Spectrum1883%20scans%3a%205811) rtinseconds(1829) scans(5811) index(1879) query(4684)" CHECKED></TD><TD ALIGN=RIGHT><TT><A HREF="peptide_view.pl?file=..%2Fdata%2F20210430%2FF010405.dat&query=4684&hit=1&index=sp%7CcRAP054%7CP04264%7CK2C1_HUMAN&db_idx=1&px=1&section=5&ave_thresh=13&_ignoreionsscorebelow=20&report=0&_sigthreshold=0.05&_msresflags=1035&_msresflags2=256&percolate=-1&percolate_rt=0&_minpeplen=7&sessionID=all_secdisabledsession" TARGET="_blank">4684</A>&nbsp;&nbsp;</TT></TD><TD ALIGN=RIGHT><TT><FONT COLOR=#FF0000><B>   673.2996&nbsp;&nbsp;</B></FONT></TT></TD><TD ALIGN=RIGHT><TT><FONT COLOR=#FF0000><B>  2016.8770&nbsp;&nbsp;</B></FONT></TT></TD><TD ALIGN=RIGHT><TT><FONT COLOR=#FF0000><B>  2016.8768&nbsp;&nbsp;</B></FONT></TT></TD><TD ALIGN=RIGHT NOWRAP><TT><FONT COLOR=#FF0000><B>     0.10&nbsp;</B></FONT></TT></TD><TD ALIGN=RIGHT><TT><FONT COLOR=#FF0000><B>1&nbsp;&nbsp;</B></FONT></TT></TD><TD ALIGN=RIGHT NOWRAP><TT><FONT COLOR=#FF0000><B>79&nbsp;&nbsp;</B></FONT></TT></TD><TD ALIGN=RIGHT NOWRAP><TT><FONT COLOR=#FF0000><B>1.3e-08&nbsp;</B></FONT></TT></TD><TD ALIGN=RIGHT><TT><FONT COLOR=#FF0000><B>1&nbsp;&nbsp;</B></FONT></TT></TD><TD ALIGN=RIGHT><TT><FONT COLOR=#FF0000><B>U&nbsp;&nbsp;&nbsp;</B></FONT></TT></TD><TD NOWRAP><TT><FONT COLOR=#FF0000><B>&nbsp;R.LDSELKN<U>M</U>QD<U>M</U>VEDYR.N + 2 Oxidation (M)</B></FONT></TT></TD></TR>
<TR><TD ALIGN=RIGHT><INPUT TYPE="checkbox" NAME="QUE" VALUE="2183.119422 from(728.713750,3+) intensity(2639484.0000) title(File5284%20Spectrum5951%20scans%3a%2010466) rtinseconds(2451) scans(10466) index(5944) query(4995)" CHECKED></TD><TD ALIGN=RIGHT><TT><A HREF="peptide_view.pl?file=..%2Fdata%2F20210430%2FF010405.dat&query=4995&hit=1&index=sp%7CcRAP054%7CP04264%7CK2C1_HUMAN&db_idx=1&px=1&section=5&ave_thresh=13&_ignoreionsscorebelow=20&report=0&_sigthreshold=0.05&_msresflags=1035&_msresflags2=256&percolate=-1&percolate_rt=0&_minpeplen=7&sessionID=all_secdisabledsession" TARGET="_blank">4995</A>&nbsp;&nbsp;</TT></TD><TD ALIGN=RIGHT><TT><FONT COLOR=#FF0000><B>   728.7138&nbsp;&nbsp;</B></FONT></TT></TD><TD ALIGN=RIGHT><TT><FONT COLOR=#FF0000><B>  2183.1194&nbsp;&nbsp;</B></FONT></TT></TD><TD ALIGN=RIGHT><TT><FONT COLOR=#FF0000><B>  2183.1182&nbsp;&nbsp;</B></FONT></TT></TD><TD ALIGN=RIGHT NOWRAP><TT><FONT COLOR=#FF0000><B>     0.58&nbsp;</B></FONT></TT></TD><TD ALIGN=RIGHT><TT><FONT COLOR=#FF0000><B>2&nbsp;&nbsp;</B></FONT></TT></TD><TD ALIGN=RIGHT NOWRAP><TT><FONT COLOR=#FF0000><B>83&nbsp;&nbsp;</B></FONT></TT></TD><TD ALIGN=RIGHT NOWRAP><TT><FONT COLOR=#FF0000><B>4.9e-09&nbsp;</B></FONT></TT></TD><TD ALIGN=RIGHT><TT><FONT COLOR=#FF0000><B>1&nbsp;&nbsp;</B></FONT></TT></TD><TD ALIGN=RIGHT><TT><FONT COLOR=#FF0000><B>U&nbsp;&nbsp;&nbsp;</B></FONT></TT></TD><TD NOWRAP><TT><FONT COLOR=#FF0000><B>&nbsp;K.NKLNDLEDALQQAKEDLAR.L</B></FONT></TT></TD></TR>
<TR><TD ALIGN=RIGHT><INPUT TYPE="checkbox" NAME="QUE" VALUE="2382.946992 from(795.322940,3+) intensity(75096.4062) title(File5284%20Spectrum940%20scans%3a%204611) rtinseconds(1647) scans(4611) index(936) query(5396)" CHECKED></TD><TD ALIGN=RIGHT><TT><A HREF="peptide_view.pl?file=..%2Fdata%2F20210430%2FF010405.dat&query=5396&hit=1&index=sp%7CcRAP054%7CP04264%7CK2C1_HUMAN&db_idx=1&px=1&section=5&ave_thresh=13&_ignoreionsscorebelow=20&report=0&_sigthreshold=0.05&_msresflags=1035&_msresflags2=256&percolate=-1&percolate_rt=0&_minpeplen=7&sessionID=all_secdisabledsession" TARGET="_blank">5396</A>&nbsp;&nbsp;</TT></TD><TD ALIGN=RIGHT><TT><FONT COLOR=#FF0000><B>   795.3229&nbsp;&nbsp;</B></FONT></TT></TD><TD ALIGN=RIGHT><TT><FONT COLOR=#FF0000><B>  2382.9470&nbsp;&nbsp;</B></FONT></TT></TD><TD ALIGN=RIGHT><TT><FONT COLOR=#FF0000><B>  2382.9447&nbsp;&nbsp;</B></FONT></TT></TD><TD ALIGN=RIGHT NOWRAP><TT><FONT COLOR=#FF0000><B>     0.98&nbsp;</B></FONT></TT></TD><TD ALIGN=RIGHT><TT><FONT COLOR=#FF0000><B>0&nbsp;&nbsp;</B></FONT></TT></TD><TD ALIGN=RIGHT NOWRAP><TT><FONT COLOR=#FF0000><B>83&nbsp;&nbsp;</B></FONT></TT></TD><TD ALIGN=RIGHT NOWRAP><TT><FONT COLOR=#FF0000><B>5.6e-09&nbsp;</B></FONT></TT></TD><TD ALIGN=RIGHT><TT><FONT COLOR=#FF0000><B>1&nbsp;&nbsp;</B></FONT></TT></TD><TD ALIGN=RIGHT><TT><FONT COLOR=#FF0000><B>U&nbsp;&nbsp;&nbsp;</B></FONT></TT></TD><TD NOWRAP><TT><FONT COLOR=#FF0000><B>&nbsp;R.GGGGGGYGSGGSSYGSGGGSYGSGGGGGGGR.G</B></FONT></TT></TD></TR>
<TR><TD ALIGN=RIGHT><INPUT TYPE="checkbox" NAME="QUE" VALUE="2564.159682 from(855.727170,3+) intensity(50978.9336) title(File5284%20Spectrum1994%20scans%3a%205951) rtinseconds(1849) scans(5951) index(1990) query(5682)" CHECKED></TD><TD ALIGN=RIGHT><TT><A HREF="peptide_view.pl?file=..%2Fdata%2F20210430%2FF010405.dat&query=5682&hit=1&index=sp%7CcRAP054%7CP04264%7CK2C1_HUMAN&db_idx=1&px=1&section=5&ave_thresh=13&_ignoreionsscorebelow=20&report=0&_sigthreshold=0.05&_msresflags=1035&_msresflags2=256&percolate=-1&percolate_rt=0&_minpeplen=7&sessionID=all_secdisabledsession" TARGET="_blank">5682</A>&nbsp;&nbsp;</TT></TD><TD ALIGN=RIGHT><TT><FONT COLOR=#FF0000><B>   855.7272&nbsp;&nbsp;</B></FONT></TT></TD><TD ALIGN=RIGHT><TT><FONT COLOR=#FF0000><B>  2564.1597&nbsp;&nbsp;</B></FONT></TT></TD><TD ALIGN=RIGHT><TT><FONT COLOR=#FF0000><B>  2564.1595&nbsp;&nbsp;</B></FONT></TT></TD><TD ALIGN=RIGHT NOWRAP><TT><FONT COLOR=#FF0000><B>     0.05&nbsp;</B></FONT></TT></TD><TD ALIGN=RIGHT><TT><FONT COLOR=#FF0000><B>0&nbsp;&nbsp;</B></FONT></TT></TD><TD ALIGN=RIGHT NOWRAP><TT><FONT COLOR=#FF0000><B>(62)&nbsp;</B></FONT></TT></TD><TD ALIGN=RIGHT NOWRAP><TT><FONT COLOR=#FF0000><B>6.5e-07&nbsp;</B></FONT></TT></TD><TD ALIGN=RIGHT><TT><FONT COLOR=#FF0000><B>1&nbsp;&nbsp;</B></FONT></TT></TD><TD ALIGN=RIGHT><TT><FONT COLOR=#FF0000><B>U&nbsp;&nbsp;&nbsp;</B></FONT></TT></TD><TD NOWRAP><TT><FONT COLOR=#FF0000><B>&nbsp;R.MSGECAPNVSVSVSTSHTTISGGGSR.G</B></FONT></TT></TD></TR>
<TR><TD ALIGN=RIGHT><INPUT TYPE="checkbox" NAME="QUE" VALUE="2580.161292 from(861.061040,3+) intensity(71534.5391) title(File5284%20Spectrum1765%20scans%3a%205667) rtinseconds(1808) scans(5667) index(1761) query(5705)" CHECKED></TD><TD ALIGN=RIGHT><TT><A HREF="peptide_view.pl?file=..%2Fdata%2F20210430%2FF010405.dat&query=5705&hit=1&index=sp%7CcRAP054%7CP04264%7CK2C1_HUMAN&db_idx=1&px=1&section=5&ave_thresh=13&_ignoreionsscorebelow=20&report=0&_sigthreshold=0.05&_msresflags=1035&_msresflags2=256&percolate=-1&percolate_rt=0&_minpeplen=7&sessionID=all_secdisabledsession" TARGET="_blank">5705</A>&nbsp;&nbsp;</TT></TD><TD ALIGN=RIGHT><TT><FONT COLOR=#FF0000><B>   861.0610&nbsp;&nbsp;</B></FONT></TT></TD><TD ALIGN=RIGHT><TT><FONT COLOR=#FF0000><B>  2580.1613&nbsp;&nbsp;</B></FONT></TT></TD><TD ALIGN=RIGHT><TT><FONT COLOR=#FF0000><B>  2580.1545&nbsp;&nbsp;</B></FONT></TT></TD><TD ALIGN=RIGHT NOWRAP><TT><FONT COLOR=#FF0000><B>     2.65&nbsp;</B></FONT></TT></TD><TD ALIGN=RIGHT><TT><FONT COLOR=#FF0000><B>0&nbsp;&nbsp;</B></FONT></TT></TD><TD ALIGN=RIGHT NOWRAP><TT><FONT COLOR=#FF0000><B>78&nbsp;&nbsp;</B></FONT></TT></TD><TD ALIGN=RIGHT NOWRAP><TT><FONT COLOR=#FF0000><B>1.5e-08&nbsp;</B></FONT></TT></TD><TD ALIGN=RIGHT><TT><FONT COLOR=#FF0000><B>1&nbsp;&nbsp;</B></FONT></TT></TD><TD ALIGN=RIGHT><TT><FONT COLOR=#FF0000><B>U&nbsp;&nbsp;&nbsp;</B></FONT></TT></TD><TD NOWRAP><TT><FONT COLOR=#FF0000><B>&nbsp;R.<U>M</U>SGECAPNVSVSVSTSHTTISGGGSR.G + Oxidation (M)</B></FONT></TT></TD></TR>
<TR><TD ALIGN=RIGHT><INPUT TYPE="checkbox" NAME="QUE" VALUE="3311.302512 from(1104.774780,3+) intensity(0.0000) title(File5284%20Spectrum1129%20scans%3a%204861) rtinseconds(1686) scans(4861) index(1125) query(6303)" CHECKED></TD><TD ALIGN=RIGHT><TT><A HREF="peptide_view.pl?file=..%2Fdata%2F20210430%2FF010405.dat&query=6303&hit=1&index=sp%7CcRAP054%7CP04264%7CK2C1_HUMAN&db_idx=1&px=1&section=5&ave_thresh=13&_ignoreionsscorebelow=20&report=0&_sigthreshold=0.05&_msresflags=1035&_msresflags2=256&percolate=-1&percolate_rt=0&_minpeplen=7&sessionID=all_secdisabledsession" TARGET="_blank">6303</A>&nbsp;&nbsp;</TT></TD><TD ALIGN=RIGHT><TT><FONT COLOR=#FF0000><B>  1104.7748&nbsp;&nbsp;</B></FONT></TT></TD><TD ALIGN=RIGHT><TT><FONT COLOR=#FF0000><B>  3311.3025&nbsp;&nbsp;</B></FONT></TT></TD><TD ALIGN=RIGHT><TT><FONT COLOR=#FF0000><B>  3311.3009&nbsp;&nbsp;</B></FONT></TT></TD><TD ALIGN=RIGHT NOWRAP><TT><FONT COLOR=#FF0000><B>     0.48&nbsp;</B></FONT></TT></TD><TD ALIGN=RIGHT><TT><FONT COLOR=#FF0000><B>0&nbsp;&nbsp;</B></FONT></TT></TD><TD ALIGN=RIGHT NOWRAP><TT><FONT COLOR=#FF0000><B>62&nbsp;&nbsp;</B></FONT></TT></TD><TD ALIGN=RIGHT NOWRAP><TT><FONT COLOR=#FF0000><B>6.3e-07&nbsp;</B></FONT></TT></TD><TD ALIGN=RIGHT><TT><FONT COLOR=#FF0000><B>1&nbsp;&nbsp;</B></FONT></TT></TD><TD ALIGN=RIGHT><TT><FONT COLOR=#FF0000><B>U&nbsp;&nbsp;&nbsp;</B></FONT></TT></TD><TD NOWRAP><TT><FONT COLOR=#FF0000><B>&nbsp;R.GSYGSGGSSYGSGGGSYGSGGGGGGHGSYGSGSSSGGYR.G</B></FONT></TT></TD></TR>
</TABLE>
<BR>

<HR>
<TABLE BORDER=0 CELLSPACING=0>
<TR><TD><TT><B><A NAME="Hit2">2.</A>&nbsp;&nbsp;&nbsp;&nbsp;</B></TT></TD><TD NOWRAP><TT><A HREF="protein_view.pl?file=..%2Fdata%2F20210430%2FF010405.dat&hit=sp%7CcRAP053%7CP35908%7CK22E_HUMAN&db_idx=1&px=1&ave_thresh=13&_ignoreionsscorebelow=20&report=0&_sigthreshold=0.05&_msresflags=1035&_msresflags2=256&percolate=-1&percolate_rt=0&_minpeplen=7&sessionID=all_secdisabledsession" TARGET="_blank">1::sp|cRAP053|P35908|K22E_HUMAN</A>&nbsp;&nbsp;&nbsp;&nbsp;<B>Mass:</B>&nbsp;65678&nbsp;&nbsp;&nbsp;&nbsp;<B>Score:</B>&nbsp;2205&nbsp;&nbsp;&nbsp;<B>Matches:</B>&nbsp;42(42)&nbsp;&nbsp;<B>Sequences:</B>&nbsp;35(35)&nbsp;&nbsp;<B>emPAI:</B>&nbsp;18.73</TT></TD></TR>
<TR><TD>&nbsp;</TD><TD NOWRAP><TT>Keratin, type II cytoskeletal 2 epidermal OS=Homo sapiens GN=KRT2 PE=1 SV=2</TT></TD></TR>
</TABLE>
<TABLE BORDER=0 CELLSPACING=0>
<TR><TD ALIGN=RIGHT><INPUT TYPE="checkbox" NAME="INCLUDE" VALUE="2" onClick="SaveClicks(this,this.form)"></TD><TD NOWRAP><TT>Check to include this hit in error tolerant search or archive report</TT></TD></TR>
<TR><TD><TT>&nbsp;&nbsp;&nbsp;&nbsp;&nbsp;&nbsp;</TT></TD><TD>&nbsp;</TD></TR>
</TABLE>
<TABLE BORDER=0 CELLPADDING=0 CELLSPACING=0>
<TR><TD><TT>&nbsp;&nbsp;&nbsp;&nbsp;&nbsp;&nbsp;</TT></TD><TD ALIGN=RIGHT><TT><B>Query&nbsp;&nbsp;</B></TT></TD><TD ALIGN=RIGHT><TT><B>Observed&nbsp;&nbsp;</B></TT></TD><TD ALIGN=RIGHT NOWRAP><TT><B>Mr(expt)&nbsp;&nbsp;</B></TT></TD><TD ALIGN=RIGHT NOWRAP><TT><B>Mr(calc)&nbsp;&nbsp;</B></TT></TD><TD ALIGN=RIGHT><TT><B>&nbsp;ppm&nbsp;&nbsp;</B></TT></TD><TD ALIGN=RIGHT><TT><B>Miss&nbsp;</B></TT></TD><TD ALIGN=RIGHT><TT><B>Score&nbsp;</B></TT></TD><TD ALIGN=RIGHT><TT><B>Expect&nbsp;</B></TT></TD><TD ALIGN=RIGHT><TT><B>Rank&nbsp;</B></TT></TD><TD ALIGN=RIGHT><TT><B>Unique&nbsp;</B></TT></TD><TD><TT><B>&nbsp;Peptide</B></TT></TD></TR>
<TR><TD ALIGN=RIGHT><INPUT TYPE="checkbox" NAME="QUE" VALUE="778.372228 from(390.193390,2+) intensity(860604.4375) title(File5284%20Spectrum507%20scans%3a%204007) rtinseconds(1546) scans(4007) index(503) query(39)" CHECKED></TD><TD ALIGN=RIGHT><TT><A HREF="peptide_view.pl?file=..%2Fdata%2F20210430%2FF010405.dat&query=39&hit=1&index=sp%7CcRAP053%7CP35908%7CK22E_HUMAN&db_idx=1&px=1&section=5&ave_thresh=13&_ignoreionsscorebelow=20&report=0&_sigthreshold=0.05&_msresflags=1035&_msresflags2=256&percolate=-1&percolate_rt=0&_minpeplen=7&sessionID=all_secdisabledsession" TARGET="_blank">39</A>&nbsp;&nbsp;</TT></TD><TD ALIGN=RIGHT><TT><FONT COLOR=#FF0000><B>   390.1934&nbsp;&nbsp;</B></FONT></TT></TD><TD ALIGN=RIGHT><TT><FONT COLOR=#FF0000><B>   778.3722&nbsp;&nbsp;</B></FONT></TT></TD><TD ALIGN=RIGHT><TT><FONT COLOR=#FF0000><B>   778.3722&nbsp;&nbsp;</B></FONT></TT></TD><TD ALIGN=RIGHT NOWRAP><TT><FONT COLOR=#FF0000><B>     0.03&nbsp;</B></FONT></TT></TD><TD ALIGN=RIGHT><TT><FONT COLOR=#FF0000><B>0&nbsp;&nbsp;</B></FONT></TT></TD><TD ALIGN=RIGHT NOWRAP><TT><FONT COLOR=#FF0000><B>41&nbsp;&nbsp;</B></FONT></TT></TD><TD ALIGN=RIGHT NOWRAP><TT><FONT COLOR=#FF0000><B>7.4e-05&nbsp;</B></FONT></TT></TD><TD ALIGN=RIGHT><TT><FONT COLOR=#FF0000><B>1&nbsp;&nbsp;</B></FONT></TT></TD><TD ALIGN=RIGHT><TT><FONT COLOR=#FF0000><B>U&nbsp;&nbsp;&nbsp;</B></FONT></TT></TD><TD NOWRAP><TT><FONT COLOR=#FF0000><B>&nbsp;K.AAFGGSGGR.G</B></FONT></TT></TD></TR>
<TR><TD ALIGN=RIGHT><INPUT TYPE="checkbox" NAME="QUE" VALUE="826.422148 from(414.218350,2+) intensity(315788.2500) title(File5284%20Spectrum3512%20scans%3a%207754) rtinseconds(2102) scans(7754) index(3507) query(248)" CHECKED></TD><TD ALIGN=RIGHT><TT><A HREF="peptide_view.pl?file=..%2Fdata%2F20210430%2FF010405.dat&query=248&hit=1&index=sp%7CcRAP053%7CP35908%7CK22E_HUMAN&db_idx=1&px=1&section=5&ave_thresh=13&_ignoreionsscorebelow=20&report=0&_sigthreshold=0.05&_msresflags=1035&_msresflags2=256&percolate=-1&percolate_rt=0&_minpeplen=7&sessionID=all_secdisabledsession" TARGET="_blank">248</A>&nbsp;&nbsp;</TT></TD><TD ALIGN=RIGHT><TT><FONT COLOR=#FF0000><B>   414.2183&nbsp;&nbsp;</B></FONT></TT></TD><TD ALIGN=RIGHT><TT><FONT COLOR=#FF0000><B>   826.4221&nbsp;&nbsp;</B></FONT></TT></TD><TD ALIGN=RIGHT><TT><FONT COLOR=#FF0000><B>   826.4225&nbsp;&nbsp;</B></FONT></TT></TD><TD ALIGN=RIGHT NOWRAP><TT><FONT COLOR=#FF0000><B>    -0.43&nbsp;</B></FONT></TT></TD><TD ALIGN=RIGHT><TT><FONT COLOR=#FF0000><B>0&nbsp;&nbsp;</B></FONT></TT></TD><TD ALIGN=RIGHT NOWRAP><TT><FONT COLOR=#FF0000><B>37&nbsp;&nbsp;</B></FONT></TT></TD><TD ALIGN=RIGHT NOWRAP><TT><FONT COLOR=#FF0000><B>0.00022&nbsp;</B></FONT></TT></TD><TD ALIGN=RIGHT><TT><FONT COLOR=#FF0000><B>1&nbsp;&nbsp;</B></FONT></TT></TD><TD ALIGN=RIGHT><TT><FONT COLOR=#FF0000><B>&nbsp;&nbsp;&nbsp;&nbsp;</B></FONT></TT></TD><TD NOWRAP><TT><FONT COLOR=#FF0000><B>&nbsp;K.FASFIDK.V</B></FONT></TT></TD></TR>
<TR><TD ALIGN=RIGHT><INPUT TYPE="checkbox" NAME="QUE" VALUE="830.486488 from(416.250520,2+) intensity(1329157.6250) title(File5284%20Spectrum2442%20scans%3a%206505) rtinseconds(1930) scans(6505) index(2437) query(269)" CHECKED></TD><TD ALIGN=RIGHT><TT><A HREF="peptide_view.pl?file=..%2Fdata%2F20210430%2FF010405.dat&query=269&hit=1&index=sp%7CcRAP053%7CP35908%7CK22E_HUMAN&db_idx=1&px=1&section=5&ave_thresh=13&_ignoreionsscorebelow=20&report=0&_sigthreshold=0.05&_msresflags=1035&_msresflags2=256&percolate=-1&percolate_rt=0&_minpeplen=7&sessionID=all_secdisabledsession" TARGET="_blank">269</A>&nbsp;&nbsp;</TT></TD><TD ALIGN=RIGHT><TT><FONT COLOR=#FF0000><B>   416.2505&nbsp;&nbsp;</B></FONT></TT></TD><TD ALIGN=RIGHT><TT><FONT COLOR=#FF0000><B>   830.4865&nbsp;&nbsp;</B></FONT></TT></TD><TD ALIGN=RIGHT><TT><FONT COLOR=#FF0000><B>   830.4862&nbsp;&nbsp;</B></FONT></TT></TD><TD ALIGN=RIGHT NOWRAP><TT><FONT COLOR=#FF0000><B>     0.38&nbsp;</B></FONT></TT></TD><TD ALIGN=RIGHT><TT><FONT COLOR=#FF0000><B>0&nbsp;&nbsp;</B></FONT></TT></TD><TD ALIGN=RIGHT NOWRAP><TT><FONT COLOR=#FF0000><B>58&nbsp;&nbsp;</B></FONT></TT></TD><TD ALIGN=RIGHT NOWRAP><TT><FONT COLOR=#FF0000><B>1.7e-06&nbsp;</B></FONT></TT></TD><TD ALIGN=RIGHT><TT><FONT COLOR=#FF0000><B>1&nbsp;&nbsp;</B></FONT></TT></TD><TD ALIGN=RIGHT><TT><FONT COLOR=#FF0000><B>U&nbsp;&nbsp;&nbsp;</B></FONT></TT></TD><TD NOWRAP><TT><FONT COLOR=#FF0000><B>&nbsp;R.SLVGLGGTK.S</B></FONT></TT></TD></TR>
<TR><TD ALIGN=RIGHT>&nbsp;</TD><TD ALIGN=RIGHT><TT><A HREF="peptide_view.pl?file=..%2Fdata%2F20210430%2FF010405.dat&query=884&hit=1&index=sp%7CcRAP053%7CP35908%7CK22E_HUMAN&db_idx=1&px=1&section=5&ave_thresh=13&_ignoreionsscorebelow=20&report=0&_sigthreshold=0.05&_msresflags=1035&_msresflags2=256&percolate=-1&percolate_rt=0&_minpeplen=7&sessionID=all_secdisabledsession" TARGET="_blank">884</A>&nbsp;&nbsp;</TT></TD><TD ALIGN=RIGHT><TT><FONT COLOR=#FF0000>   487.2693&nbsp;&nbsp;</FONT></TT></TD><TD ALIGN=RIGHT><TT><FONT COLOR=#FF0000>   972.5240&nbsp;&nbsp;</FONT></TT></TD><TD ALIGN=RIGHT><TT><FONT COLOR=#FF0000>   972.5240&nbsp;&nbsp;</FONT></TT></TD><TD ALIGN=RIGHT NOWRAP><TT><FONT COLOR=#FF0000>    -0.00&nbsp;</FONT></TT></TD><TD ALIGN=RIGHT><TT><FONT COLOR=#FF0000>0&nbsp;&nbsp;</FONT></TT></TD><TD ALIGN=RIGHT NOWRAP><TT><FONT COLOR=#FF0000>54&nbsp;&nbsp;</FONT></TT></TD><TD ALIGN=RIGHT NOWRAP><TT><FONT COLOR=#FF0000>4.5e-06&nbsp;</FONT></TT></TD><TD ALIGN=RIGHT><TT><FONT COLOR=#FF0000>1&nbsp;&nbsp;</FONT></TT></TD><TD ALIGN=RIGHT><TT><FONT COLOR=#FF0000>&nbsp;&nbsp;&nbsp;&nbsp;</FONT></TT></TD><TD NOWRAP><TT><FONT COLOR=#FF0000>&nbsp;K.IEISELNR.V</FONT></TT></TD></TR>
<TR><TD ALIGN=RIGHT><INPUT TYPE="checkbox" NAME="QUE" VALUE="1004.458888 from(503.236720,2+) intensity(878734.9375) title(File5284%20Spectrum1086%20scans%3a%204808) rtinseconds(1679) scans(4808) index(1082) query(1040)" CHECKED></TD><TD ALIGN=RIGHT><TT><A HREF="peptide_view.pl?file=..%2Fdata%2F20210430%2FF010405.dat&query=1040&hit=1&index=sp%7CcRAP053%7CP35908%7CK22E_HUMAN&db_idx=1&px=1&section=5&ave_thresh=13&_ignoreionsscorebelow=20&report=0&_sigthreshold=0.05&_msresflags=1035&_msresflags2=256&percolate=-1&percolate_rt=0&_minpeplen=7&sessionID=all_secdisabledsession" TARGET="_blank">1040</A>&nbsp;&nbsp;</TT></TD><TD ALIGN=RIGHT><TT><FONT COLOR=#FF0000><B>   503.2367&nbsp;&nbsp;</B></FONT></TT></TD><TD ALIGN=RIGHT><TT><FONT COLOR=#FF0000><B>  1004.4589&nbsp;&nbsp;</B></FONT></TT></TD><TD ALIGN=RIGHT><TT><FONT COLOR=#FF0000><B>  1004.4597&nbsp;&nbsp;</B></FONT></TT></TD><TD ALIGN=RIGHT NOWRAP><TT><FONT COLOR=#FF0000><B>    -0.78&nbsp;</B></FONT></TT></TD><TD ALIGN=RIGHT><TT><FONT COLOR=#FF0000><B>0&nbsp;&nbsp;</B></FONT></TT></TD><TD ALIGN=RIGHT NOWRAP><TT><FONT COLOR=#FF0000><B>55&nbsp;&nbsp;</B></FONT></TT></TD><TD ALIGN=RIGHT NOWRAP><TT><FONT COLOR=#FF0000><B>3.2e-06&nbsp;</B></FONT></TT></TD><TD ALIGN=RIGHT><TT><FONT COLOR=#FF0000><B>1&nbsp;&nbsp;</B></FONT></TT></TD><TD ALIGN=RIGHT><TT><FONT COLOR=#FF0000><B>U&nbsp;&nbsp;&nbsp;</B></FONT></TT></TD><TD NOWRAP><TT><FONT COLOR=#FF0000><B>&nbsp;K.LLEGEECR.M</B></FONT></TT></TD></TR>
<TR><TD ALIGN=RIGHT><INPUT TYPE="checkbox" NAME="QUE" VALUE="1036.519008 from(519.266780,2+) intensity(2535632.2500) title(File5284%20Spectrum3036%20scans%3a%207209) rtinseconds(2027) scans(7209) index(3031) query(1187)" CHECKED></TD><TD ALIGN=RIGHT><TT><A HREF="peptide_view.pl?file=..%2Fdata%2F20210430%2FF010405.dat&query=1187&hit=1&index=sp%7CcRAP053%7CP35908%7CK22E_HUMAN&db_idx=1&px=1&section=5&ave_thresh=13&_ignoreionsscorebelow=20&report=0&_sigthreshold=0.05&_msresflags=1035&_msresflags2=256&percolate=-1&percolate_rt=0&_minpeplen=7&sessionID=all_secdisabledsession" TARGET="_blank">1187</A>&nbsp;&nbsp;</TT></TD><TD ALIGN=RIGHT><TT><FONT COLOR=#FF0000><B>   519.2668&nbsp;&nbsp;</B></FONT></TT></TD><TD ALIGN=RIGHT><TT><FONT COLOR=#FF0000><B>  1036.5190&nbsp;&nbsp;</B></FONT></TT></TD><TD ALIGN=RIGHT><TT><FONT COLOR=#FF0000><B>  1036.5189&nbsp;&nbsp;</B></FONT></TT></TD><TD ALIGN=RIGHT NOWRAP><TT><FONT COLOR=#FF0000><B>     0.10&nbsp;</B></FONT></TT></TD><TD ALIGN=RIGHT><TT><FONT COLOR=#FF0000><B>0&nbsp;&nbsp;</B></FONT></TT></TD><TD ALIGN=RIGHT NOWRAP><TT><FONT COLOR=#FF0000><B>46&nbsp;&nbsp;</B></FONT></TT></TD><TD ALIGN=RIGHT NOWRAP><TT><FONT COLOR=#FF0000><B>2.4e-05&nbsp;</B></FONT></TT></TD><TD ALIGN=RIGHT><TT><FONT COLOR=#FF0000><B>1&nbsp;&nbsp;</B></FONT></TT></TD><TD ALIGN=RIGHT><TT><FONT COLOR=#FF0000><B>U&nbsp;&nbsp;&nbsp;</B></FONT></TT></TD><TD NOWRAP><TT><FONT COLOR=#FF0000><B>&nbsp;R.YLDGLTAER.T</B></FONT></TT></TD></TR>
<TR><TD ALIGN=RIGHT>&nbsp;</TD><TD ALIGN=RIGHT><TT><A HREF="peptide_view.pl?file=..%2Fdata%2F20210430%2FF010405.dat&query=1327&hit=1&index=sp%7CcRAP053%7CP35908%7CK22E_HUMAN&db_idx=1&px=1&section=5&ave_thresh=13&_ignoreionsscorebelow=20&report=0&_sigthreshold=0.05&_msresflags=1035&_msresflags2=256&percolate=-1&percolate_rt=0&_minpeplen=7&sessionID=all_secdisabledsession" TARGET="_blank">1327</A>&nbsp;&nbsp;</TT></TD><TD ALIGN=RIGHT><TT><FONT COLOR=#FF0000>   533.7620&nbsp;&nbsp;</FONT></TT></TD><TD ALIGN=RIGHT><TT><FONT COLOR=#FF0000>  1065.5095&nbsp;&nbsp;</FONT></TT></TD><TD ALIGN=RIGHT><TT><FONT COLOR=#FF0000>  1065.5090&nbsp;&nbsp;</FONT></TT></TD><TD ALIGN=RIGHT NOWRAP><TT><FONT COLOR=#FF0000>     0.41&nbsp;</FONT></TT></TD><TD ALIGN=RIGHT><TT><FONT COLOR=#FF0000>1&nbsp;&nbsp;</FONT></TT></TD><TD ALIGN=RIGHT NOWRAP><TT><FONT COLOR=#FF0000>49&nbsp;&nbsp;</FONT></TT></TD><TD ALIGN=RIGHT NOWRAP><TT><FONT COLOR=#FF0000>1.3e-05&nbsp;</FONT></TT></TD><TD ALIGN=RIGHT><TT><FONT COLOR=#FF0000>1&nbsp;&nbsp;</FONT></TT></TD><TD ALIGN=RIGHT><TT><FONT COLOR=#FF0000>&nbsp;&nbsp;&nbsp;&nbsp;</FONT></TT></TD><TD NOWRAP><TT><FONT COLOR=#FF0000>&nbsp;K.YEDEINKR.T</FONT></TT></TD></TR>
<TR><TD ALIGN=RIGHT><INPUT TYPE="checkbox" NAME="QUE" VALUE="1083.491308 from(542.752930,2+) intensity(100190.8438) title(File5284%20Spectrum2158%20scans%3a%206140) rtinseconds(1875) scans(6140) index(2154) query(1436)" CHECKED></TD><TD ALIGN=RIGHT><TT><A HREF="peptide_view.pl?file=..%2Fdata%2F20210430%2FF010405.dat&query=1436&hit=1&index=sp%7CcRAP053%7CP35908%7CK22E_HUMAN&db_idx=1&px=1&section=5&ave_thresh=13&_ignoreionsscorebelow=20&report=0&_sigthreshold=0.05&_msresflags=1035&_msresflags2=256&percolate=-1&percolate_rt=0&_minpeplen=7&sessionID=all_secdisabledsession" TARGET="_blank">1436</A>&nbsp;&nbsp;</TT></TD><TD ALIGN=RIGHT><TT><FONT COLOR=#FF0000><B>   542.7529&nbsp;&nbsp;</B></FONT></TT></TD><TD ALIGN=RIGHT><TT><FONT COLOR=#FF0000><B>  1083.4913&nbsp;&nbsp;</B></FONT></TT></TD><TD ALIGN=RIGHT><TT><FONT COLOR=#FF0000><B>  1083.4906&nbsp;&nbsp;</B></FONT></TT></TD><TD ALIGN=RIGHT NOWRAP><TT><FONT COLOR=#FF0000><B>     0.61&nbsp;</B></FONT></TT></TD><TD ALIGN=RIGHT><TT><FONT COLOR=#FF0000><B>0&nbsp;&nbsp;</B></FONT></TT></TD><TD ALIGN=RIGHT NOWRAP><TT><FONT COLOR=#FF0000><B>27&nbsp;&nbsp;</B></FONT></TT></TD><TD ALIGN=RIGHT NOWRAP><TT><FONT COLOR=#FF0000><B>0.0021&nbsp;</B></FONT></TT></TD><TD ALIGN=RIGHT><TT><FONT COLOR=#FF0000><B>1&nbsp;&nbsp;</B></FONT></TT></TD><TD ALIGN=RIGHT><TT><FONT COLOR=#FF0000><B>U&nbsp;&nbsp;&nbsp;</B></FONT></TT></TD><TD NOWRAP><TT><FONT COLOR=#FF0000><B>&nbsp;K.DVDNAY<U>M</U>IK.V + Oxidation (M)</B></FONT></TT></TD></TR>
<TR><TD ALIGN=RIGHT><INPUT TYPE="checkbox" NAME="QUE" VALUE="1106.535868 from(554.275210,2+) intensity(902684.5000) title(File5284%20Spectrum1321%20scans%3a%205114) rtinseconds(1727) scans(5114) index(1317) query(1542)" CHECKED></TD><TD ALIGN=RIGHT><TT><A HREF="peptide_view.pl?file=..%2Fdata%2F20210430%2FF010405.dat&query=1542&hit=1&index=sp%7CcRAP053%7CP35908%7CK22E_HUMAN&db_idx=1&px=1&section=5&ave_thresh=13&_ignoreionsscorebelow=20&report=0&_sigthreshold=0.05&_msresflags=1035&_msresflags2=256&percolate=-1&percolate_rt=0&_minpeplen=7&sessionID=all_secdisabledsession" TARGET="_blank">1542</A>&nbsp;&nbsp;</TT></TD><TD ALIGN=RIGHT><TT><FONT COLOR=#FF0000><B>   554.2752&nbsp;&nbsp;</B></FONT></TT></TD><TD ALIGN=RIGHT><TT><FONT COLOR=#FF0000><B>  1106.5359&nbsp;&nbsp;</B></FONT></TT></TD><TD ALIGN=RIGHT><TT><FONT COLOR=#FF0000><B>  1106.5356&nbsp;&nbsp;</B></FONT></TT></TD><TD ALIGN=RIGHT NOWRAP><TT><FONT COLOR=#FF0000><B>     0.24&nbsp;</B></FONT></TT></TD><TD ALIGN=RIGHT><TT><FONT COLOR=#FF0000><B>0&nbsp;&nbsp;</B></FONT></TT></TD><TD ALIGN=RIGHT NOWRAP><TT><FONT COLOR=#FF0000><B>46&nbsp;&nbsp;</B></FONT></TT></TD><TD ALIGN=RIGHT NOWRAP><TT><FONT COLOR=#FF0000><B>2.4e-05&nbsp;</B></FONT></TT></TD><TD ALIGN=RIGHT><TT><FONT COLOR=#FF0000><B>1&nbsp;&nbsp;</B></FONT></TT></TD><TD ALIGN=RIGHT><TT><FONT COLOR=#FF0000><B>U&nbsp;&nbsp;&nbsp;</B></FONT></TT></TD><TD NOWRAP><TT><FONT COLOR=#FF0000><B>&nbsp;K.AQYEEIAQR.S</B></FONT></TT></TD></TR>
<TR><TD ALIGN=RIGHT><INPUT TYPE="checkbox" NAME="QUE" VALUE="1130.502788 from(566.258670,2+) intensity(1154762.2500) title(File5284%20Spectrum2153%20scans%3a%206135) rtinseconds(1874) scans(6135) index(2149) query(1636)" CHECKED></TD><TD ALIGN=RIGHT><TT><A HREF="peptide_view.pl?file=..%2Fdata%2F20210430%2FF010405.dat&query=1636&hit=1&index=sp%7CcRAP053%7CP35908%7CK22E_HUMAN&db_idx=1&px=1&section=5&ave_thresh=13&_ignoreionsscorebelow=20&report=0&_sigthreshold=0.05&_msresflags=1035&_msresflags2=256&percolate=-1&percolate_rt=0&_minpeplen=7&sessionID=all_secdisabledsession" TARGET="_blank">1636</A>&nbsp;&nbsp;</TT></TD><TD ALIGN=RIGHT><TT><FONT COLOR=#FF0000><B>   566.2587&nbsp;&nbsp;</B></FONT></TT></TD><TD ALIGN=RIGHT><TT><FONT COLOR=#FF0000><B>  1130.5028&nbsp;&nbsp;</B></FONT></TT></TD><TD ALIGN=RIGHT><TT><FONT COLOR=#FF0000><B>  1130.5026&nbsp;&nbsp;</B></FONT></TT></TD><TD ALIGN=RIGHT NOWRAP><TT><FONT COLOR=#FF0000><B>     0.14&nbsp;</B></FONT></TT></TD><TD ALIGN=RIGHT><TT><FONT COLOR=#FF0000><B>0&nbsp;&nbsp;</B></FONT></TT></TD><TD ALIGN=RIGHT NOWRAP><TT><FONT COLOR=#FF0000><B>52&nbsp;&nbsp;</B></FONT></TT></TD><TD ALIGN=RIGHT NOWRAP><TT><FONT COLOR=#FF0000><B>6.8e-06&nbsp;</B></FONT></TT></TD><TD ALIGN=RIGHT><TT><FONT COLOR=#FF0000><B>1&nbsp;&nbsp;</B></FONT></TT></TD><TD ALIGN=RIGHT><TT><FONT COLOR=#FF0000><B>U&nbsp;&nbsp;&nbsp;</B></FONT></TT></TD><TD NOWRAP><TT><FONT COLOR=#FF0000><B>&nbsp;R.STSSFSCLSR.H</B></FONT></TT></TD></TR>
<TR><TD ALIGN=RIGHT><INPUT TYPE="checkbox" NAME="QUE" VALUE="1132.554668 from(567.284610,2+) intensity(137057.4219) title(File5284%20Spectrum795%20scans%3a%204407) rtinseconds(1613) scans(4407) index(791) query(1644)" CHECKED></TD><TD ALIGN=RIGHT><TT><A HREF="peptide_view.pl?file=..%2Fdata%2F20210430%2FF010405.dat&query=1644&hit=1&index=sp%7CcRAP053%7CP35908%7CK22E_HUMAN&db_idx=1&px=1&section=5&ave_thresh=13&_ignoreionsscorebelow=20&report=0&_sigthreshold=0.05&_msresflags=1035&_msresflags2=256&percolate=-1&percolate_rt=0&_minpeplen=7&sessionID=all_secdisabledsession" TARGET="_blank">1644</A>&nbsp;&nbsp;</TT></TD><TD ALIGN=RIGHT><TT><FONT COLOR=#FF0000><B>   567.2846&nbsp;&nbsp;</B></FONT></TT></TD><TD ALIGN=RIGHT><TT><FONT COLOR=#FF0000><B>  1132.5547&nbsp;&nbsp;</B></FONT></TT></TD><TD ALIGN=RIGHT><TT><FONT COLOR=#FF0000><B>  1132.5546&nbsp;&nbsp;</B></FONT></TT></TD><TD ALIGN=RIGHT NOWRAP><TT><FONT COLOR=#FF0000><B>     0.04&nbsp;</B></FONT></TT></TD><TD ALIGN=RIGHT><TT><FONT COLOR=#FF0000><B>1&nbsp;&nbsp;</B></FONT></TT></TD><TD ALIGN=RIGHT NOWRAP><TT><FONT COLOR=#FF0000><B>57&nbsp;&nbsp;</B></FONT></TT></TD><TD ALIGN=RIGHT NOWRAP><TT><FONT COLOR=#FF0000><B>1.8e-06&nbsp;</B></FONT></TT></TD><TD ALIGN=RIGHT><TT><FONT COLOR=#FF0000><B>1&nbsp;&nbsp;</B></FONT></TT></TD><TD ALIGN=RIGHT><TT><FONT COLOR=#FF0000><B>U&nbsp;&nbsp;&nbsp;</B></FONT></TT></TD><TD NOWRAP><TT><FONT COLOR=#FF0000><B>&nbsp;R.KLLEGEECR.M</B></FONT></TT></TD></TR>
<TR><TD ALIGN=RIGHT><INPUT TYPE="checkbox" NAME="QUE" VALUE="1154.528408 from(578.271480,2+) intensity(464723.5312) title(File5284%20Spectrum2100%20scans%3a%206075) rtinseconds(1866) scans(6075) index(2096) query(1737)" CHECKED></TD><TD ALIGN=RIGHT><TT><A HREF="peptide_view.pl?file=..%2Fdata%2F20210430%2FF010405.dat&query=1737&hit=1&index=sp%7CcRAP053%7CP35908%7CK22E_HUMAN&db_idx=1&px=1&section=5&ave_thresh=13&_ignoreionsscorebelow=20&report=0&_sigthreshold=0.05&_msresflags=1035&_msresflags2=256&percolate=-1&percolate_rt=0&_minpeplen=7&sessionID=all_secdisabledsession" TARGET="_blank">1737</A>&nbsp;&nbsp;</TT></TD><TD ALIGN=RIGHT><TT><FONT COLOR=#FF0000><B>   578.2715&nbsp;&nbsp;</B></FONT></TT></TD><TD ALIGN=RIGHT><TT><FONT COLOR=#FF0000><B>  1154.5284&nbsp;&nbsp;</B></FONT></TT></TD><TD ALIGN=RIGHT><TT><FONT COLOR=#FF0000><B>  1154.5278&nbsp;&nbsp;</B></FONT></TT></TD><TD ALIGN=RIGHT NOWRAP><TT><FONT COLOR=#FF0000><B>     0.56&nbsp;</B></FONT></TT></TD><TD ALIGN=RIGHT><TT><FONT COLOR=#FF0000><B>0&nbsp;&nbsp;</B></FONT></TT></TD><TD ALIGN=RIGHT NOWRAP><TT><FONT COLOR=#FF0000><B>33&nbsp;&nbsp;</B></FONT></TT></TD><TD ALIGN=RIGHT NOWRAP><TT><FONT COLOR=#FF0000><B>0.00051&nbsp;</B></FONT></TT></TD><TD ALIGN=RIGHT><TT><FONT COLOR=#FF0000><B>1&nbsp;&nbsp;</B></FONT></TT></TD><TD ALIGN=RIGHT><TT><FONT COLOR=#FF0000><B>U&nbsp;&nbsp;&nbsp;</B></FONT></TT></TD><TD NOWRAP><TT><FONT COLOR=#FF0000><B>&nbsp;R.DYQEL<U>M</U>NVK.L + Oxidation (M)</B></FONT></TT></TD></TR>
<TR><TD ALIGN=RIGHT><INPUT TYPE="checkbox" NAME="QUE" VALUE="1192.608988 from(597.311770,2+) intensity(136399.6562) title(File5284%20Spectrum2970%20scans%3a%207130) rtinseconds(2016) scans(7130) index(2965) query(1930)" CHECKED></TD><TD ALIGN=RIGHT><TT><A HREF="peptide_view.pl?file=..%2Fdata%2F20210430%2FF010405.dat&query=1930&hit=1&index=sp%7CcRAP053%7CP35908%7CK22E_HUMAN&db_idx=1&px=1&section=5&ave_thresh=13&_ignoreionsscorebelow=20&report=0&_sigthreshold=0.05&_msresflags=1035&_msresflags2=256&percolate=-1&percolate_rt=0&_minpeplen=7&sessionID=all_secdisabledsession" TARGET="_blank">1930</A>&nbsp;&nbsp;</TT></TD><TD ALIGN=RIGHT><TT><FONT COLOR=#FF0000><B>   597.3118&nbsp;&nbsp;</B></FONT></TT></TD><TD ALIGN=RIGHT><TT><FONT COLOR=#FF0000><B>  1192.6090&nbsp;&nbsp;</B></FONT></TT></TD><TD ALIGN=RIGHT><TT><FONT COLOR=#FF0000><B>  1192.6088&nbsp;&nbsp;</B></FONT></TT></TD><TD ALIGN=RIGHT NOWRAP><TT><FONT COLOR=#FF0000><B>     0.16&nbsp;</B></FONT></TT></TD><TD ALIGN=RIGHT><TT><FONT COLOR=#FF0000><B>0&nbsp;&nbsp;</B></FONT></TT></TD><TD ALIGN=RIGHT NOWRAP><TT><FONT COLOR=#FF0000><B>68&nbsp;&nbsp;</B></FONT></TT></TD><TD ALIGN=RIGHT NOWRAP><TT><FONT COLOR=#FF0000><B>1.6e-07&nbsp;</B></FONT></TT></TD><TD ALIGN=RIGHT><TT><FONT COLOR=#FF0000><B>1&nbsp;&nbsp;</B></FONT></TT></TD><TD ALIGN=RIGHT><TT><FONT COLOR=#FF0000><B>U&nbsp;&nbsp;&nbsp;</B></FONT></TT></TD><TD NOWRAP><TT><FONT COLOR=#FF0000><B>&nbsp;K.YEELQVTVGR.H</B></FONT></TT></TD></TR>
<TR><TD ALIGN=RIGHT><INPUT TYPE="checkbox" NAME="QUE" VALUE="1193.604102 from(398.875310,3+) intensity(183387.5938) title(File5284%20Spectrum296%20scans%3a%203640) rtinseconds(1469) scans(3640) index(292) query(1937)" CHECKED></TD><TD ALIGN=RIGHT><TT><A HREF="peptide_view.pl?file=..%2Fdata%2F20210430%2FF010405.dat&query=1937&hit=1&index=sp%7CcRAP053%7CP35908%7CK22E_HUMAN&db_idx=1&px=1&section=5&ave_thresh=13&_ignoreionsscorebelow=20&report=0&_sigthreshold=0.05&_msresflags=1035&_msresflags2=256&percolate=-1&percolate_rt=0&_minpeplen=7&sessionID=all_secdisabledsession" TARGET="_blank">1937</A>&nbsp;&nbsp;</TT></TD><TD ALIGN=RIGHT><TT><FONT COLOR=#FF0000><B>   398.8753&nbsp;&nbsp;</B></FONT></TT></TD><TD ALIGN=RIGHT><TT><FONT COLOR=#FF0000><B>  1193.6041&nbsp;&nbsp;</B></FONT></TT></TD><TD ALIGN=RIGHT><TT><FONT COLOR=#FF0000><B>  1193.6040&nbsp;&nbsp;</B></FONT></TT></TD><TD ALIGN=RIGHT NOWRAP><TT><FONT COLOR=#FF0000><B>     0.08&nbsp;</B></FONT></TT></TD><TD ALIGN=RIGHT><TT><FONT COLOR=#FF0000><B>2&nbsp;&nbsp;</B></FONT></TT></TD><TD ALIGN=RIGHT NOWRAP><TT><FONT COLOR=#FF0000><B>61&nbsp;&nbsp;</B></FONT></TT></TD><TD ALIGN=RIGHT NOWRAP><TT><FONT COLOR=#FF0000><B>8e-07&nbsp;</B></FONT></TT></TD><TD ALIGN=RIGHT><TT><FONT COLOR=#FF0000><B>1&nbsp;&nbsp;</B></FONT></TT></TD><TD ALIGN=RIGHT><TT><FONT COLOR=#FF0000><B>U&nbsp;&nbsp;&nbsp;</B></FONT></TT></TD><TD NOWRAP><TT><FONT COLOR=#FF0000><B>&nbsp;K.KYEDEINKR.T</B></FONT></TT></TD></TR>
<TR><TD ALIGN=RIGHT><INPUT TYPE="checkbox" NAME="QUE" VALUE="1196.543068 from(599.278810,2+) intensity(103882.6719) title(File5284%20Spectrum487%20scans%3a%203975) rtinseconds(1540) scans(3975) index(483) query(1958)" CHECKED></TD><TD ALIGN=RIGHT><TT><A HREF="peptide_view.pl?file=..%2Fdata%2F20210430%2FF010405.dat&query=1958&hit=1&index=sp%7CcRAP053%7CP35908%7CK22E_HUMAN&db_idx=1&px=1&section=5&ave_thresh=13&_ignoreionsscorebelow=20&report=0&_sigthreshold=0.05&_msresflags=1035&_msresflags2=256&percolate=-1&percolate_rt=0&_minpeplen=7&sessionID=all_secdisabledsession" TARGET="_blank">1958</A>&nbsp;&nbsp;</TT></TD><TD ALIGN=RIGHT><TT><FONT COLOR=#FF0000><B>   599.2788&nbsp;&nbsp;</B></FONT></TT></TD><TD ALIGN=RIGHT><TT><FONT COLOR=#FF0000><B>  1196.5431&nbsp;&nbsp;</B></FONT></TT></TD><TD ALIGN=RIGHT><TT><FONT COLOR=#FF0000><B>  1196.5422&nbsp;&nbsp;</B></FONT></TT></TD><TD ALIGN=RIGHT NOWRAP><TT><FONT COLOR=#FF0000><B>     0.72&nbsp;</B></FONT></TT></TD><TD ALIGN=RIGHT><TT><FONT COLOR=#FF0000><B>0&nbsp;&nbsp;</B></FONT></TT></TD><TD ALIGN=RIGHT NOWRAP><TT><FONT COLOR=#FF0000><B>76&nbsp;&nbsp;</B></FONT></TT></TD><TD ALIGN=RIGHT NOWRAP><TT><FONT COLOR=#FF0000><B>2.6e-08&nbsp;</B></FONT></TT></TD><TD ALIGN=RIGHT><TT><FONT COLOR=#FF0000><B>1&nbsp;&nbsp;</B></FONT></TT></TD><TD ALIGN=RIGHT><TT><FONT COLOR=#FF0000><B>U&nbsp;&nbsp;&nbsp;</B></FONT></TT></TD><TD NOWRAP><TT><FONT COLOR=#FF0000><B>&nbsp;K.GGSISGGGYGSGGGK.H</B></FONT></TT></TD></TR>
<TR><TD ALIGN=RIGHT><INPUT TYPE="checkbox" NAME="QUE" VALUE="1207.608488 from(604.811520,2+) intensity(331083.0000) title(File5284%20Spectrum3332%20scans%3a%207543) rtinseconds(2073) scans(7543) index(3327) query(2041)" CHECKED></TD><TD ALIGN=RIGHT><TT><A HREF="peptide_view.pl?file=..%2Fdata%2F20210430%2FF010405.dat&query=2041&hit=1&index=sp%7CcRAP053%7CP35908%7CK22E_HUMAN&db_idx=1&px=1&section=5&ave_thresh=13&_ignoreionsscorebelow=20&report=0&_sigthreshold=0.05&_msresflags=1035&_msresflags2=256&percolate=-1&percolate_rt=0&_minpeplen=7&sessionID=all_secdisabledsession" TARGET="_blank">2041</A>&nbsp;&nbsp;</TT></TD><TD ALIGN=RIGHT><TT><FONT COLOR=#FF0000><B>   604.8115&nbsp;&nbsp;</B></FONT></TT></TD><TD ALIGN=RIGHT><TT><FONT COLOR=#FF0000><B>  1207.6085&nbsp;&nbsp;</B></FONT></TT></TD><TD ALIGN=RIGHT><TT><FONT COLOR=#FF0000><B>  1207.6085&nbsp;&nbsp;</B></FONT></TT></TD><TD ALIGN=RIGHT NOWRAP><TT><FONT COLOR=#FF0000><B>     0.02&nbsp;</B></FONT></TT></TD><TD ALIGN=RIGHT><TT><FONT COLOR=#FF0000><B>0&nbsp;&nbsp;</B></FONT></TT></TD><TD ALIGN=RIGHT NOWRAP><TT><FONT COLOR=#FF0000><B>79&nbsp;&nbsp;</B></FONT></TT></TD><TD ALIGN=RIGHT NOWRAP><TT><FONT COLOR=#FF0000><B>1.2e-08&nbsp;</B></FONT></TT></TD><TD ALIGN=RIGHT><TT><FONT COLOR=#FF0000><B>1&nbsp;&nbsp;</B></FONT></TT></TD><TD ALIGN=RIGHT><TT><FONT COLOR=#FF0000><B>U&nbsp;&nbsp;&nbsp;</B></FONT></TT></TD><TD NOWRAP><TT><FONT COLOR=#FF0000><B>&nbsp;R.TAAENDFVTLK.K</B></FONT></TT></TD></TR>
<TR><TD ALIGN=RIGHT><INPUT TYPE="checkbox" NAME="QUE" VALUE="1208.592988 from(605.303770,2+) intensity(251883.5781) title(File5284%20Spectrum3296%20scans%3a%207503) rtinseconds(2068) scans(7503) index(3291) query(2045)" CHECKED></TD><TD ALIGN=RIGHT><TT><A HREF="peptide_view.pl?file=..%2Fdata%2F20210430%2FF010405.dat&query=2045&hit=1&index=sp%7CcRAP053%7CP35908%7CK22E_HUMAN&db_idx=1&px=1&section=5&ave_thresh=13&_ignoreionsscorebelow=20&report=0&_sigthreshold=0.05&_msresflags=1035&_msresflags2=256&percolate=-1&percolate_rt=0&_minpeplen=7&sessionID=all_secdisabledsession" TARGET="_blank">2045</A>&nbsp;&nbsp;</TT></TD><TD ALIGN=RIGHT><TT><FONT COLOR=#FF0000><B>   605.3038&nbsp;&nbsp;</B></FONT></TT></TD><TD ALIGN=RIGHT><TT><FONT COLOR=#FF0000><B>  1208.5930&nbsp;&nbsp;</B></FONT></TT></TD><TD ALIGN=RIGHT><TT><FONT COLOR=#FF0000><B>  1208.5925&nbsp;&nbsp;</B></FONT></TT></TD><TD ALIGN=RIGHT NOWRAP><TT><FONT COLOR=#FF0000><B>     0.43&nbsp;</B></FONT></TT></TD><TD ALIGN=RIGHT><TT><FONT COLOR=#FF0000><B>0&nbsp;&nbsp;</B></FONT></TT></TD><TD ALIGN=RIGHT NOWRAP><TT><FONT COLOR=#FF0000><B>(61)&nbsp;</B></FONT></TT></TD><TD ALIGN=RIGHT NOWRAP><TT><FONT COLOR=#FF0000><B>7.5e-07&nbsp;</B></FONT></TT></TD><TD ALIGN=RIGHT><TT><FONT COLOR=#FF0000><B>1&nbsp;&nbsp;</B></FONT></TT></TD><TD ALIGN=RIGHT><TT><FONT COLOR=#FF0000><B>U&nbsp;&nbsp;&nbsp;</B></FONT></TT></TD><TD NOWRAP><TT><FONT COLOR=#FF0000><B>&nbsp;R.TAAE<U>N</U>DFVTLK.K + Deamidated (NQ)</B></FONT></TT></TD></TR>
<TR><TD ALIGN=RIGHT><INPUT TYPE="checkbox" NAME="QUE" VALUE="1253.601788 from(627.808170,2+) intensity(83548.2031) title(File5284%20Spectrum1446%20scans%3a%205264) rtinseconds(1748) scans(5264) index(1442) query(2313)" CHECKED></TD><TD ALIGN=RIGHT><TT><A HREF="peptide_view.pl?file=..%2Fdata%2F20210430%2FF010405.dat&query=2313&hit=1&index=sp%7CcRAP053%7CP35908%7CK22E_HUMAN&db_idx=1&px=1&section=5&ave_thresh=13&_ignoreionsscorebelow=20&report=0&_sigthreshold=0.05&_msresflags=1035&_msresflags2=256&percolate=-1&percolate_rt=0&_minpeplen=7&sessionID=all_secdisabledsession" TARGET="_blank">2313</A>&nbsp;&nbsp;</TT></TD><TD ALIGN=RIGHT><TT><FONT COLOR=#FF0000><B>   627.8082&nbsp;&nbsp;</B></FONT></TT></TD><TD ALIGN=RIGHT><TT><FONT COLOR=#FF0000><B>  1253.6018&nbsp;&nbsp;</B></FONT></TT></TD><TD ALIGN=RIGHT><TT><FONT COLOR=#FF0000><B>  1253.6001&nbsp;&nbsp;</B></FONT></TT></TD><TD ALIGN=RIGHT NOWRAP><TT><FONT COLOR=#FF0000><B>     1.38&nbsp;</B></FONT></TT></TD><TD ALIGN=RIGHT><TT><FONT COLOR=#FF0000><B>0&nbsp;&nbsp;</B></FONT></TT></TD><TD ALIGN=RIGHT NOWRAP><TT><FONT COLOR=#FF0000><B>74&nbsp;&nbsp;</B></FONT></TT></TD><TD ALIGN=RIGHT NOWRAP><TT><FONT COLOR=#FF0000><B>3.9e-08&nbsp;</B></FONT></TT></TD><TD ALIGN=RIGHT><TT><FONT COLOR=#FF0000><B>1&nbsp;&nbsp;</B></FONT></TT></TD><TD ALIGN=RIGHT><TT><FONT COLOR=#FF0000><B>U&nbsp;&nbsp;&nbsp;</B></FONT></TT></TD><TD NOWRAP><TT><FONT COLOR=#FF0000><B>&nbsp;R.GFSSGSAVVSGGSR.R</B></FONT></TT></TD></TR>
<TR><TD ALIGN=RIGHT><INPUT TYPE="checkbox" NAME="QUE" VALUE="1262.687728 from(632.351140,2+) intensity(901684.4375) title(File5284%20Spectrum5261%20scans%3a%209703) rtinseconds(2354) scans(9703) index(5256) query(2363)" CHECKED></TD><TD ALIGN=RIGHT><TT><A HREF="peptide_view.pl?file=..%2Fdata%2F20210430%2FF010405.dat&query=2363&hit=1&index=sp%7CcRAP053%7CP35908%7CK22E_HUMAN&db_idx=1&px=1&section=5&ave_thresh=13&_ignoreionsscorebelow=20&report=0&_sigthreshold=0.05&_msresflags=1035&_msresflags2=256&percolate=-1&percolate_rt=0&_minpeplen=7&sessionID=all_secdisabledsession" TARGET="_blank">2363</A>&nbsp;&nbsp;</TT></TD><TD ALIGN=RIGHT><TT><FONT COLOR=#FF0000><B>   632.3511&nbsp;&nbsp;</B></FONT></TT></TD><TD ALIGN=RIGHT><TT><FONT COLOR=#FF0000><B>  1262.6877&nbsp;&nbsp;</B></FONT></TT></TD><TD ALIGN=RIGHT><TT><FONT COLOR=#FF0000><B>  1262.6870&nbsp;&nbsp;</B></FONT></TT></TD><TD ALIGN=RIGHT NOWRAP><TT><FONT COLOR=#FF0000><B>     0.56&nbsp;</B></FONT></TT></TD><TD ALIGN=RIGHT><TT><FONT COLOR=#FF0000><B>0&nbsp;&nbsp;</B></FONT></TT></TD><TD ALIGN=RIGHT NOWRAP><TT><FONT COLOR=#FF0000><B>70&nbsp;&nbsp;</B></FONT></TT></TD><TD ALIGN=RIGHT NOWRAP><TT><FONT COLOR=#FF0000><B>9.5e-08&nbsp;</B></FONT></TT></TD><TD ALIGN=RIGHT><TT><FONT COLOR=#FF0000><B>1&nbsp;&nbsp;</B></FONT></TT></TD><TD ALIGN=RIGHT><TT><FONT COLOR=#FF0000><B>U&nbsp;&nbsp;&nbsp;</B></FONT></TT></TD><TD NOWRAP><TT><FONT COLOR=#FF0000><B>&nbsp;K.LALDVEIATYR.K</B></FONT></TT></TD></TR>
<TR><TD ALIGN=RIGHT><INPUT TYPE="checkbox" NAME="QUE" VALUE="1262.689548 from(632.352050,2+) intensity(72992.5156) title(File5284%20Spectrum5906%20scans%3a%2010416) rtinseconds(2445) scans(10416) index(5900) query(2364)" CHECKED></TD><TD ALIGN=RIGHT><TT><A HREF="peptide_view.pl?file=..%2Fdata%2F20210430%2FF010405.dat&query=2364&hit=1&index=sp%7CcRAP053%7CP35908%7CK22E_HUMAN&db_idx=1&px=1&section=5&ave_thresh=13&_ignoreionsscorebelow=20&report=0&_sigthreshold=0.05&_msresflags=1035&_msresflags2=256&percolate=-1&percolate_rt=0&_minpeplen=7&sessionID=all_secdisabledsession" TARGET="_blank">2364</A>&nbsp;&nbsp;</TT></TD><TD ALIGN=RIGHT><TT><FONT COLOR=#FF0000><B>   632.3520&nbsp;&nbsp;</B></FONT></TT></TD><TD ALIGN=RIGHT><TT><FONT COLOR=#FF0000><B>  1262.6895&nbsp;&nbsp;</B></FONT></TT></TD><TD ALIGN=RIGHT><TT><FONT COLOR=#FF0000><B>  1262.6870&nbsp;&nbsp;</B></FONT></TT></TD><TD ALIGN=RIGHT NOWRAP><TT><FONT COLOR=#FF0000><B>     2.00&nbsp;</B></FONT></TT></TD><TD ALIGN=RIGHT><TT><FONT COLOR=#FF0000><B>0&nbsp;&nbsp;</B></FONT></TT></TD><TD ALIGN=RIGHT NOWRAP><TT><FONT COLOR=#FF0000><B>(33)&nbsp;</B></FONT></TT></TD><TD ALIGN=RIGHT NOWRAP><TT><FONT COLOR=#FF0000><B>0.00055&nbsp;</B></FONT></TT></TD><TD ALIGN=RIGHT><TT><FONT COLOR=#FF0000><B>1&nbsp;&nbsp;</B></FONT></TT></TD><TD ALIGN=RIGHT><TT><FONT COLOR=#FF0000><B>U&nbsp;&nbsp;&nbsp;</B></FONT></TT></TD><TD NOWRAP><TT><FONT COLOR=#FF0000><B>&nbsp;K.LALDVEIATYR.K</B></FONT></TT></TD></TR>
<TR><TD ALIGN=RIGHT><INPUT TYPE="checkbox" NAME="QUE" VALUE="1319.574792 from(440.865540,3+) intensity(565627.6250) title(File5284%20Spectrum1491%20scans%3a%205322) rtinseconds(1756) scans(5322) index(1487) query(2612)" CHECKED></TD><TD ALIGN=RIGHT><TT><A HREF="peptide_view.pl?file=..%2Fdata%2F20210430%2FF010405.dat&query=2612&hit=1&index=sp%7CcRAP053%7CP35908%7CK22E_HUMAN&db_idx=1&px=1&section=5&ave_thresh=13&_ignoreionsscorebelow=20&report=0&_sigthreshold=0.05&_msresflags=1035&_msresflags2=256&percolate=-1&percolate_rt=0&_minpeplen=7&sessionID=all_secdisabledsession" TARGET="_blank">2612</A>&nbsp;&nbsp;</TT></TD><TD ALIGN=RIGHT><TT><FONT COLOR=#FF0000><B>   440.8655&nbsp;&nbsp;</B></FONT></TT></TD><TD ALIGN=RIGHT><TT><FONT COLOR=#FF0000><B>  1319.5748&nbsp;&nbsp;</B></FONT></TT></TD><TD ALIGN=RIGHT><TT><FONT COLOR=#FF0000><B>  1319.5756&nbsp;&nbsp;</B></FONT></TT></TD><TD ALIGN=RIGHT NOWRAP><TT><FONT COLOR=#FF0000><B>    -0.62&nbsp;</B></FONT></TT></TD><TD ALIGN=RIGHT><TT><FONT COLOR=#FF0000><B>0&nbsp;&nbsp;</B></FONT></TT></TD><TD ALIGN=RIGHT NOWRAP><TT><FONT COLOR=#FF0000><B>42&nbsp;&nbsp;</B></FONT></TT></TD><TD ALIGN=RIGHT NOWRAP><TT><FONT COLOR=#FF0000><B>6e-05&nbsp;</B></FONT></TT></TD><TD ALIGN=RIGHT><TT><FONT COLOR=#FF0000><B>1&nbsp;&nbsp;</B></FONT></TT></TD><TD ALIGN=RIGHT><TT><FONT COLOR=#FF0000><B>U&nbsp;&nbsp;&nbsp;</B></FONT></TT></TD><TD NOWRAP><TT><FONT COLOR=#FF0000><B>&nbsp;R.HGGGGGGFGGGGFGSR.S</B></FONT></TT></TD></TR>
<TR><TD ALIGN=RIGHT><INPUT TYPE="checkbox" NAME="QUE" VALUE="1328.633268 from(665.323910,2+) intensity(214833.6562) title(File5284%20Spectrum2820%20scans%3a%206955) rtinseconds(1993) scans(6955) index(2815) query(2639)" CHECKED></TD><TD ALIGN=RIGHT><TT><A HREF="peptide_view.pl?file=..%2Fdata%2F20210430%2FF010405.dat&query=2639&hit=1&index=sp%7CcRAP053%7CP35908%7CK22E_HUMAN&db_idx=1&px=1&section=5&ave_thresh=13&_ignoreionsscorebelow=20&report=0&_sigthreshold=0.05&_msresflags=1035&_msresflags2=256&percolate=-1&percolate_rt=0&_minpeplen=7&sessionID=all_secdisabledsession" TARGET="_blank">2639</A>&nbsp;&nbsp;</TT></TD><TD ALIGN=RIGHT><TT><FONT COLOR=#FF0000><B>   665.3239&nbsp;&nbsp;</B></FONT></TT></TD><TD ALIGN=RIGHT><TT><FONT COLOR=#FF0000><B>  1328.6333&nbsp;&nbsp;</B></FONT></TT></TD><TD ALIGN=RIGHT><TT><FONT COLOR=#FF0000><B>  1328.6320&nbsp;&nbsp;</B></FONT></TT></TD><TD ALIGN=RIGHT NOWRAP><TT><FONT COLOR=#FF0000><B>     0.93&nbsp;</B></FONT></TT></TD><TD ALIGN=RIGHT><TT><FONT COLOR=#FF0000><B>0&nbsp;&nbsp;</B></FONT></TT></TD><TD ALIGN=RIGHT NOWRAP><TT><FONT COLOR=#FF0000><B>73&nbsp;&nbsp;</B></FONT></TT></TD><TD ALIGN=RIGHT NOWRAP><TT><FONT COLOR=#FF0000><B>4.7e-08&nbsp;</B></FONT></TT></TD><TD ALIGN=RIGHT><TT><FONT COLOR=#FF0000><B>1&nbsp;&nbsp;</B></FONT></TT></TD><TD ALIGN=RIGHT><TT><FONT COLOR=#FF0000><B>U&nbsp;&nbsp;&nbsp;</B></FONT></TT></TD><TD NOWRAP><TT><FONT COLOR=#FF0000><B>&nbsp;K.NVQDAIADAEQR.G</B></FONT></TT></TD></TR>
<TR><TD ALIGN=RIGHT><INPUT TYPE="checkbox" NAME="QUE" VALUE="1370.706148 from(686.360350,2+) intensity(107487.9141) title(File5284%20Spectrum4570%20scans%3a%208941) rtinseconds(2257) scans(8941) index(4565) query(2779)" CHECKED></TD><TD ALIGN=RIGHT><TT><A HREF="peptide_view.pl?file=..%2Fdata%2F20210430%2FF010405.dat&query=2779&hit=1&index=sp%7CcRAP053%7CP35908%7CK22E_HUMAN&db_idx=1&px=1&section=5&ave_thresh=13&_ignoreionsscorebelow=20&report=0&_sigthreshold=0.05&_msresflags=1035&_msresflags2=256&percolate=-1&percolate_rt=0&_minpeplen=7&sessionID=all_secdisabledsession" TARGET="_blank">2779</A>&nbsp;&nbsp;</TT></TD><TD ALIGN=RIGHT><TT><FONT COLOR=#FF0000><B>   686.3604&nbsp;&nbsp;</B></FONT></TT></TD><TD ALIGN=RIGHT><TT><FONT COLOR=#FF0000><B>  1370.7061&nbsp;&nbsp;</B></FONT></TT></TD><TD ALIGN=RIGHT><TT><FONT COLOR=#FF0000><B>  1370.7041&nbsp;&nbsp;</B></FONT></TT></TD><TD ALIGN=RIGHT NOWRAP><TT><FONT COLOR=#FF0000><B>     1.48&nbsp;</B></FONT></TT></TD><TD ALIGN=RIGHT><TT><FONT COLOR=#FF0000><B>0&nbsp;&nbsp;</B></FONT></TT></TD><TD ALIGN=RIGHT NOWRAP><TT><FONT COLOR=#FF0000><B>67&nbsp;&nbsp;</B></FONT></TT></TD><TD ALIGN=RIGHT NOWRAP><TT><FONT COLOR=#FF0000><B>2.2e-07&nbsp;</B></FONT></TT></TD><TD ALIGN=RIGHT><TT><FONT COLOR=#FF0000><B>1&nbsp;&nbsp;</B></FONT></TT></TD><TD ALIGN=RIGHT><TT><FONT COLOR=#FF0000><B>U&nbsp;&nbsp;&nbsp;</B></FONT></TT></TD><TD NOWRAP><TT><FONT COLOR=#FF0000><B>&nbsp;K.LNDLEEALQQAK.E</B></FONT></TT></TD></TR>
<TR><TD ALIGN=RIGHT>&nbsp;</TD><TD ALIGN=RIGHT><TT><A HREF="peptide_view.pl?file=..%2Fdata%2F20210430%2FF010405.dat&query=3186&hit=1&index=sp%7CcRAP053%7CP35908%7CK22E_HUMAN&db_idx=1&px=1&section=5&ave_thresh=13&_ignoreionsscorebelow=20&report=0&_sigthreshold=0.05&_msresflags=1035&_msresflags2=256&percolate=-1&percolate_rt=0&_minpeplen=7&sessionID=all_secdisabledsession" TARGET="_blank">3186</A>&nbsp;&nbsp;</TT></TD><TD ALIGN=RIGHT><TT><FONT COLOR=#FF0000>   738.3982&nbsp;&nbsp;</FONT></TT></TD><TD ALIGN=RIGHT><TT><FONT COLOR=#FF0000>  1474.7818&nbsp;&nbsp;</FONT></TT></TD><TD ALIGN=RIGHT><TT><FONT COLOR=#FF0000>  1474.7780&nbsp;&nbsp;</FONT></TT></TD><TD ALIGN=RIGHT NOWRAP><TT><FONT COLOR=#FF0000>     2.61&nbsp;</FONT></TT></TD><TD ALIGN=RIGHT><TT><FONT COLOR=#FF0000>0&nbsp;&nbsp;</FONT></TT></TD><TD ALIGN=RIGHT NOWRAP><TT><FONT COLOR=#FF0000>(55)&nbsp;</FONT></TT></TD><TD ALIGN=RIGHT NOWRAP><TT><FONT COLOR=#FF0000>3.2e-06&nbsp;</FONT></TT></TD><TD ALIGN=RIGHT><TT><FONT COLOR=#FF0000>1&nbsp;&nbsp;</FONT></TT></TD><TD ALIGN=RIGHT><TT><FONT COLOR=#FF0000>&nbsp;&nbsp;&nbsp;&nbsp;</FONT></TT></TD><TD NOWRAP><TT><FONT COLOR=#FF0000>&nbsp;R.FLEQQNQVLQTK.W</FONT></TT></TD></TR>
<TR><TD ALIGN=RIGHT>&nbsp;</TD><TD ALIGN=RIGHT><TT><A HREF="peptide_view.pl?file=..%2Fdata%2F20210430%2FF010405.dat&query=3191&hit=1&index=sp%7CcRAP053%7CP35908%7CK22E_HUMAN&db_idx=1&px=1&section=5&ave_thresh=13&_ignoreionsscorebelow=20&report=0&_sigthreshold=0.05&_msresflags=1035&_msresflags2=256&percolate=-1&percolate_rt=0&_minpeplen=7&sessionID=all_secdisabledsession" TARGET="_blank">3191</A>&nbsp;&nbsp;</TT></TD><TD ALIGN=RIGHT><TT><FONT COLOR=#FF0000>   738.8881&nbsp;&nbsp;</FONT></TT></TD><TD ALIGN=RIGHT><TT><FONT COLOR=#FF0000>  1475.7616&nbsp;&nbsp;</FONT></TT></TD><TD ALIGN=RIGHT><TT><FONT COLOR=#FF0000>  1475.7620&nbsp;&nbsp;</FONT></TT></TD><TD ALIGN=RIGHT NOWRAP><TT><FONT COLOR=#FF0000>    -0.29&nbsp;</FONT></TT></TD><TD ALIGN=RIGHT><TT><FONT COLOR=#FF0000>0&nbsp;&nbsp;</FONT></TT></TD><TD ALIGN=RIGHT NOWRAP><TT><FONT COLOR=#FF0000>76&nbsp;&nbsp;</FONT></TT></TD><TD ALIGN=RIGHT NOWRAP><TT><FONT COLOR=#FF0000>2.6e-08&nbsp;</FONT></TT></TD><TD ALIGN=RIGHT><TT><FONT COLOR=#FF0000>1&nbsp;&nbsp;</FONT></TT></TD><TD ALIGN=RIGHT><TT><FONT COLOR=#FF0000>&nbsp;&nbsp;&nbsp;&nbsp;</FONT></TT></TD><TD NOWRAP><TT><FONT COLOR=#FF0000>&nbsp;R.FLEQQ<U>N</U>QVLQTK.W + Deamidated (NQ)</FONT></TT></TD></TR>
<TR><TD ALIGN=RIGHT><INPUT TYPE="checkbox" NAME="QUE" VALUE="1520.801292 from(507.941040,3+) intensity(90294.1016) title(File5284%20Spectrum4028%20scans%3a%208337) rtinseconds(2179) scans(8337) index(4023) query(3346)" CHECKED></TD><TD ALIGN=RIGHT><TT><A HREF="peptide_view.pl?file=..%2Fdata%2F20210430%2FF010405.dat&query=3346&hit=1&index=sp%7CcRAP053%7CP35908%7CK22E_HUMAN&db_idx=1&px=1&section=5&ave_thresh=13&_ignoreionsscorebelow=20&report=0&_sigthreshold=0.05&_msresflags=1035&_msresflags2=256&percolate=-1&percolate_rt=0&_minpeplen=7&sessionID=all_secdisabledsession" TARGET="_blank">3346</A>&nbsp;&nbsp;</TT></TD><TD ALIGN=RIGHT><TT><FONT COLOR=#FF0000><B>   507.9410&nbsp;&nbsp;</B></FONT></TT></TD><TD ALIGN=RIGHT><TT><FONT COLOR=#FF0000><B>  1520.8013&nbsp;&nbsp;</B></FONT></TT></TD><TD ALIGN=RIGHT><TT><FONT COLOR=#FF0000><B>  1520.8021&nbsp;&nbsp;</B></FONT></TT></TD><TD ALIGN=RIGHT NOWRAP><TT><FONT COLOR=#FF0000><B>    -0.51&nbsp;</B></FONT></TT></TD><TD ALIGN=RIGHT><TT><FONT COLOR=#FF0000><B>1&nbsp;&nbsp;</B></FONT></TT></TD><TD ALIGN=RIGHT NOWRAP><TT><FONT COLOR=#FF0000><B>31&nbsp;&nbsp;</B></FONT></TT></TD><TD ALIGN=RIGHT NOWRAP><TT><FONT COLOR=#FF0000><B>0.00087&nbsp;</B></FONT></TT></TD><TD ALIGN=RIGHT><TT><FONT COLOR=#FF0000><B>1&nbsp;&nbsp;</B></FONT></TT></TD><TD ALIGN=RIGHT><TT><FONT COLOR=#FF0000><B>U&nbsp;&nbsp;&nbsp;</B></FONT></TT></TD><TD NOWRAP><TT><FONT COLOR=#FF0000><B>&nbsp;R.LLRDYQELMNVK.L</B></FONT></TT></TD></TR>
<TR><TD ALIGN=RIGHT><INPUT TYPE="checkbox" NAME="QUE" VALUE="1587.679048 from(794.846800,2+) intensity(51602.3320) title(File5284%20Spectrum223%20scans%3a%203515) rtinseconds(1442) scans(3515) index(219) query(3533)" CHECKED></TD><TD ALIGN=RIGHT><TT><A HREF="peptide_view.pl?file=..%2Fdata%2F20210430%2FF010405.dat&query=3533&hit=1&index=sp%7CcRAP053%7CP35908%7CK22E_HUMAN&db_idx=1&px=1&section=5&ave_thresh=13&_ignoreionsscorebelow=20&report=0&_sigthreshold=0.05&_msresflags=1035&_msresflags2=256&percolate=-1&percolate_rt=0&_minpeplen=7&sessionID=all_secdisabledsession" TARGET="_blank">3533</A>&nbsp;&nbsp;</TT></TD><TD ALIGN=RIGHT><TT><FONT COLOR=#FF0000><B>   794.8468&nbsp;&nbsp;</B></FONT></TT></TD><TD ALIGN=RIGHT><TT><FONT COLOR=#FF0000><B>  1587.6790&nbsp;&nbsp;</B></FONT></TT></TD><TD ALIGN=RIGHT><TT><FONT COLOR=#FF0000><B>  1587.6761&nbsp;&nbsp;</B></FONT></TT></TD><TD ALIGN=RIGHT NOWRAP><TT><FONT COLOR=#FF0000><B>     1.83&nbsp;</B></FONT></TT></TD><TD ALIGN=RIGHT><TT><FONT COLOR=#FF0000><B>0&nbsp;&nbsp;</B></FONT></TT></TD><TD ALIGN=RIGHT NOWRAP><TT><FONT COLOR=#FF0000><B>116&nbsp;&nbsp;</B></FONT></TT></TD><TD ALIGN=RIGHT NOWRAP><TT><FONT COLOR=#FF0000><B>2.5e-12&nbsp;</B></FONT></TT></TD><TD ALIGN=RIGHT><TT><FONT COLOR=#FF0000><B>1&nbsp;&nbsp;</B></FONT></TT></TD><TD ALIGN=RIGHT><TT><FONT COLOR=#FF0000><B>U&nbsp;&nbsp;&nbsp;</B></FONT></TT></TD><TD NOWRAP><TT><FONT COLOR=#FF0000><B>&nbsp;R.GGSSSGGGYGSGGGGSSSVK.G</B></FONT></TT></TD></TR>
<TR><TD ALIGN=RIGHT><INPUT TYPE="checkbox" NAME="QUE" VALUE="1612.842552 from(538.621460,3+) intensity(115631.0469) title(File5284%20Spectrum4544%20scans%3a%208911) rtinseconds(2253) scans(8911) index(4539) query(3601)" CHECKED></TD><TD ALIGN=RIGHT><TT><A HREF="peptide_view.pl?file=..%2Fdata%2F20210430%2FF010405.dat&query=3601&hit=1&index=sp%7CcRAP053%7CP35908%7CK22E_HUMAN&db_idx=1&px=1&section=5&ave_thresh=13&_ignoreionsscorebelow=20&report=0&_sigthreshold=0.05&_msresflags=1035&_msresflags2=256&percolate=-1&percolate_rt=0&_minpeplen=7&sessionID=all_secdisabledsession" TARGET="_blank">3601</A>&nbsp;&nbsp;</TT></TD><TD ALIGN=RIGHT><TT><FONT COLOR=#FF0000><B>   538.6215&nbsp;&nbsp;</B></FONT></TT></TD><TD ALIGN=RIGHT><TT><FONT COLOR=#FF0000><B>  1612.8426&nbsp;&nbsp;</B></FONT></TT></TD><TD ALIGN=RIGHT><TT><FONT COLOR=#FF0000><B>  1612.8420&nbsp;&nbsp;</B></FONT></TT></TD><TD ALIGN=RIGHT NOWRAP><TT><FONT COLOR=#FF0000><B>     0.35&nbsp;</B></FONT></TT></TD><TD ALIGN=RIGHT><TT><FONT COLOR=#FF0000><B>1&nbsp;&nbsp;</B></FONT></TT></TD><TD ALIGN=RIGHT NOWRAP><TT><FONT COLOR=#FF0000><B>69&nbsp;&nbsp;</B></FONT></TT></TD><TD ALIGN=RIGHT NOWRAP><TT><FONT COLOR=#FF0000><B>1.2e-07&nbsp;</B></FONT></TT></TD><TD ALIGN=RIGHT><TT><FONT COLOR=#FF0000><B>1&nbsp;&nbsp;</B></FONT></TT></TD><TD ALIGN=RIGHT><TT><FONT COLOR=#FF0000><B>U&nbsp;&nbsp;&nbsp;</B></FONT></TT></TD><TD NOWRAP><TT><FONT COLOR=#FF0000><B>&nbsp;R.NKLNDLEEALQQAK.E</B></FONT></TT></TD></TR>
<TR><TD ALIGN=RIGHT><INPUT TYPE="checkbox" NAME="QUE" VALUE="1739.700648 from(870.857600,2+) intensity(70425.6172) title(File5284%20Spectrum481%20scans%3a%203964) rtinseconds(1537) scans(3964) index(477) query(3994)" CHECKED></TD><TD ALIGN=RIGHT><TT><A HREF="peptide_view.pl?file=..%2Fdata%2F20210430%2FF010405.dat&query=3994&hit=1&index=sp%7CcRAP053%7CP35908%7CK22E_HUMAN&db_idx=1&px=1&section=5&ave_thresh=13&_ignoreionsscorebelow=20&report=0&_sigthreshold=0.05&_msresflags=1035&_msresflags2=256&percolate=-1&percolate_rt=0&_minpeplen=7&sessionID=all_secdisabledsession" TARGET="_blank">3994</A>&nbsp;&nbsp;</TT></TD><TD ALIGN=RIGHT><TT><FONT COLOR=#FF0000><B>   870.8576&nbsp;&nbsp;</B></FONT></TT></TD><TD ALIGN=RIGHT><TT><FONT COLOR=#FF0000><B>  1739.7006&nbsp;&nbsp;</B></FONT></TT></TD><TD ALIGN=RIGHT><TT><FONT COLOR=#FF0000><B>  1739.6983&nbsp;&nbsp;</B></FONT></TT></TD><TD ALIGN=RIGHT NOWRAP><TT><FONT COLOR=#FF0000><B>     1.34&nbsp;</B></FONT></TT></TD><TD ALIGN=RIGHT><TT><FONT COLOR=#FF0000><B>0&nbsp;&nbsp;</B></FONT></TT></TD><TD ALIGN=RIGHT NOWRAP><TT><FONT COLOR=#FF0000><B>103&nbsp;&nbsp;</B></FONT></TT></TD><TD ALIGN=RIGHT NOWRAP><TT><FONT COLOR=#FF0000><B>4.5e-11&nbsp;</B></FONT></TT></TD><TD ALIGN=RIGHT><TT><FONT COLOR=#FF0000><B>1&nbsp;&nbsp;</B></FONT></TT></TD><TD ALIGN=RIGHT><TT><FONT COLOR=#FF0000><B>U&nbsp;&nbsp;&nbsp;</B></FONT></TT></TD><TD NOWRAP><TT><FONT COLOR=#FF0000><B>&nbsp;R.GSSSGGGYSSGSSSYGSGGR.Q</B></FONT></TT></TD></TR>
<TR><TD ALIGN=RIGHT><INPUT TYPE="checkbox" NAME="QUE" VALUE="1740.743868 from(871.379210,2+) intensity(82171.5391) title(File5284%20Spectrum577%20scans%3a%204118) rtinseconds(1567) scans(4118) index(573) query(3998)" CHECKED></TD><TD ALIGN=RIGHT><TT><A HREF="peptide_view.pl?file=..%2Fdata%2F20210430%2FF010405.dat&query=3998&hit=1&index=sp%7CcRAP053%7CP35908%7CK22E_HUMAN&db_idx=1&px=1&section=5&ave_thresh=13&_ignoreionsscorebelow=20&report=0&_sigthreshold=0.05&_msresflags=1035&_msresflags2=256&percolate=-1&percolate_rt=0&_minpeplen=7&sessionID=all_secdisabledsession" TARGET="_blank">3998</A>&nbsp;&nbsp;</TT></TD><TD ALIGN=RIGHT><TT><FONT COLOR=#FF0000><B>   871.3792&nbsp;&nbsp;</B></FONT></TT></TD><TD ALIGN=RIGHT><TT><FONT COLOR=#FF0000><B>  1740.7439&nbsp;&nbsp;</B></FONT></TT></TD><TD ALIGN=RIGHT><TT><FONT COLOR=#FF0000><B>  1740.7412&nbsp;&nbsp;</B></FONT></TT></TD><TD ALIGN=RIGHT NOWRAP><TT><FONT COLOR=#FF0000><B>     1.52&nbsp;</B></FONT></TT></TD><TD ALIGN=RIGHT><TT><FONT COLOR=#FF0000><B>0&nbsp;&nbsp;</B></FONT></TT></TD><TD ALIGN=RIGHT NOWRAP><TT><FONT COLOR=#FF0000><B>123&nbsp;&nbsp;</B></FONT></TT></TD><TD ALIGN=RIGHT NOWRAP><TT><FONT COLOR=#FF0000><B>5.1e-13&nbsp;</B></FONT></TT></TD><TD ALIGN=RIGHT><TT><FONT COLOR=#FF0000><B>1&nbsp;&nbsp;</B></FONT></TT></TD><TD ALIGN=RIGHT><TT><FONT COLOR=#FF0000><B>U&nbsp;&nbsp;&nbsp;</B></FONT></TT></TD><TD NOWRAP><TT><FONT COLOR=#FF0000><B>&nbsp;R.GGSGGGGSISGGGYGSGGGSGGR.Y</B></FONT></TT></TD></TR>
<TR><TD ALIGN=RIGHT><INPUT TYPE="checkbox" NAME="QUE" VALUE="1837.908668 from(919.961610,2+) intensity(171790.7812) title(File5284%20Spectrum4825%20scans%3a%209227) rtinseconds(2294) scans(9227) index(4820) query(4259)" CHECKED></TD><TD ALIGN=RIGHT><TT><A HREF="peptide_view.pl?file=..%2Fdata%2F20210430%2FF010405.dat&query=4259&hit=1&index=sp%7CcRAP053%7CP35908%7CK22E_HUMAN&db_idx=1&px=1&section=5&ave_thresh=13&_ignoreionsscorebelow=20&report=0&_sigthreshold=0.05&_msresflags=1035&_msresflags2=256&percolate=-1&percolate_rt=0&_minpeplen=7&sessionID=all_secdisabledsession" TARGET="_blank">4259</A>&nbsp;&nbsp;</TT></TD><TD ALIGN=RIGHT><TT><FONT COLOR=#FF0000><B>   919.9616&nbsp;&nbsp;</B></FONT></TT></TD><TD ALIGN=RIGHT><TT><FONT COLOR=#FF0000><B>  1837.9087&nbsp;&nbsp;</B></FONT></TT></TD><TD ALIGN=RIGHT><TT><FONT COLOR=#FF0000><B>  1837.9072&nbsp;&nbsp;</B></FONT></TT></TD><TD ALIGN=RIGHT NOWRAP><TT><FONT COLOR=#FF0000><B>     0.83&nbsp;</B></FONT></TT></TD><TD ALIGN=RIGHT><TT><FONT COLOR=#FF0000><B>0&nbsp;&nbsp;</B></FONT></TT></TD><TD ALIGN=RIGHT NOWRAP><TT><FONT COLOR=#FF0000><B>111&nbsp;&nbsp;</B></FONT></TT></TD><TD ALIGN=RIGHT NOWRAP><TT><FONT COLOR=#FF0000><B>7.1e-12&nbsp;</B></FONT></TT></TD><TD ALIGN=RIGHT><TT><FONT COLOR=#FF0000><B>1&nbsp;&nbsp;</B></FONT></TT></TD><TD ALIGN=RIGHT><TT><FONT COLOR=#FF0000><B>U&nbsp;&nbsp;&nbsp;</B></FONT></TT></TD><TD NOWRAP><TT><FONT COLOR=#FF0000><B>&nbsp;K.SISISVAGGGGGFGAAGGFGGR.G</B></FONT></TT></TD></TR>
<TR><TD ALIGN=RIGHT><INPUT TYPE="checkbox" NAME="QUE" VALUE="2126.946148 from(1064.480350,2+) intensity(91156.6484) title(File5284%20Spectrum5338%20scans%3a%209788) rtinseconds(2365) scans(9788) index(5333) query(4884)" CHECKED></TD><TD ALIGN=RIGHT><TT><A HREF="peptide_view.pl?file=..%2Fdata%2F20210430%2FF010405.dat&query=4884&hit=1&index=sp%7CcRAP053%7CP35908%7CK22E_HUMAN&db_idx=1&px=1&section=5&ave_thresh=13&_ignoreionsscorebelow=20&report=0&_sigthreshold=0.05&_msresflags=1035&_msresflags2=256&percolate=-1&percolate_rt=0&_minpeplen=7&sessionID=all_secdisabledsession" TARGET="_blank">4884</A>&nbsp;&nbsp;</TT></TD><TD ALIGN=RIGHT><TT><FONT COLOR=#FF0000><B>  1064.4804&nbsp;&nbsp;</B></FONT></TT></TD><TD ALIGN=RIGHT><TT><FONT COLOR=#FF0000><B>  2126.9461&nbsp;&nbsp;</B></FONT></TT></TD><TD ALIGN=RIGHT><TT><FONT COLOR=#FF0000><B>  2126.9426&nbsp;&nbsp;</B></FONT></TT></TD><TD ALIGN=RIGHT NOWRAP><TT><FONT COLOR=#FF0000><B>     1.67&nbsp;</B></FONT></TT></TD><TD ALIGN=RIGHT><TT><FONT COLOR=#FF0000><B>0&nbsp;&nbsp;</B></FONT></TT></TD><TD ALIGN=RIGHT NOWRAP><TT><FONT COLOR=#FF0000><B>29&nbsp;&nbsp;</B></FONT></TT></TD><TD ALIGN=RIGHT NOWRAP><TT><FONT COLOR=#FF0000><B>0.0012&nbsp;</B></FONT></TT></TD><TD ALIGN=RIGHT><TT><FONT COLOR=#FF0000><B>1&nbsp;&nbsp;</B></FONT></TT></TD><TD ALIGN=RIGHT><TT><FONT COLOR=#FF0000><B>U&nbsp;&nbsp;&nbsp;</B></FONT></TT></TD><TD NOWRAP><TT><FONT COLOR=#FF0000><B>&nbsp;R.TSQNSELNNMQDLVEDYK.K</B></FONT></TT></TD></TR>
<TR><TD ALIGN=RIGHT><INPUT TYPE="checkbox" NAME="QUE" VALUE="2197.133382 from(733.385070,3+) intensity(356207.9688) title(File5284%20Spectrum5968%20scans%3a%2010484) rtinseconds(2453) scans(10484) index(5961) query(5026)" CHECKED></TD><TD ALIGN=RIGHT><TT><A HREF="peptide_view.pl?file=..%2Fdata%2F20210430%2FF010405.dat&query=5026&hit=1&index=sp%7CcRAP053%7CP35908%7CK22E_HUMAN&db_idx=1&px=1&section=5&ave_thresh=13&_ignoreionsscorebelow=20&report=0&_sigthreshold=0.05&_msresflags=1035&_msresflags2=256&percolate=-1&percolate_rt=0&_minpeplen=7&sessionID=all_secdisabledsession" TARGET="_blank">5026</A>&nbsp;&nbsp;</TT></TD><TD ALIGN=RIGHT><TT><FONT COLOR=#FF0000><B>   733.3851&nbsp;&nbsp;</B></FONT></TT></TD><TD ALIGN=RIGHT><TT><FONT COLOR=#FF0000><B>  2197.1334&nbsp;&nbsp;</B></FONT></TT></TD><TD ALIGN=RIGHT><TT><FONT COLOR=#FF0000><B>  2197.1338&nbsp;&nbsp;</B></FONT></TT></TD><TD ALIGN=RIGHT NOWRAP><TT><FONT COLOR=#FF0000><B>    -0.19&nbsp;</B></FONT></TT></TD><TD ALIGN=RIGHT><TT><FONT COLOR=#FF0000><B>2&nbsp;&nbsp;</B></FONT></TT></TD><TD ALIGN=RIGHT NOWRAP><TT><FONT COLOR=#FF0000><B>22&nbsp;&nbsp;</B></FONT></TT></TD><TD ALIGN=RIGHT NOWRAP><TT><FONT COLOR=#FF0000><B>0.0057&nbsp;</B></FONT></TT></TD><TD ALIGN=RIGHT><TT><FONT COLOR=#FF0000><B>1&nbsp;&nbsp;</B></FONT></TT></TD><TD ALIGN=RIGHT><TT><FONT COLOR=#FF0000><B>U&nbsp;&nbsp;&nbsp;</B></FONT></TT></TD><TD NOWRAP><TT><FONT COLOR=#FF0000><B>&nbsp;R.NKLNDLEEALQQAKEDLAR.L</B></FONT></TT></TD></TR>
<TR><TD ALIGN=RIGHT><INPUT TYPE="checkbox" NAME="QUE" VALUE="2255.038482 from(752.686770,3+) intensity(98932.4922) title(File5284%20Spectrum4265%20scans%3a%208602) rtinseconds(2213) scans(8602) index(4260) query(5166)" CHECKED></TD><TD ALIGN=RIGHT><TT><A HREF="peptide_view.pl?file=..%2Fdata%2F20210430%2FF010405.dat&query=5166&hit=1&index=sp%7CcRAP053%7CP35908%7CK22E_HUMAN&db_idx=1&px=1&section=5&ave_thresh=13&_ignoreionsscorebelow=20&report=0&_sigthreshold=0.05&_msresflags=1035&_msresflags2=256&percolate=-1&percolate_rt=0&_minpeplen=7&sessionID=all_secdisabledsession" TARGET="_blank">5166</A>&nbsp;&nbsp;</TT></TD><TD ALIGN=RIGHT><TT><FONT COLOR=#FF0000><B>   752.6868&nbsp;&nbsp;</B></FONT></TT></TD><TD ALIGN=RIGHT><TT><FONT COLOR=#FF0000><B>  2255.0385&nbsp;&nbsp;</B></FONT></TT></TD><TD ALIGN=RIGHT><TT><FONT COLOR=#FF0000><B>  2255.0376&nbsp;&nbsp;</B></FONT></TT></TD><TD ALIGN=RIGHT NOWRAP><TT><FONT COLOR=#FF0000><B>     0.41&nbsp;</B></FONT></TT></TD><TD ALIGN=RIGHT><TT><FONT COLOR=#FF0000><B>1&nbsp;&nbsp;</B></FONT></TT></TD><TD ALIGN=RIGHT NOWRAP><TT><FONT COLOR=#FF0000><B>(65)&nbsp;</B></FONT></TT></TD><TD ALIGN=RIGHT NOWRAP><TT><FONT COLOR=#FF0000><B>3.5e-07&nbsp;</B></FONT></TT></TD><TD ALIGN=RIGHT><TT><FONT COLOR=#FF0000><B>1&nbsp;&nbsp;</B></FONT></TT></TD><TD ALIGN=RIGHT><TT><FONT COLOR=#FF0000><B>U&nbsp;&nbsp;&nbsp;</B></FONT></TT></TD><TD NOWRAP><TT><FONT COLOR=#FF0000><B>&nbsp;R.TSQNSELNNMQDLVEDYKK.K</B></FONT></TT></TD></TR>
<TR><TD ALIGN=RIGHT><INPUT TYPE="checkbox" NAME="QUE" VALUE="2256.020112 from(753.013980,3+) intensity(116187.6953) title(File5284%20Spectrum4446%20scans%3a%208802) rtinseconds(2239) scans(8802) index(4441) query(5168)" CHECKED></TD><TD ALIGN=RIGHT><TT><A HREF="peptide_view.pl?file=..%2Fdata%2F20210430%2FF010405.dat&query=5168&hit=1&index=sp%7CcRAP053%7CP35908%7CK22E_HUMAN&db_idx=1&px=1&section=5&ave_thresh=13&_ignoreionsscorebelow=20&report=0&_sigthreshold=0.05&_msresflags=1035&_msresflags2=256&percolate=-1&percolate_rt=0&_minpeplen=7&sessionID=all_secdisabledsession" TARGET="_blank">5168</A>&nbsp;&nbsp;</TT></TD><TD ALIGN=RIGHT><TT><FONT COLOR=#FF0000><B>   753.0140&nbsp;&nbsp;</B></FONT></TT></TD><TD ALIGN=RIGHT><TT><FONT COLOR=#FF0000><B>  2256.0201&nbsp;&nbsp;</B></FONT></TT></TD><TD ALIGN=RIGHT><TT><FONT COLOR=#FF0000><B>  2256.0216&nbsp;&nbsp;</B></FONT></TT></TD><TD ALIGN=RIGHT NOWRAP><TT><FONT COLOR=#FF0000><B>    -0.64&nbsp;</B></FONT></TT></TD><TD ALIGN=RIGHT><TT><FONT COLOR=#FF0000><B>1&nbsp;&nbsp;</B></FONT></TT></TD><TD ALIGN=RIGHT NOWRAP><TT><FONT COLOR=#FF0000><B>(37)&nbsp;</B></FONT></TT></TD><TD ALIGN=RIGHT NOWRAP><TT><FONT COLOR=#FF0000><B>0.00018&nbsp;</B></FONT></TT></TD><TD ALIGN=RIGHT><TT><FONT COLOR=#FF0000><B>1&nbsp;&nbsp;</B></FONT></TT></TD><TD ALIGN=RIGHT><TT><FONT COLOR=#FF0000><B>U&nbsp;&nbsp;&nbsp;</B></FONT></TT></TD><TD NOWRAP><TT><FONT COLOR=#FF0000><B>&nbsp;R.TSQNSELN<U>N</U>MQDLVEDYKK.K + Deamidated (NQ)</B></FONT></TT></TD></TR>
<TR><TD ALIGN=RIGHT><INPUT TYPE="checkbox" NAME="QUE" VALUE="2256.973362 from(753.331730,3+) intensity(49603.1953) title(File5284%20Spectrum594%20scans%3a%204141) rtinseconds(1571) scans(4141) index(590) query(5172)" CHECKED></TD><TD ALIGN=RIGHT><TT><A HREF="peptide_view.pl?file=..%2Fdata%2F20210430%2FF010405.dat&query=5172&hit=1&index=sp%7CcRAP053%7CP35908%7CK22E_HUMAN&db_idx=1&px=1&section=5&ave_thresh=13&_ignoreionsscorebelow=20&report=0&_sigthreshold=0.05&_msresflags=1035&_msresflags2=256&percolate=-1&percolate_rt=0&_minpeplen=7&sessionID=all_secdisabledsession" TARGET="_blank">5172</A>&nbsp;&nbsp;</TT></TD><TD ALIGN=RIGHT><TT><FONT COLOR=#FF0000><B>   753.3317&nbsp;&nbsp;</B></FONT></TT></TD><TD ALIGN=RIGHT><TT><FONT COLOR=#FF0000><B>  2256.9734&nbsp;&nbsp;</B></FONT></TT></TD><TD ALIGN=RIGHT><TT><FONT COLOR=#FF0000><B>  2256.9704&nbsp;&nbsp;</B></FONT></TT></TD><TD ALIGN=RIGHT NOWRAP><TT><FONT COLOR=#FF0000><B>     1.29&nbsp;</B></FONT></TT></TD><TD ALIGN=RIGHT><TT><FONT COLOR=#FF0000><B>1&nbsp;&nbsp;</B></FONT></TT></TD><TD ALIGN=RIGHT NOWRAP><TT><FONT COLOR=#FF0000><B>65&nbsp;&nbsp;</B></FONT></TT></TD><TD ALIGN=RIGHT NOWRAP><TT><FONT COLOR=#FF0000><B>3.1e-07&nbsp;</B></FONT></TT></TD><TD ALIGN=RIGHT><TT><FONT COLOR=#FF0000><B>1&nbsp;&nbsp;</B></FONT></TT></TD><TD ALIGN=RIGHT><TT><FONT COLOR=#FF0000><B>U&nbsp;&nbsp;&nbsp;</B></FONT></TT></TD><TD NOWRAP><TT><FONT COLOR=#FF0000><B>&nbsp;R.<U>Q</U>SGSRGGSGGGGSISGGGYGSGGGSGGR.Y + Deamidated (NQ)</B></FONT></TT></TD></TR>
<TR><TD ALIGN=RIGHT><INPUT TYPE="checkbox" NAME="QUE" VALUE="2271.039132 from(758.020320,3+) intensity(130744.2891) title(File5284%20Spectrum2069%20scans%3a%206041) rtinseconds(1862) scans(6041) index(2065) query(5201)" CHECKED></TD><TD ALIGN=RIGHT><TT><A HREF="peptide_view.pl?file=..%2Fdata%2F20210430%2FF010405.dat&query=5201&hit=1&index=sp%7CcRAP053%7CP35908%7CK22E_HUMAN&db_idx=1&px=1&section=5&ave_thresh=13&_ignoreionsscorebelow=20&report=0&_sigthreshold=0.05&_msresflags=1035&_msresflags2=256&percolate=-1&percolate_rt=0&_minpeplen=7&sessionID=all_secdisabledsession" TARGET="_blank">5201</A>&nbsp;&nbsp;</TT></TD><TD ALIGN=RIGHT><TT><FONT COLOR=#FF0000><B>   758.0203&nbsp;&nbsp;</B></FONT></TT></TD><TD ALIGN=RIGHT><TT><FONT COLOR=#FF0000><B>  2271.0391&nbsp;&nbsp;</B></FONT></TT></TD><TD ALIGN=RIGHT><TT><FONT COLOR=#FF0000><B>  2271.0325&nbsp;&nbsp;</B></FONT></TT></TD><TD ALIGN=RIGHT NOWRAP><TT><FONT COLOR=#FF0000><B>     2.93&nbsp;</B></FONT></TT></TD><TD ALIGN=RIGHT><TT><FONT COLOR=#FF0000><B>1&nbsp;&nbsp;</B></FONT></TT></TD><TD ALIGN=RIGHT NOWRAP><TT><FONT COLOR=#FF0000><B>69&nbsp;&nbsp;</B></FONT></TT></TD><TD ALIGN=RIGHT NOWRAP><TT><FONT COLOR=#FF0000><B>1.4e-07&nbsp;</B></FONT></TT></TD><TD ALIGN=RIGHT><TT><FONT COLOR=#FF0000><B>1&nbsp;&nbsp;</B></FONT></TT></TD><TD ALIGN=RIGHT><TT><FONT COLOR=#FF0000><B>U&nbsp;&nbsp;&nbsp;</B></FONT></TT></TD><TD NOWRAP><TT><FONT COLOR=#FF0000><B>&nbsp;R.TSQNSELNN<U>M</U>QDLVEDYKK.K + Oxidation (M)</B></FONT></TT></TD></TR>
<TR><TD ALIGN=RIGHT><INPUT TYPE="checkbox" NAME="QUE" VALUE="2272.022052 from(758.347960,3+) intensity(64433.0039) title(File5284%20Spectrum2225%20scans%3a%206218) rtinseconds(1886) scans(6218) index(2221) query(5202)" CHECKED></TD><TD ALIGN=RIGHT><TT><A HREF="peptide_view.pl?file=..%2Fdata%2F20210430%2FF010405.dat&query=5202&hit=1&index=sp%7CcRAP053%7CP35908%7CK22E_HUMAN&db_idx=1&px=1&section=5&ave_thresh=13&_ignoreionsscorebelow=20&report=0&_sigthreshold=0.05&_msresflags=1035&_msresflags2=256&percolate=-1&percolate_rt=0&_minpeplen=7&sessionID=all_secdisabledsession" TARGET="_blank">5202</A>&nbsp;&nbsp;</TT></TD><TD ALIGN=RIGHT><TT><FONT COLOR=#FF0000><B>   758.3480&nbsp;&nbsp;</B></FONT></TT></TD><TD ALIGN=RIGHT><TT><FONT COLOR=#FF0000><B>  2272.0221&nbsp;&nbsp;</B></FONT></TT></TD><TD ALIGN=RIGHT><TT><FONT COLOR=#FF0000><B>  2272.0165&nbsp;&nbsp;</B></FONT></TT></TD><TD ALIGN=RIGHT NOWRAP><TT><FONT COLOR=#FF0000><B>     2.45&nbsp;</B></FONT></TT></TD><TD ALIGN=RIGHT><TT><FONT COLOR=#FF0000><B>1&nbsp;&nbsp;</B></FONT></TT></TD><TD ALIGN=RIGHT NOWRAP><TT><FONT COLOR=#FF0000><B>(47)&nbsp;</B></FONT></TT></TD><TD ALIGN=RIGHT NOWRAP><TT><FONT COLOR=#FF0000><B>2.2e-05&nbsp;</B></FONT></TT></TD><TD ALIGN=RIGHT><TT><FONT COLOR=#FF0000><B>1&nbsp;&nbsp;</B></FONT></TT></TD><TD ALIGN=RIGHT><TT><FONT COLOR=#FF0000><B>U&nbsp;&nbsp;&nbsp;</B></FONT></TT></TD><TD NOWRAP><TT><FONT COLOR=#FF0000><B>&nbsp;R.TSQNSELN<U>N</U><U>M</U>QDLVEDYKK.K + Deamidated (NQ); Oxidation (M)</B></FONT></TT></TD></TR>
<TR><TD ALIGN=RIGHT><INPUT TYPE="checkbox" NAME="QUE" VALUE="2398.013082 from(800.344970,3+) intensity(335640.6875) title(File5284%20Spectrum5187%20scans%3a%209623) rtinseconds(2344) scans(9623) index(5182) query(5425)" CHECKED></TD><TD ALIGN=RIGHT><TT><A HREF="peptide_view.pl?file=..%2Fdata%2F20210430%2FF010405.dat&query=5425&hit=1&index=sp%7CcRAP053%7CP35908%7CK22E_HUMAN&db_idx=1&px=1&section=5&ave_thresh=13&_ignoreionsscorebelow=20&report=0&_sigthreshold=0.05&_msresflags=1035&_msresflags2=256&percolate=-1&percolate_rt=0&_minpeplen=7&sessionID=all_secdisabledsession" TARGET="_blank">5425</A>&nbsp;&nbsp;</TT></TD><TD ALIGN=RIGHT><TT><FONT COLOR=#FF0000><B>   800.3450&nbsp;&nbsp;</B></FONT></TT></TD><TD ALIGN=RIGHT><TT><FONT COLOR=#FF0000><B>  2398.0131&nbsp;&nbsp;</B></FONT></TT></TD><TD ALIGN=RIGHT><TT><FONT COLOR=#FF0000><B>  2398.0113&nbsp;&nbsp;</B></FONT></TT></TD><TD ALIGN=RIGHT NOWRAP><TT><FONT COLOR=#FF0000><B>     0.76&nbsp;</B></FONT></TT></TD><TD ALIGN=RIGHT><TT><FONT COLOR=#FF0000><B>0&nbsp;&nbsp;</B></FONT></TT></TD><TD ALIGN=RIGHT NOWRAP><TT><FONT COLOR=#FF0000><B>79&nbsp;&nbsp;</B></FONT></TT></TD><TD ALIGN=RIGHT NOWRAP><TT><FONT COLOR=#FF0000><B>1.3e-08&nbsp;</B></FONT></TT></TD><TD ALIGN=RIGHT><TT><FONT COLOR=#FF0000><B>1&nbsp;&nbsp;</B></FONT></TT></TD><TD ALIGN=RIGHT><TT><FONT COLOR=#FF0000><B>U&nbsp;&nbsp;&nbsp;</B></FONT></TT></TD><TD NOWRAP><TT><FONT COLOR=#FF0000><B>&nbsp;R.GGGFGGGSSFGGGSGFSGGGFGGGGFGGGR.F</B></FONT></TT></TD></TR>
<TR><TD ALIGN=RIGHT><INPUT TYPE="checkbox" NAME="QUE" VALUE="2473.185582 from(825.402470,3+) intensity(0.0000) title(File5284%20Spectrum3456%20scans%3a%207690) rtinseconds(2094) scans(7690) index(3451) query(5557)" CHECKED></TD><TD ALIGN=RIGHT><TT><A HREF="peptide_view.pl?file=..%2Fdata%2F20210430%2FF010405.dat&query=5557&hit=1&index=sp%7CcRAP053%7CP35908%7CK22E_HUMAN&db_idx=1&px=1&section=5&ave_thresh=13&_ignoreionsscorebelow=20&report=0&_sigthreshold=0.05&_msresflags=1035&_msresflags2=256&percolate=-1&percolate_rt=0&_minpeplen=7&sessionID=all_secdisabledsession" TARGET="_blank">5557</A>&nbsp;&nbsp;</TT></TD><TD ALIGN=RIGHT><TT><FONT COLOR=#FF0000><B>   825.4025&nbsp;&nbsp;</B></FONT></TT></TD><TD ALIGN=RIGHT><TT><FONT COLOR=#FF0000><B>  2473.1856&nbsp;&nbsp;</B></FONT></TT></TD><TD ALIGN=RIGHT><TT><FONT COLOR=#FF0000><B>  2473.1854&nbsp;&nbsp;</B></FONT></TT></TD><TD ALIGN=RIGHT NOWRAP><TT><FONT COLOR=#FF0000><B>     0.08&nbsp;</B></FONT></TT></TD><TD ALIGN=RIGHT><TT><FONT COLOR=#FF0000><B>0&nbsp;&nbsp;</B></FONT></TT></TD><TD ALIGN=RIGHT NOWRAP><TT><FONT COLOR=#FF0000><B>86&nbsp;&nbsp;</B></FONT></TT></TD><TD ALIGN=RIGHT NOWRAP><TT><FONT COLOR=#FF0000><B>2.2e-09&nbsp;</B></FONT></TT></TD><TD ALIGN=RIGHT><TT><FONT COLOR=#FF0000><B>1&nbsp;&nbsp;</B></FONT></TT></TD><TD ALIGN=RIGHT><TT><FONT COLOR=#FF0000><B>U&nbsp;&nbsp;&nbsp;</B></FONT></TT></TD><TD NOWRAP><TT><FONT COLOR=#FF0000><B>&nbsp;R.<U>M</U>SGDLSSNVTVSVTSSTISSNVASK.A + Oxidation (M)</B></FONT></TT></TD></TR>
<TR><TD ALIGN=RIGHT><INPUT TYPE="checkbox" NAME="QUE" VALUE="3047.490192 from(1016.837340,3+) intensity(1190382.5000) title(File5284%20Spectrum5962%20scans%3a%2010478) rtinseconds(2453) scans(10478) index(5955) query(6196)" CHECKED></TD><TD ALIGN=RIGHT><TT><A HREF="peptide_view.pl?file=..%2Fdata%2F20210430%2FF010405.dat&query=6196&hit=1&index=sp%7CcRAP053%7CP35908%7CK22E_HUMAN&db_idx=1&px=1&section=5&ave_thresh=13&_ignoreionsscorebelow=20&report=0&_sigthreshold=0.05&_msresflags=1035&_msresflags2=256&percolate=-1&percolate_rt=0&_minpeplen=7&sessionID=all_secdisabledsession" TARGET="_blank">6196</A>&nbsp;&nbsp;</TT></TD><TD ALIGN=RIGHT><TT><FONT COLOR=#FF0000><B>  1016.8373&nbsp;&nbsp;</B></FONT></TT></TD><TD ALIGN=RIGHT><TT><FONT COLOR=#FF0000><B>  3047.4902&nbsp;&nbsp;</B></FONT></TT></TD><TD ALIGN=RIGHT><TT><FONT COLOR=#FF0000><B>  3047.4870&nbsp;&nbsp;</B></FONT></TT></TD><TD ALIGN=RIGHT NOWRAP><TT><FONT COLOR=#FF0000><B>     1.06&nbsp;</B></FONT></TT></TD><TD ALIGN=RIGHT><TT><FONT COLOR=#FF0000><B>0&nbsp;&nbsp;</B></FONT></TT></TD><TD ALIGN=RIGHT NOWRAP><TT><FONT COLOR=#FF0000><B>61&nbsp;&nbsp;</B></FONT></TT></TD><TD ALIGN=RIGHT NOWRAP><TT><FONT COLOR=#FF0000><B>8.3e-07&nbsp;</B></FONT></TT></TD><TD ALIGN=RIGHT><TT><FONT COLOR=#FF0000><B>1&nbsp;&nbsp;</B></FONT></TT></TD><TD ALIGN=RIGHT><TT><FONT COLOR=#FF0000><B>U&nbsp;&nbsp;&nbsp;</B></FONT></TT></TD><TD NOWRAP><TT><FONT COLOR=#FF0000><B>&nbsp;K.VLYDAEISQIHQSVTDTNVILSMDNSR.N</B></FONT></TT></TD></TR>
<TR><TD ALIGN=RIGHT><INPUT TYPE="checkbox" NAME="QUE" VALUE="3063.486642 from(1022.169490,3+) intensity(107004.0234) title(File5284%20Spectrum5305%20scans%3a%209752) rtinseconds(2360) scans(9752) index(5300) query(6205)" CHECKED></TD><TD ALIGN=RIGHT><TT><A HREF="peptide_view.pl?file=..%2Fdata%2F20210430%2FF010405.dat&query=6205&hit=1&index=sp%7CcRAP053%7CP35908%7CK22E_HUMAN&db_idx=1&px=1&section=5&ave_thresh=13&_ignoreionsscorebelow=20&report=0&_sigthreshold=0.05&_msresflags=1035&_msresflags2=256&percolate=-1&percolate_rt=0&_minpeplen=7&sessionID=all_secdisabledsession" TARGET="_blank">6205</A>&nbsp;&nbsp;</TT></TD><TD ALIGN=RIGHT><TT><FONT COLOR=#FF0000><B>  1022.1695&nbsp;&nbsp;</B></FONT></TT></TD><TD ALIGN=RIGHT><TT><FONT COLOR=#FF0000><B>  3063.4866&nbsp;&nbsp;</B></FONT></TT></TD><TD ALIGN=RIGHT><TT><FONT COLOR=#FF0000><B>  3063.4819&nbsp;&nbsp;</B></FONT></TT></TD><TD ALIGN=RIGHT NOWRAP><TT><FONT COLOR=#FF0000><B>     1.55&nbsp;</B></FONT></TT></TD><TD ALIGN=RIGHT><TT><FONT COLOR=#FF0000><B>0&nbsp;&nbsp;</B></FONT></TT></TD><TD ALIGN=RIGHT NOWRAP><TT><FONT COLOR=#FF0000><B>(59)&nbsp;</B></FONT></TT></TD><TD ALIGN=RIGHT NOWRAP><TT><FONT COLOR=#FF0000><B>1.2e-06&nbsp;</B></FONT></TT></TD><TD ALIGN=RIGHT><TT><FONT COLOR=#FF0000><B>1&nbsp;&nbsp;</B></FONT></TT></TD><TD ALIGN=RIGHT><TT><FONT COLOR=#FF0000><B>U&nbsp;&nbsp;&nbsp;</B></FONT></TT></TD><TD NOWRAP><TT><FONT COLOR=#FF0000><B>&nbsp;K.VLYDAEISQIHQSVTDTNVILS<U>M</U>DNSR.N + Oxidation (M)</B></FONT></TT></TD></TR>
</TABLE>
<BR>

<HR>
<TABLE BORDER=0 CELLSPACING=0>
<TR><TD><TT><B><A NAME="Hit3">3.</A>&nbsp;&nbsp;&nbsp;&nbsp;</B></TT></TD><TD NOWRAP><TT><A HREF="protein_view.pl?file=..%2Fdata%2F20210430%2FF010405.dat&hit=sp%7CcRAP039%7CP13645%7CK1C10_HUMAN&db_idx=1&px=1&ave_thresh=13&_ignoreionsscorebelow=20&report=0&_sigthreshold=0.05&_msresflags=1035&_msresflags2=256&percolate=-1&percolate_rt=0&_minpeplen=7&sessionID=all_secdisabledsession" TARGET="_blank">1::sp|cRAP039|P13645|K1C10_HUMAN</A>&nbsp;&nbsp;&nbsp;&nbsp;<B>Mass:</B>&nbsp;59020&nbsp;&nbsp;&nbsp;&nbsp;<B>Score:</B>&nbsp;2120&nbsp;&nbsp;&nbsp;<B>Matches:</B>&nbsp;54(54)&nbsp;&nbsp;<B>Sequences:</B>&nbsp;35(35)&nbsp;&nbsp;<B>emPAI:</B>&nbsp;51.66</TT></TD></TR>
<TR><TD>&nbsp;</TD><TD NOWRAP><TT>Keratin, type I cytoskeletal 10 OS=Homo sapiens GN=KRT10 PE=1 SV=6</TT></TD></TR>
</TABLE>
<TABLE BORDER=0 CELLSPACING=0>
<TR><TD ALIGN=RIGHT><INPUT TYPE="checkbox" NAME="INCLUDE" VALUE="3" onClick="SaveClicks(this,this.form)"></TD><TD NOWRAP><TT>Check to include this hit in error tolerant search or archive report</TT></TD></TR>
<TR><TD><TT>&nbsp;&nbsp;&nbsp;&nbsp;&nbsp;&nbsp;</TT></TD><TD>&nbsp;</TD></TR>
</TABLE>
<TABLE BORDER=0 CELLPADDING=0 CELLSPACING=0>
<TR><TD><TT>&nbsp;&nbsp;&nbsp;&nbsp;&nbsp;&nbsp;</TT></TD><TD ALIGN=RIGHT><TT><B>Query&nbsp;&nbsp;</B></TT></TD><TD ALIGN=RIGHT><TT><B>Observed&nbsp;&nbsp;</B></TT></TD><TD ALIGN=RIGHT NOWRAP><TT><B>Mr(expt)&nbsp;&nbsp;</B></TT></TD><TD ALIGN=RIGHT NOWRAP><TT><B>Mr(calc)&nbsp;&nbsp;</B></TT></TD><TD ALIGN=RIGHT><TT><B>&nbsp;ppm&nbsp;&nbsp;</B></TT></TD><TD ALIGN=RIGHT><TT><B>Miss&nbsp;</B></TT></TD><TD ALIGN=RIGHT><TT><B>Score&nbsp;</B></TT></TD><TD ALIGN=RIGHT><TT><B>Expect&nbsp;</B></TT></TD><TD ALIGN=RIGHT><TT><B>Rank&nbsp;</B></TT></TD><TD ALIGN=RIGHT><TT><B>Unique&nbsp;</B></TT></TD><TD><TT><B>&nbsp;Peptide</B></TT></TD></TR>
<TR><TD ALIGN=RIGHT><INPUT TYPE="checkbox" NAME="QUE" VALUE="806.392248 from(404.203400,2+) intensity(5559397.0000) title(File5284%20Spectrum2211%20scans%3a%206202) rtinseconds(1883) scans(6202) index(2207) query(144)" CHECKED></TD><TD ALIGN=RIGHT><TT><A HREF="peptide_view.pl?file=..%2Fdata%2F20210430%2FF010405.dat&query=144&hit=1&index=sp%7CcRAP039%7CP13645%7CK1C10_HUMAN&db_idx=1&px=1&section=5&ave_thresh=13&_ignoreionsscorebelow=20&report=0&_sigthreshold=0.05&_msresflags=1035&_msresflags2=256&percolate=-1&percolate_rt=0&_minpeplen=7&sessionID=all_secdisabledsession" TARGET="_blank">144</A>&nbsp;&nbsp;</TT></TD><TD ALIGN=RIGHT><TT><FONT COLOR=#FF0000><B>   404.2034&nbsp;&nbsp;</B></FONT></TT></TD><TD ALIGN=RIGHT><TT><FONT COLOR=#FF0000><B>   806.3922&nbsp;&nbsp;</B></FONT></TT></TD><TD ALIGN=RIGHT><TT><FONT COLOR=#FF0000><B>   806.3923&nbsp;&nbsp;</B></FONT></TT></TD><TD ALIGN=RIGHT NOWRAP><TT><FONT COLOR=#FF0000><B>    -0.01&nbsp;</B></FONT></TT></TD><TD ALIGN=RIGHT><TT><FONT COLOR=#FF0000><B>0&nbsp;&nbsp;</B></FONT></TT></TD><TD ALIGN=RIGHT NOWRAP><TT><FONT COLOR=#FF0000><B>55&nbsp;&nbsp;</B></FONT></TT></TD><TD ALIGN=RIGHT NOWRAP><TT><FONT COLOR=#FF0000><B>3.2e-06&nbsp;</B></FONT></TT></TD><TD ALIGN=RIGHT><TT><FONT COLOR=#FF0000><B>1&nbsp;&nbsp;</B></FONT></TT></TD><TD ALIGN=RIGHT><TT><FONT COLOR=#FF0000><B>&nbsp;&nbsp;&nbsp;&nbsp;</B></FONT></TT></TD><TD NOWRAP><TT><FONT COLOR=#FF0000><B>&nbsp;R.LAADDFR.L</B></FONT></TT></TD></TR>
<TR><TD ALIGN=RIGHT><INPUT TYPE="checkbox" NAME="QUE" VALUE="808.432948 from(405.223750,2+) intensity(701922.0000) title(File5284%20Spectrum1919%20scans%3a%205858) rtinseconds(1836) scans(5858) index(1915) query(155)" CHECKED></TD><TD ALIGN=RIGHT><TT><A HREF="peptide_view.pl?file=..%2Fdata%2F20210430%2FF010405.dat&query=155&hit=1&index=sp%7CcRAP039%7CP13645%7CK1C10_HUMAN&db_idx=1&px=1&section=5&ave_thresh=13&_ignoreionsscorebelow=20&report=0&_sigthreshold=0.05&_msresflags=1035&_msresflags2=256&percolate=-1&percolate_rt=0&_minpeplen=7&sessionID=all_secdisabledsession" TARGET="_blank">155</A>&nbsp;&nbsp;</TT></TD><TD ALIGN=RIGHT><TT><FONT COLOR=#FF0000><B>   405.2237&nbsp;&nbsp;</B></FONT></TT></TD><TD ALIGN=RIGHT><TT><FONT COLOR=#FF0000><B>   808.4329&nbsp;&nbsp;</B></FONT></TT></TD><TD ALIGN=RIGHT><TT><FONT COLOR=#FF0000><B>   808.4330&nbsp;&nbsp;</B></FONT></TT></TD><TD ALIGN=RIGHT NOWRAP><TT><FONT COLOR=#FF0000><B>    -0.12&nbsp;</B></FONT></TT></TD><TD ALIGN=RIGHT><TT><FONT COLOR=#FF0000><B>0&nbsp;&nbsp;</B></FONT></TT></TD><TD ALIGN=RIGHT NOWRAP><TT><FONT COLOR=#FF0000><B>44&nbsp;&nbsp;</B></FONT></TT></TD><TD ALIGN=RIGHT NOWRAP><TT><FONT COLOR=#FF0000><B>4.3e-05&nbsp;</B></FONT></TT></TD><TD ALIGN=RIGHT><TT><FONT COLOR=#FF0000><B>1&nbsp;&nbsp;</B></FONT></TT></TD><TD ALIGN=RIGHT><TT><FONT COLOR=#FF0000><B>&nbsp;&nbsp;&nbsp;&nbsp;</B></FONT></TT></TD><TD NOWRAP><TT><FONT COLOR=#FF0000><B>&nbsp;R.LASYLDK.V</B></FONT></TT></TD></TR>
<TR><TD ALIGN=RIGHT><INPUT TYPE="checkbox" NAME="QUE" VALUE="846.444428 from(424.229490,2+) intensity(4138622.5000) title(File5284%20Spectrum1973%20scans%3a%205923) rtinseconds(1845) scans(5923) index(1969) query(365)" CHECKED></TD><TD ALIGN=RIGHT><TT><A HREF="peptide_view.pl?file=..%2Fdata%2F20210430%2FF010405.dat&query=365&hit=1&index=sp%7CcRAP039%7CP13645%7CK1C10_HUMAN&db_idx=1&px=1&section=5&ave_thresh=13&_ignoreionsscorebelow=20&report=0&_sigthreshold=0.05&_msresflags=1035&_msresflags2=256&percolate=-1&percolate_rt=0&_minpeplen=7&sessionID=all_secdisabledsession" TARGET="_blank">365</A>&nbsp;&nbsp;</TT></TD><TD ALIGN=RIGHT><TT><FONT COLOR=#FF0000><B>   424.2295&nbsp;&nbsp;</B></FONT></TT></TD><TD ALIGN=RIGHT><TT><FONT COLOR=#FF0000><B>   846.4444&nbsp;&nbsp;</B></FONT></TT></TD><TD ALIGN=RIGHT><TT><FONT COLOR=#FF0000><B>   846.4447&nbsp;&nbsp;</B></FONT></TT></TD><TD ALIGN=RIGHT NOWRAP><TT><FONT COLOR=#FF0000><B>    -0.29&nbsp;</B></FONT></TT></TD><TD ALIGN=RIGHT><TT><FONT COLOR=#FF0000><B>0&nbsp;&nbsp;</B></FONT></TT></TD><TD ALIGN=RIGHT NOWRAP><TT><FONT COLOR=#FF0000><B>43&nbsp;&nbsp;</B></FONT></TT></TD><TD ALIGN=RIGHT NOWRAP><TT><FONT COLOR=#FF0000><B>4.8e-05&nbsp;</B></FONT></TT></TD><TD ALIGN=RIGHT><TT><FONT COLOR=#FF0000><B>1&nbsp;&nbsp;</B></FONT></TT></TD><TD ALIGN=RIGHT><TT><FONT COLOR=#FF0000><B>U&nbsp;&nbsp;&nbsp;</B></FONT></TT></TD><TD NOWRAP><TT><FONT COLOR=#FF0000><B>&nbsp;K.SEITELR.R</B></FONT></TT></TD></TR>
<TR><TD ALIGN=RIGHT><INPUT TYPE="checkbox" NAME="QUE" VALUE="915.375348 from(458.694950,2+) intensity(100798.2422) title(File5284%20Spectrum51%20scans%3a%203030) rtinseconds(1306) scans(3030) index(47) query(609)" CHECKED></TD><TD ALIGN=RIGHT><TT><A HREF="peptide_view.pl?file=..%2Fdata%2F20210430%2FF010405.dat&query=609&hit=1&index=sp%7CcRAP039%7CP13645%7CK1C10_HUMAN&db_idx=1&px=1&section=5&ave_thresh=13&_ignoreionsscorebelow=20&report=0&_sigthreshold=0.05&_msresflags=1035&_msresflags2=256&percolate=-1&percolate_rt=0&_minpeplen=7&sessionID=all_secdisabledsession" TARGET="_blank">609</A>&nbsp;&nbsp;</TT></TD><TD ALIGN=RIGHT><TT><FONT COLOR=#FF0000><B>   458.6950&nbsp;&nbsp;</B></FONT></TT></TD><TD ALIGN=RIGHT><TT><FONT COLOR=#FF0000><B>   915.3753&nbsp;&nbsp;</B></FONT></TT></TD><TD ALIGN=RIGHT><TT><FONT COLOR=#FF0000><B>   915.3756&nbsp;&nbsp;</B></FONT></TT></TD><TD ALIGN=RIGHT NOWRAP><TT><FONT COLOR=#FF0000><B>    -0.27&nbsp;</B></FONT></TT></TD><TD ALIGN=RIGHT><TT><FONT COLOR=#FF0000><B>0&nbsp;&nbsp;</B></FONT></TT></TD><TD ALIGN=RIGHT NOWRAP><TT><FONT COLOR=#FF0000><B>28&nbsp;&nbsp;</B></FONT></TT></TD><TD ALIGN=RIGHT NOWRAP><TT><FONT COLOR=#FF0000><B>0.0016&nbsp;</B></FONT></TT></TD><TD ALIGN=RIGHT><TT><FONT COLOR=#FF0000><B>1&nbsp;&nbsp;</B></FONT></TT></TD><TD ALIGN=RIGHT><TT><FONT COLOR=#FF0000><B>&nbsp;&nbsp;&nbsp;&nbsp;</B></FONT></TT></TD><TD NOWRAP><TT><FONT COLOR=#FF0000><B>&nbsp;K.NHEEEMK.D</B></FONT></TT></TD></TR>
<TR><TD ALIGN=RIGHT><INPUT TYPE="checkbox" NAME="QUE" VALUE="992.489728 from(497.252140,2+) intensity(959846.9375) title(File5284%20Spectrum1810%20scans%3a%205722) rtinseconds(1816) scans(5722) index(1806) query(994)" CHECKED></TD><TD ALIGN=RIGHT><TT><A HREF="peptide_view.pl?file=..%2Fdata%2F20210430%2FF010405.dat&query=994&hit=1&index=sp%7CcRAP039%7CP13645%7CK1C10_HUMAN&db_idx=1&px=1&section=5&ave_thresh=13&_ignoreionsscorebelow=20&report=0&_sigthreshold=0.05&_msresflags=1035&_msresflags2=256&percolate=-1&percolate_rt=0&_minpeplen=7&sessionID=all_secdisabledsession" TARGET="_blank">994</A>&nbsp;&nbsp;</TT></TD><TD ALIGN=RIGHT><TT><FONT COLOR=#FF0000><B>   497.2521&nbsp;&nbsp;</B></FONT></TT></TD><TD ALIGN=RIGHT><TT><FONT COLOR=#FF0000><B>   992.4897&nbsp;&nbsp;</B></FONT></TT></TD><TD ALIGN=RIGHT><TT><FONT COLOR=#FF0000><B>   992.4927&nbsp;&nbsp;</B></FONT></TT></TD><TD ALIGN=RIGHT NOWRAP><TT><FONT COLOR=#FF0000><B>    -2.97&nbsp;</B></FONT></TT></TD><TD ALIGN=RIGHT><TT><FONT COLOR=#FF0000><B>0&nbsp;&nbsp;</B></FONT></TT></TD><TD ALIGN=RIGHT NOWRAP><TT><FONT COLOR=#FF0000><B>42&nbsp;&nbsp;</B></FONT></TT></TD><TD ALIGN=RIGHT NOWRAP><TT><FONT COLOR=#FF0000><B>6.7e-05&nbsp;</B></FONT></TT></TD><TD ALIGN=RIGHT><TT><FONT COLOR=#FF0000><B>1&nbsp;&nbsp;</B></FONT></TT></TD><TD ALIGN=RIGHT><TT><FONT COLOR=#FF0000><B>U&nbsp;&nbsp;&nbsp;</B></FONT></TT></TD><TD NOWRAP><TT><FONT COLOR=#FF0000><B>&nbsp;K.YENEVALR.Q</B></FONT></TT></TD></TR>
<TR><TD ALIGN=RIGHT><INPUT TYPE="checkbox" NAME="QUE" VALUE="993.477448 from(497.746000,2+) intensity(56831.0078) title(File5284%20Spectrum2177%20scans%3a%206161) rtinseconds(1877) scans(6161) index(2173) query(1003)" CHECKED></TD><TD ALIGN=RIGHT><TT><A HREF="peptide_view.pl?file=..%2Fdata%2F20210430%2FF010405.dat&query=1003&hit=1&index=sp%7CcRAP039%7CP13645%7CK1C10_HUMAN&db_idx=1&px=1&section=5&ave_thresh=13&_ignoreionsscorebelow=20&report=0&_sigthreshold=0.05&_msresflags=1035&_msresflags2=256&percolate=-1&percolate_rt=0&_minpeplen=7&sessionID=all_secdisabledsession" TARGET="_blank">1003</A>&nbsp;&nbsp;</TT></TD><TD ALIGN=RIGHT><TT><FONT COLOR=#FF0000><B>   497.7460&nbsp;&nbsp;</B></FONT></TT></TD><TD ALIGN=RIGHT><TT><FONT COLOR=#FF0000><B>   993.4774&nbsp;&nbsp;</B></FONT></TT></TD><TD ALIGN=RIGHT><TT><FONT COLOR=#FF0000><B>   993.4767&nbsp;&nbsp;</B></FONT></TT></TD><TD ALIGN=RIGHT NOWRAP><TT><FONT COLOR=#FF0000><B>     0.77&nbsp;</B></FONT></TT></TD><TD ALIGN=RIGHT><TT><FONT COLOR=#FF0000><B>0&nbsp;&nbsp;</B></FONT></TT></TD><TD ALIGN=RIGHT NOWRAP><TT><FONT COLOR=#FF0000><B>(40)&nbsp;</B></FONT></TT></TD><TD ALIGN=RIGHT NOWRAP><TT><FONT COLOR=#FF0000><B>0.00011&nbsp;</B></FONT></TT></TD><TD ALIGN=RIGHT><TT><FONT COLOR=#FF0000><B>1&nbsp;&nbsp;</B></FONT></TT></TD><TD ALIGN=RIGHT><TT><FONT COLOR=#FF0000><B>U&nbsp;&nbsp;&nbsp;</B></FONT></TT></TD><TD NOWRAP><TT><FONT COLOR=#FF0000><B>&nbsp;K.YE<U>N</U>EVALR.Q + Deamidated (NQ)</B></FONT></TT></TD></TR>
<TR><TD ALIGN=RIGHT><INPUT TYPE="checkbox" NAME="QUE" VALUE="994.512908 from(498.263730,2+) intensity(347716.2500) title(File5284%20Spectrum1896%20scans%3a%205828) rtinseconds(1831) scans(5828) index(1892) query(1007)" CHECKED></TD><TD ALIGN=RIGHT><TT><A HREF="peptide_view.pl?file=..%2Fdata%2F20210430%2FF010405.dat&query=1007&hit=1&index=sp%7CcRAP039%7CP13645%7CK1C10_HUMAN&db_idx=1&px=1&section=5&ave_thresh=13&_ignoreionsscorebelow=20&report=0&_sigthreshold=0.05&_msresflags=1035&_msresflags2=256&percolate=-1&percolate_rt=0&_minpeplen=7&sessionID=all_secdisabledsession" TARGET="_blank">1007</A>&nbsp;&nbsp;</TT></TD><TD ALIGN=RIGHT><TT><FONT COLOR=#FF0000><B>   498.2637&nbsp;&nbsp;</B></FONT></TT></TD><TD ALIGN=RIGHT><TT><FONT COLOR=#FF0000><B>   994.5129&nbsp;&nbsp;</B></FONT></TT></TD><TD ALIGN=RIGHT><TT><FONT COLOR=#FF0000><B>   994.5123&nbsp;&nbsp;</B></FONT></TT></TD><TD ALIGN=RIGHT NOWRAP><TT><FONT COLOR=#FF0000><B>     0.57&nbsp;</B></FONT></TT></TD><TD ALIGN=RIGHT><TT><FONT COLOR=#FF0000><B>1&nbsp;&nbsp;</B></FONT></TT></TD><TD ALIGN=RIGHT NOWRAP><TT><FONT COLOR=#FF0000><B>33&nbsp;&nbsp;</B></FONT></TT></TD><TD ALIGN=RIGHT NOWRAP><TT><FONT COLOR=#FF0000><B>0.00053&nbsp;</B></FONT></TT></TD><TD ALIGN=RIGHT><TT><FONT COLOR=#FF0000><B>1&nbsp;&nbsp;</B></FONT></TT></TD><TD ALIGN=RIGHT><TT><FONT COLOR=#FF0000><B>U&nbsp;&nbsp;&nbsp;</B></FONT></TT></TD><TD NOWRAP><TT><FONT COLOR=#FF0000><B>&nbsp;K.IKEWYEK.H</B></FONT></TT></TD></TR>
<TR><TD ALIGN=RIGHT><INPUT TYPE="checkbox" NAME="QUE" VALUE="1030.591168 from(516.302860,2+) intensity(345417.5312) title(File5284%20Spectrum3778%20scans%3a%208055) rtinseconds(2142) scans(8055) index(3773) query(1174)" CHECKED></TD><TD ALIGN=RIGHT><TT><A HREF="peptide_view.pl?file=..%2Fdata%2F20210430%2FF010405.dat&query=1174&hit=1&index=sp%7CcRAP039%7CP13645%7CK1C10_HUMAN&db_idx=1&px=1&section=5&ave_thresh=13&_ignoreionsscorebelow=20&report=0&_sigthreshold=0.05&_msresflags=1035&_msresflags2=256&percolate=-1&percolate_rt=0&_minpeplen=7&sessionID=all_secdisabledsession" TARGET="_blank">1174</A>&nbsp;&nbsp;</TT></TD><TD ALIGN=RIGHT><TT><FONT COLOR=#FF0000><B>   516.3029&nbsp;&nbsp;</B></FONT></TT></TD><TD ALIGN=RIGHT><TT><FONT COLOR=#FF0000><B>  1030.5912&nbsp;&nbsp;</B></FONT></TT></TD><TD ALIGN=RIGHT><TT><FONT COLOR=#FF0000><B>  1030.5910&nbsp;&nbsp;</B></FONT></TT></TD><TD ALIGN=RIGHT NOWRAP><TT><FONT COLOR=#FF0000><B>     0.14&nbsp;</B></FONT></TT></TD><TD ALIGN=RIGHT><TT><FONT COLOR=#FF0000><B>0&nbsp;&nbsp;</B></FONT></TT></TD><TD ALIGN=RIGHT NOWRAP><TT><FONT COLOR=#FF0000><B>51&nbsp;&nbsp;</B></FONT></TT></TD><TD ALIGN=RIGHT NOWRAP><TT><FONT COLOR=#FF0000><B>8.9e-06&nbsp;</B></FONT></TT></TD><TD ALIGN=RIGHT><TT><FONT COLOR=#FF0000><B>1&nbsp;&nbsp;</B></FONT></TT></TD><TD ALIGN=RIGHT><TT><FONT COLOR=#FF0000><B>&nbsp;&nbsp;&nbsp;&nbsp;</B></FONT></TT></TD><TD NOWRAP><TT><FONT COLOR=#FF0000><B>&nbsp;R.VLDELTLTK.A</B></FONT></TT></TD></TR>
<TR><TD ALIGN=RIGHT><INPUT TYPE="checkbox" NAME="QUE" VALUE="1063.606788 from(532.810670,2+) intensity(94273.9922) title(File5284%20Spectrum2114%20scans%3a%206090) rtinseconds(1868) scans(6090) index(2110) query(1319)" CHECKED></TD><TD ALIGN=RIGHT><TT><A HREF="peptide_view.pl?file=..%2Fdata%2F20210430%2FF010405.dat&query=1319&hit=1&index=sp%7CcRAP039%7CP13645%7CK1C10_HUMAN&db_idx=1&px=1&section=5&ave_thresh=13&_ignoreionsscorebelow=20&report=0&_sigthreshold=0.05&_msresflags=1035&_msresflags2=256&percolate=-1&percolate_rt=0&_minpeplen=7&sessionID=all_secdisabledsession" TARGET="_blank">1319</A>&nbsp;&nbsp;</TT></TD><TD ALIGN=RIGHT><TT><FONT COLOR=#FF0000><B>   532.8107&nbsp;&nbsp;</B></FONT></TT></TD><TD ALIGN=RIGHT><TT><FONT COLOR=#FF0000><B>  1063.6068&nbsp;&nbsp;</B></FONT></TT></TD><TD ALIGN=RIGHT><TT><FONT COLOR=#FF0000><B>  1063.6026&nbsp;&nbsp;</B></FONT></TT></TD><TD ALIGN=RIGHT NOWRAP><TT><FONT COLOR=#FF0000><B>     3.97&nbsp;</B></FONT></TT></TD><TD ALIGN=RIGHT><TT><FONT COLOR=#FF0000><B>1&nbsp;&nbsp;</B></FONT></TT></TD><TD ALIGN=RIGHT NOWRAP><TT><FONT COLOR=#FF0000><B>71&nbsp;&nbsp;</B></FONT></TT></TD><TD ALIGN=RIGHT NOWRAP><TT><FONT COLOR=#FF0000><B>7.9e-08&nbsp;</B></FONT></TT></TD><TD ALIGN=RIGHT><TT><FONT COLOR=#FF0000><B>1&nbsp;&nbsp;</B></FONT></TT></TD><TD ALIGN=RIGHT><TT><FONT COLOR=#FF0000><B>U&nbsp;&nbsp;&nbsp;</B></FONT></TT></TD><TD NOWRAP><TT><FONT COLOR=#FF0000><B>&nbsp;R.LASYLDKVR.A</B></FONT></TT></TD></TR>
<TR><TD ALIGN=RIGHT><INPUT TYPE="checkbox" NAME="QUE" VALUE="1089.524508 from(545.769530,2+) intensity(114494.3906) title(File5284%20Spectrum1476%20scans%3a%205304) rtinseconds(1754) scans(5304) index(1472) query(1456)" CHECKED></TD><TD ALIGN=RIGHT><TT><A HREF="peptide_view.pl?file=..%2Fdata%2F20210430%2FF010405.dat&query=1456&hit=1&index=sp%7CcRAP039%7CP13645%7CK1C10_HUMAN&db_idx=1&px=1&section=5&ave_thresh=13&_ignoreionsscorebelow=20&report=0&_sigthreshold=0.05&_msresflags=1035&_msresflags2=256&percolate=-1&percolate_rt=0&_minpeplen=7&sessionID=all_secdisabledsession" TARGET="_blank">1456</A>&nbsp;&nbsp;</TT></TD><TD ALIGN=RIGHT><TT><FONT COLOR=#FF0000><B>   545.7695&nbsp;&nbsp;</B></FONT></TT></TD><TD ALIGN=RIGHT><TT><FONT COLOR=#FF0000><B>  1089.5245&nbsp;&nbsp;</B></FONT></TT></TD><TD ALIGN=RIGHT><TT><FONT COLOR=#FF0000><B>  1089.5237&nbsp;&nbsp;</B></FONT></TT></TD><TD ALIGN=RIGHT NOWRAP><TT><FONT COLOR=#FF0000><B>     0.76&nbsp;</B></FONT></TT></TD><TD ALIGN=RIGHT><TT><FONT COLOR=#FF0000><B>0&nbsp;&nbsp;</B></FONT></TT></TD><TD ALIGN=RIGHT NOWRAP><TT><FONT COLOR=#FF0000><B>(61)&nbsp;</B></FONT></TT></TD><TD ALIGN=RIGHT NOWRAP><TT><FONT COLOR=#FF0000><B>8.6e-07&nbsp;</B></FONT></TT></TD><TD ALIGN=RIGHT><TT><FONT COLOR=#FF0000><B>1&nbsp;&nbsp;</B></FONT></TT></TD><TD ALIGN=RIGHT><TT><FONT COLOR=#FF0000><B>U&nbsp;&nbsp;&nbsp;</B></FONT></TT></TD><TD NOWRAP><TT><FONT COLOR=#FF0000><B>&nbsp;K.VTMQNLNDR.L</B></FONT></TT></TD></TR>
<TR><TD ALIGN=RIGHT><INPUT TYPE="checkbox" NAME="QUE" VALUE="1090.507908 from(546.261230,2+) intensity(234804.5156) title(File5284%20Spectrum1637%20scans%3a%205505) rtinseconds(1784) scans(5505) index(1633) query(1461)" CHECKED></TD><TD ALIGN=RIGHT><TT><A HREF="peptide_view.pl?file=..%2Fdata%2F20210430%2FF010405.dat&query=1461&hit=1&index=sp%7CcRAP039%7CP13645%7CK1C10_HUMAN&db_idx=1&px=1&section=5&ave_thresh=13&_ignoreionsscorebelow=20&report=0&_sigthreshold=0.05&_msresflags=1035&_msresflags2=256&percolate=-1&percolate_rt=0&_minpeplen=7&sessionID=all_secdisabledsession" TARGET="_blank">1461</A>&nbsp;&nbsp;</TT></TD><TD ALIGN=RIGHT><TT><FONT COLOR=#FF0000><B>   546.2612&nbsp;&nbsp;</B></FONT></TT></TD><TD ALIGN=RIGHT><TT><FONT COLOR=#FF0000><B>  1090.5079&nbsp;&nbsp;</B></FONT></TT></TD><TD ALIGN=RIGHT><TT><FONT COLOR=#FF0000><B>  1090.5077&nbsp;&nbsp;</B></FONT></TT></TD><TD ALIGN=RIGHT NOWRAP><TT><FONT COLOR=#FF0000><B>     0.20&nbsp;</B></FONT></TT></TD><TD ALIGN=RIGHT><TT><FONT COLOR=#FF0000><B>0&nbsp;&nbsp;</B></FONT></TT></TD><TD ALIGN=RIGHT NOWRAP><TT><FONT COLOR=#FF0000><B>86&nbsp;&nbsp;</B></FONT></TT></TD><TD ALIGN=RIGHT NOWRAP><TT><FONT COLOR=#FF0000><B>2.4e-09&nbsp;</B></FONT></TT></TD><TD ALIGN=RIGHT><TT><FONT COLOR=#FF0000><B>1&nbsp;&nbsp;</B></FONT></TT></TD><TD ALIGN=RIGHT><TT><FONT COLOR=#FF0000><B>U&nbsp;&nbsp;&nbsp;</B></FONT></TT></TD><TD NOWRAP><TT><FONT COLOR=#FF0000><B>&nbsp;K.VTMQNL<U>N</U>DR.L + Deamidated (NQ)</B></FONT></TT></TD></TR>
<TR><TD ALIGN=RIGHT><INPUT TYPE="checkbox" NAME="QUE" VALUE="1105.519008 from(553.766780,2+) intensity(170368.7656) title(File5284%20Spectrum373%20scans%3a%203765) rtinseconds(1493) scans(3765) index(369) query(1531)" CHECKED></TD><TD ALIGN=RIGHT><TT><A HREF="peptide_view.pl?file=..%2Fdata%2F20210430%2FF010405.dat&query=1531&hit=1&index=sp%7CcRAP039%7CP13645%7CK1C10_HUMAN&db_idx=1&px=1&section=5&ave_thresh=13&_ignoreionsscorebelow=20&report=0&_sigthreshold=0.05&_msresflags=1035&_msresflags2=256&percolate=-1&percolate_rt=0&_minpeplen=7&sessionID=all_secdisabledsession" TARGET="_blank">1531</A>&nbsp;&nbsp;</TT></TD><TD ALIGN=RIGHT><TT><FONT COLOR=#FF0000><B>   553.7668&nbsp;&nbsp;</B></FONT></TT></TD><TD ALIGN=RIGHT><TT><FONT COLOR=#FF0000><B>  1105.5190&nbsp;&nbsp;</B></FONT></TT></TD><TD ALIGN=RIGHT><TT><FONT COLOR=#FF0000><B>  1105.5186&nbsp;&nbsp;</B></FONT></TT></TD><TD ALIGN=RIGHT NOWRAP><TT><FONT COLOR=#FF0000><B>     0.37&nbsp;</B></FONT></TT></TD><TD ALIGN=RIGHT><TT><FONT COLOR=#FF0000><B>0&nbsp;&nbsp;</B></FONT></TT></TD><TD ALIGN=RIGHT NOWRAP><TT><FONT COLOR=#FF0000><B>(66)&nbsp;</B></FONT></TT></TD><TD ALIGN=RIGHT NOWRAP><TT><FONT COLOR=#FF0000><B>2.6e-07&nbsp;</B></FONT></TT></TD><TD ALIGN=RIGHT><TT><FONT COLOR=#FF0000><B>1&nbsp;&nbsp;</B></FONT></TT></TD><TD ALIGN=RIGHT><TT><FONT COLOR=#FF0000><B>U&nbsp;&nbsp;&nbsp;</B></FONT></TT></TD><TD NOWRAP><TT><FONT COLOR=#FF0000><B>&nbsp;K.VT<U>M</U>QNLNDR.L + Oxidation (M)</B></FONT></TT></TD></TR>
<TR><TD ALIGN=RIGHT><INPUT TYPE="checkbox" NAME="QUE" VALUE="1105.519148 from(553.766850,2+) intensity(44978.8008) title(File5284%20Spectrum573%20scans%3a%204113) rtinseconds(1566) scans(4113) index(569) query(1532)" CHECKED></TD><TD ALIGN=RIGHT><TT><A HREF="peptide_view.pl?file=..%2Fdata%2F20210430%2FF010405.dat&query=1532&hit=1&index=sp%7CcRAP039%7CP13645%7CK1C10_HUMAN&db_idx=1&px=1&section=5&ave_thresh=13&_ignoreionsscorebelow=20&report=0&_sigthreshold=0.05&_msresflags=1035&_msresflags2=256&percolate=-1&percolate_rt=0&_minpeplen=7&sessionID=all_secdisabledsession" TARGET="_blank">1532</A>&nbsp;&nbsp;</TT></TD><TD ALIGN=RIGHT><TT><FONT COLOR=#FF0000><B>   553.7668&nbsp;&nbsp;</B></FONT></TT></TD><TD ALIGN=RIGHT><TT><FONT COLOR=#FF0000><B>  1105.5191&nbsp;&nbsp;</B></FONT></TT></TD><TD ALIGN=RIGHT><TT><FONT COLOR=#FF0000><B>  1105.5186&nbsp;&nbsp;</B></FONT></TT></TD><TD ALIGN=RIGHT NOWRAP><TT><FONT COLOR=#FF0000><B>     0.50&nbsp;</B></FONT></TT></TD><TD ALIGN=RIGHT><TT><FONT COLOR=#FF0000><B>0&nbsp;&nbsp;</B></FONT></TT></TD><TD ALIGN=RIGHT NOWRAP><TT><FONT COLOR=#FF0000><B>(53)&nbsp;</B></FONT></TT></TD><TD ALIGN=RIGHT NOWRAP><TT><FONT COLOR=#FF0000><B>4.5e-06&nbsp;</B></FONT></TT></TD><TD ALIGN=RIGHT><TT><FONT COLOR=#FF0000><B>1&nbsp;&nbsp;</B></FONT></TT></TD><TD ALIGN=RIGHT><TT><FONT COLOR=#FF0000><B>U&nbsp;&nbsp;&nbsp;</B></FONT></TT></TD><TD NOWRAP><TT><FONT COLOR=#FF0000><B>&nbsp;K.VT<U>M</U>QNLNDR.L + Oxidation (M)</B></FONT></TT></TD></TR>
<TR><TD ALIGN=RIGHT><INPUT TYPE="checkbox" NAME="QUE" VALUE="1106.503388 from(554.258970,2+) intensity(540798.3125) title(File5284%20Spectrum414%20scans%3a%203850) rtinseconds(1514) scans(3850) index(410) query(1539)" CHECKED></TD><TD ALIGN=RIGHT><TT><A HREF="peptide_view.pl?file=..%2Fdata%2F20210430%2FF010405.dat&query=1539&hit=1&index=sp%7CcRAP039%7CP13645%7CK1C10_HUMAN&db_idx=1&px=1&section=5&ave_thresh=13&_ignoreionsscorebelow=20&report=0&_sigthreshold=0.05&_msresflags=1035&_msresflags2=256&percolate=-1&percolate_rt=0&_minpeplen=7&sessionID=all_secdisabledsession" TARGET="_blank">1539</A>&nbsp;&nbsp;</TT></TD><TD ALIGN=RIGHT><TT><FONT COLOR=#FF0000><B>   554.2590&nbsp;&nbsp;</B></FONT></TT></TD><TD ALIGN=RIGHT><TT><FONT COLOR=#FF0000><B>  1106.5034&nbsp;&nbsp;</B></FONT></TT></TD><TD ALIGN=RIGHT><TT><FONT COLOR=#FF0000><B>  1106.5026&nbsp;&nbsp;</B></FONT></TT></TD><TD ALIGN=RIGHT NOWRAP><TT><FONT COLOR=#FF0000><B>     0.70&nbsp;</B></FONT></TT></TD><TD ALIGN=RIGHT><TT><FONT COLOR=#FF0000><B>0&nbsp;&nbsp;</B></FONT></TT></TD><TD ALIGN=RIGHT NOWRAP><TT><FONT COLOR=#FF0000><B>(81)&nbsp;</B></FONT></TT></TD><TD ALIGN=RIGHT NOWRAP><TT><FONT COLOR=#FF0000><B>8.7e-09&nbsp;</B></FONT></TT></TD><TD ALIGN=RIGHT><TT><FONT COLOR=#FF0000><B>1&nbsp;&nbsp;</B></FONT></TT></TD><TD ALIGN=RIGHT><TT><FONT COLOR=#FF0000><B>U&nbsp;&nbsp;&nbsp;</B></FONT></TT></TD><TD NOWRAP><TT><FONT COLOR=#FF0000><B>&nbsp;K.VT<U>M</U>QNL<U>N</U>DR.L + Deamidated (NQ); Oxidation (M)</B></FONT></TT></TD></TR>
<TR><TD ALIGN=RIGHT><INPUT TYPE="checkbox" NAME="QUE" VALUE="1108.483008 from(555.248780,2+) intensity(1785992.2500) title(File5284%20Spectrum4427%20scans%3a%208781) rtinseconds(2236) scans(8781) index(4422) query(1547)" CHECKED></TD><TD ALIGN=RIGHT><TT><A HREF="peptide_view.pl?file=..%2Fdata%2F20210430%2FF010405.dat&query=1547&hit=1&index=sp%7CcRAP039%7CP13645%7CK1C10_HUMAN&db_idx=1&px=1&section=5&ave_thresh=13&_ignoreionsscorebelow=20&report=0&_sigthreshold=0.05&_msresflags=1035&_msresflags2=256&percolate=-1&percolate_rt=0&_minpeplen=7&sessionID=all_secdisabledsession" TARGET="_blank">1547</A>&nbsp;&nbsp;</TT></TD><TD ALIGN=RIGHT><TT><FONT COLOR=#FF0000><B>   555.2488&nbsp;&nbsp;</B></FONT></TT></TD><TD ALIGN=RIGHT><TT><FONT COLOR=#FF0000><B>  1108.4830&nbsp;&nbsp;</B></FONT></TT></TD><TD ALIGN=RIGHT><TT><FONT COLOR=#FF0000><B>  1108.4825&nbsp;&nbsp;</B></FONT></TT></TD><TD ALIGN=RIGHT NOWRAP><TT><FONT COLOR=#FF0000><B>     0.45&nbsp;</B></FONT></TT></TD><TD ALIGN=RIGHT><TT><FONT COLOR=#FF0000><B>0&nbsp;&nbsp;</B></FONT></TT></TD><TD ALIGN=RIGHT NOWRAP><TT><FONT COLOR=#FF0000><B>41&nbsp;&nbsp;</B></FONT></TT></TD><TD ALIGN=RIGHT NOWRAP><TT><FONT COLOR=#FF0000><B>8.4e-05&nbsp;</B></FONT></TT></TD><TD ALIGN=RIGHT><TT><FONT COLOR=#FF0000><B>1&nbsp;&nbsp;</B></FONT></TT></TD><TD ALIGN=RIGHT><TT><FONT COLOR=#FF0000><B>U&nbsp;&nbsp;&nbsp;</B></FONT></TT></TD><TD NOWRAP><TT><FONT COLOR=#FF0000><B>&nbsp;K.DAEAWFNEK.S</B></FONT></TT></TD></TR>
<TR><TD ALIGN=RIGHT><INPUT TYPE="checkbox" NAME="QUE" VALUE="1109.466408 from(555.740480,2+) intensity(136901.2031) title(File5284%20Spectrum4750%20scans%3a%209144) rtinseconds(2283) scans(9144) index(4745) query(1553)" CHECKED></TD><TD ALIGN=RIGHT><TT><A HREF="peptide_view.pl?file=..%2Fdata%2F20210430%2FF010405.dat&query=1553&hit=1&index=sp%7CcRAP039%7CP13645%7CK1C10_HUMAN&db_idx=1&px=1&section=5&ave_thresh=13&_ignoreionsscorebelow=20&report=0&_sigthreshold=0.05&_msresflags=1035&_msresflags2=256&percolate=-1&percolate_rt=0&_minpeplen=7&sessionID=all_secdisabledsession" TARGET="_blank">1553</A>&nbsp;&nbsp;</TT></TD><TD ALIGN=RIGHT><TT><FONT COLOR=#FF0000><B>   555.7405&nbsp;&nbsp;</B></FONT></TT></TD><TD ALIGN=RIGHT><TT><FONT COLOR=#FF0000><B>  1109.4664&nbsp;&nbsp;</B></FONT></TT></TD><TD ALIGN=RIGHT><TT><FONT COLOR=#FF0000><B>  1109.4665&nbsp;&nbsp;</B></FONT></TT></TD><TD ALIGN=RIGHT NOWRAP><TT><FONT COLOR=#FF0000><B>    -0.10&nbsp;</B></FONT></TT></TD><TD ALIGN=RIGHT><TT><FONT COLOR=#FF0000><B>0&nbsp;&nbsp;</B></FONT></TT></TD><TD ALIGN=RIGHT NOWRAP><TT><FONT COLOR=#FF0000><B>(25)&nbsp;</B></FONT></TT></TD><TD ALIGN=RIGHT NOWRAP><TT><FONT COLOR=#FF0000><B>0.0033&nbsp;</B></FONT></TT></TD><TD ALIGN=RIGHT><TT><FONT COLOR=#FF0000><B>1&nbsp;&nbsp;</B></FONT></TT></TD><TD ALIGN=RIGHT><TT><FONT COLOR=#FF0000><B>U&nbsp;&nbsp;&nbsp;</B></FONT></TT></TD><TD NOWRAP><TT><FONT COLOR=#FF0000><B>&nbsp;K.DAEAWF<U>N</U>EK.S + Deamidated (NQ)</B></FONT></TT></TD></TR>
<TR><TD ALIGN=RIGHT><INPUT TYPE="checkbox" NAME="QUE" VALUE="1117.501448 from(559.758000,2+) intensity(177516.1406) title(File5284%20Spectrum22%20scans%3a%202976) rtinseconds(1294) scans(2976) index(21) query(1578)" CHECKED></TD><TD ALIGN=RIGHT><TT><A HREF="peptide_view.pl?file=..%2Fdata%2F20210430%2FF010405.dat&query=1578&hit=1&index=sp%7CcRAP039%7CP13645%7CK1C10_HUMAN&db_idx=1&px=1&section=5&ave_thresh=13&_ignoreionsscorebelow=20&report=0&_sigthreshold=0.05&_msresflags=1035&_msresflags2=256&percolate=-1&percolate_rt=0&_minpeplen=7&sessionID=all_secdisabledsession" TARGET="_blank">1578</A>&nbsp;&nbsp;</TT></TD><TD ALIGN=RIGHT><TT><FONT COLOR=#FF0000><B>   559.7580&nbsp;&nbsp;</B></FONT></TT></TD><TD ALIGN=RIGHT><TT><FONT COLOR=#FF0000><B>  1117.5014&nbsp;&nbsp;</B></FONT></TT></TD><TD ALIGN=RIGHT><TT><FONT COLOR=#FF0000><B>  1117.5013&nbsp;&nbsp;</B></FONT></TT></TD><TD ALIGN=RIGHT NOWRAP><TT><FONT COLOR=#FF0000><B>     0.12&nbsp;</B></FONT></TT></TD><TD ALIGN=RIGHT><TT><FONT COLOR=#FF0000><B>0&nbsp;&nbsp;</B></FONT></TT></TD><TD ALIGN=RIGHT NOWRAP><TT><FONT COLOR=#FF0000><B>59&nbsp;&nbsp;</B></FONT></TT></TD><TD ALIGN=RIGHT NOWRAP><TT><FONT COLOR=#FF0000><B>1.2e-06&nbsp;</B></FONT></TT></TD><TD ALIGN=RIGHT><TT><FONT COLOR=#FF0000><B>1&nbsp;&nbsp;</B></FONT></TT></TD><TD ALIGN=RIGHT><TT><FONT COLOR=#FF0000><B>U&nbsp;&nbsp;&nbsp;</B></FONT></TT></TD><TD NOWRAP><TT><FONT COLOR=#FF0000><B>&nbsp;K.HGNSHQGEPR.D</B></FONT></TT></TD></TR>
<TR><TD ALIGN=RIGHT><INPUT TYPE="checkbox" NAME="QUE" VALUE="1164.577968 from(583.296260,2+) intensity(518919.3125) title(File5284%20Spectrum1959%20scans%3a%205906) rtinseconds(1842) scans(5906) index(1955) query(1796)" CHECKED></TD><TD ALIGN=RIGHT><TT><A HREF="peptide_view.pl?file=..%2Fdata%2F20210430%2FF010405.dat&query=1796&hit=1&index=sp%7CcRAP039%7CP13645%7CK1C10_HUMAN&db_idx=1&px=1&section=5&ave_thresh=13&_ignoreionsscorebelow=20&report=0&_sigthreshold=0.05&_msresflags=1035&_msresflags2=256&percolate=-1&percolate_rt=0&_minpeplen=7&sessionID=all_secdisabledsession" TARGET="_blank">1796</A>&nbsp;&nbsp;</TT></TD><TD ALIGN=RIGHT><TT><FONT COLOR=#FF0000><B>   583.2963&nbsp;&nbsp;</B></FONT></TT></TD><TD ALIGN=RIGHT><TT><FONT COLOR=#FF0000><B>  1164.5780&nbsp;&nbsp;</B></FONT></TT></TD><TD ALIGN=RIGHT><TT><FONT COLOR=#FF0000><B>  1164.5775&nbsp;&nbsp;</B></FONT></TT></TD><TD ALIGN=RIGHT NOWRAP><TT><FONT COLOR=#FF0000><B>     0.43&nbsp;</B></FONT></TT></TD><TD ALIGN=RIGHT><TT><FONT COLOR=#FF0000><B>0&nbsp;&nbsp;</B></FONT></TT></TD><TD ALIGN=RIGHT NOWRAP><TT><FONT COLOR=#FF0000><B>68&nbsp;&nbsp;</B></FONT></TT></TD><TD ALIGN=RIGHT NOWRAP><TT><FONT COLOR=#FF0000><B>1.4e-07&nbsp;</B></FONT></TT></TD><TD ALIGN=RIGHT><TT><FONT COLOR=#FF0000><B>1&nbsp;&nbsp;</B></FONT></TT></TD><TD ALIGN=RIGHT><TT><FONT COLOR=#FF0000><B>U&nbsp;&nbsp;&nbsp;</B></FONT></TT></TD><TD NOWRAP><TT><FONT COLOR=#FF0000><B>&nbsp;R.LENEIQTYR.S</B></FONT></TT></TD></TR>
<TR><TD ALIGN=RIGHT><INPUT TYPE="checkbox" NAME="QUE" VALUE="1186.693448 from(594.354000,2+) intensity(263195.6875) title(File5284%20Spectrum3204%20scans%3a%207397) rtinseconds(2052) scans(7397) index(3199) query(1893)" CHECKED></TD><TD ALIGN=RIGHT><TT><A HREF="peptide_view.pl?file=..%2Fdata%2F20210430%2FF010405.dat&query=1893&hit=1&index=sp%7CcRAP039%7CP13645%7CK1C10_HUMAN&db_idx=1&px=1&section=5&ave_thresh=13&_ignoreionsscorebelow=20&report=0&_sigthreshold=0.05&_msresflags=1035&_msresflags2=256&percolate=-1&percolate_rt=0&_minpeplen=7&sessionID=all_secdisabledsession" TARGET="_blank">1893</A>&nbsp;&nbsp;</TT></TD><TD ALIGN=RIGHT><TT><FONT COLOR=#FF0000><B>   594.3540&nbsp;&nbsp;</B></FONT></TT></TD><TD ALIGN=RIGHT><TT><FONT COLOR=#FF0000><B>  1186.6934&nbsp;&nbsp;</B></FONT></TT></TD><TD ALIGN=RIGHT><TT><FONT COLOR=#FF0000><B>  1186.6921&nbsp;&nbsp;</B></FONT></TT></TD><TD ALIGN=RIGHT NOWRAP><TT><FONT COLOR=#FF0000><B>     1.12&nbsp;</B></FONT></TT></TD><TD ALIGN=RIGHT><TT><FONT COLOR=#FF0000><B>1&nbsp;&nbsp;</B></FONT></TT></TD><TD ALIGN=RIGHT NOWRAP><TT><FONT COLOR=#FF0000><B>37&nbsp;&nbsp;</B></FONT></TT></TD><TD ALIGN=RIGHT NOWRAP><TT><FONT COLOR=#FF0000><B>0.00018&nbsp;</B></FONT></TT></TD><TD ALIGN=RIGHT><TT><FONT COLOR=#FF0000><B>1&nbsp;&nbsp;</B></FONT></TT></TD><TD ALIGN=RIGHT><TT><FONT COLOR=#FF0000><B>&nbsp;&nbsp;&nbsp;&nbsp;</B></FONT></TT></TD><TD NOWRAP><TT><FONT COLOR=#FF0000><B>&nbsp;R.RVLDELTLTK.A</B></FONT></TT></TD></TR>
<TR><TD ALIGN=RIGHT><INPUT TYPE="checkbox" NAME="QUE" VALUE="1201.593368 from(601.803960,2+) intensity(56036.3789) title(File5284%20Spectrum3477%20scans%3a%207713) rtinseconds(2097) scans(7713) index(3472) query(1996)" CHECKED></TD><TD ALIGN=RIGHT><TT><A HREF="peptide_view.pl?file=..%2Fdata%2F20210430%2FF010405.dat&query=1996&hit=1&index=sp%7CcRAP039%7CP13645%7CK1C10_HUMAN&db_idx=1&px=1&section=5&ave_thresh=13&_ignoreionsscorebelow=20&report=0&_sigthreshold=0.05&_msresflags=1035&_msresflags2=256&percolate=-1&percolate_rt=0&_minpeplen=7&sessionID=all_secdisabledsession" TARGET="_blank">1996</A>&nbsp;&nbsp;</TT></TD><TD ALIGN=RIGHT><TT><FONT COLOR=#FF0000><B>   601.8040&nbsp;&nbsp;</B></FONT></TT></TD><TD ALIGN=RIGHT><TT><FONT COLOR=#FF0000><B>  1201.5934&nbsp;&nbsp;</B></FONT></TT></TD><TD ALIGN=RIGHT><TT><FONT COLOR=#FF0000><B>  1201.5939&nbsp;&nbsp;</B></FONT></TT></TD><TD ALIGN=RIGHT NOWRAP><TT><FONT COLOR=#FF0000><B>    -0.41&nbsp;</B></FONT></TT></TD><TD ALIGN=RIGHT><TT><FONT COLOR=#FF0000><B>0&nbsp;&nbsp;</B></FONT></TT></TD><TD ALIGN=RIGHT NOWRAP><TT><FONT COLOR=#FF0000><B>98&nbsp;&nbsp;</B></FONT></TT></TD><TD ALIGN=RIGHT NOWRAP><TT><FONT COLOR=#FF0000><B>1.7e-10&nbsp;</B></FONT></TT></TD><TD ALIGN=RIGHT><TT><FONT COLOR=#FF0000><B>1&nbsp;&nbsp;</B></FONT></TT></TD><TD ALIGN=RIGHT><TT><FONT COLOR=#FF0000><B>&nbsp;&nbsp;&nbsp;&nbsp;</B></FONT></TT></TD><TD NOWRAP><TT><FONT COLOR=#FF0000><B>&nbsp;R.QSVEADI<U>N</U>GLR.R + Deamidated (NQ)</B></FONT></TT></TD></TR>
<TR><TD ALIGN=RIGHT><INPUT TYPE="checkbox" NAME="QUE" VALUE="1201.595068 from(601.804810,2+) intensity(144892.4219) title(File5284%20Spectrum2431%20scans%3a%206491) rtinseconds(1928) scans(6491) index(2426) query(1998)" CHECKED></TD><TD ALIGN=RIGHT><TT><A HREF="peptide_view.pl?file=..%2Fdata%2F20210430%2FF010405.dat&query=1998&hit=1&index=sp%7CcRAP039%7CP13645%7CK1C10_HUMAN&db_idx=1&px=1&section=5&ave_thresh=13&_ignoreionsscorebelow=20&report=0&_sigthreshold=0.05&_msresflags=1035&_msresflags2=256&percolate=-1&percolate_rt=0&_minpeplen=7&sessionID=all_secdisabledsession" TARGET="_blank">1998</A>&nbsp;&nbsp;</TT></TD><TD ALIGN=RIGHT><TT><FONT COLOR=#FF0000><B>   601.8048&nbsp;&nbsp;</B></FONT></TT></TD><TD ALIGN=RIGHT><TT><FONT COLOR=#FF0000><B>  1201.5951&nbsp;&nbsp;</B></FONT></TT></TD><TD ALIGN=RIGHT><TT><FONT COLOR=#FF0000><B>  1201.5939&nbsp;&nbsp;</B></FONT></TT></TD><TD ALIGN=RIGHT NOWRAP><TT><FONT COLOR=#FF0000><B>     1.01&nbsp;</B></FONT></TT></TD><TD ALIGN=RIGHT><TT><FONT COLOR=#FF0000><B>0&nbsp;&nbsp;</B></FONT></TT></TD><TD ALIGN=RIGHT NOWRAP><TT><FONT COLOR=#FF0000><B>(78)&nbsp;</B></FONT></TT></TD><TD ALIGN=RIGHT NOWRAP><TT><FONT COLOR=#FF0000><B>1.5e-08&nbsp;</B></FONT></TT></TD><TD ALIGN=RIGHT><TT><FONT COLOR=#FF0000><B>1&nbsp;&nbsp;</B></FONT></TT></TD><TD ALIGN=RIGHT><TT><FONT COLOR=#FF0000><B>&nbsp;&nbsp;&nbsp;&nbsp;</B></FONT></TT></TD><TD NOWRAP><TT><FONT COLOR=#FF0000><B>&nbsp;R.QSVEADI<U>N</U>GLR.R + Deamidated (NQ)</B></FONT></TT></TD></TR>
<TR><TD ALIGN=RIGHT><INPUT TYPE="checkbox" NAME="QUE" VALUE="1233.671412 from(412.231080,3+) intensity(323639.9375) title(File5284%20Spectrum1921%20scans%3a%205861) rtinseconds(1836) scans(5861) index(1917) query(2207)" CHECKED></TD><TD ALIGN=RIGHT><TT><A HREF="peptide_view.pl?file=..%2Fdata%2F20210430%2FF010405.dat&query=2207&hit=1&index=sp%7CcRAP039%7CP13645%7CK1C10_HUMAN&db_idx=1&px=1&section=5&ave_thresh=13&_ignoreionsscorebelow=20&report=0&_sigthreshold=0.05&_msresflags=1035&_msresflags2=256&percolate=-1&percolate_rt=0&_minpeplen=7&sessionID=all_secdisabledsession" TARGET="_blank">2207</A>&nbsp;&nbsp;</TT></TD><TD ALIGN=RIGHT><TT><FONT COLOR=#FF0000><B>   412.2311&nbsp;&nbsp;</B></FONT></TT></TD><TD ALIGN=RIGHT><TT><FONT COLOR=#FF0000><B>  1233.6714&nbsp;&nbsp;</B></FONT></TT></TD><TD ALIGN=RIGHT><TT><FONT COLOR=#FF0000><B>  1233.6717&nbsp;&nbsp;</B></FONT></TT></TD><TD ALIGN=RIGHT NOWRAP><TT><FONT COLOR=#FF0000><B>    -0.23&nbsp;</B></FONT></TT></TD><TD ALIGN=RIGHT><TT><FONT COLOR=#FF0000><B>1&nbsp;&nbsp;</B></FONT></TT></TD><TD ALIGN=RIGHT NOWRAP><TT><FONT COLOR=#FF0000><B>(54)&nbsp;</B></FONT></TT></TD><TD ALIGN=RIGHT NOWRAP><TT><FONT COLOR=#FF0000><B>4.2e-06&nbsp;</B></FONT></TT></TD><TD ALIGN=RIGHT><TT><FONT COLOR=#FF0000><B>1&nbsp;&nbsp;</B></FONT></TT></TD><TD ALIGN=RIGHT><TT><FONT COLOR=#FF0000><B>U&nbsp;&nbsp;&nbsp;</B></FONT></TT></TD><TD NOWRAP><TT><FONT COLOR=#FF0000><B>&nbsp;R.LKYENEVALR.Q</B></FONT></TT></TD></TR>
<TR><TD ALIGN=RIGHT><INPUT TYPE="checkbox" NAME="QUE" VALUE="1234.655502 from(412.559110,3+) intensity(844554.5625) title(File5284%20Spectrum2129%20scans%3a%206107) rtinseconds(1870) scans(6107) index(2125) query(2215)" CHECKED></TD><TD ALIGN=RIGHT><TT><A HREF="peptide_view.pl?file=..%2Fdata%2F20210430%2FF010405.dat&query=2215&hit=1&index=sp%7CcRAP039%7CP13645%7CK1C10_HUMAN&db_idx=1&px=1&section=5&ave_thresh=13&_ignoreionsscorebelow=20&report=0&_sigthreshold=0.05&_msresflags=1035&_msresflags2=256&percolate=-1&percolate_rt=0&_minpeplen=7&sessionID=all_secdisabledsession" TARGET="_blank">2215</A>&nbsp;&nbsp;</TT></TD><TD ALIGN=RIGHT><TT><FONT COLOR=#FF0000><B>   412.5591&nbsp;&nbsp;</B></FONT></TT></TD><TD ALIGN=RIGHT><TT><FONT COLOR=#FF0000><B>  1234.6555&nbsp;&nbsp;</B></FONT></TT></TD><TD ALIGN=RIGHT><TT><FONT COLOR=#FF0000><B>  1234.6557&nbsp;&nbsp;</B></FONT></TT></TD><TD ALIGN=RIGHT NOWRAP><TT><FONT COLOR=#FF0000><B>    -0.16&nbsp;</B></FONT></TT></TD><TD ALIGN=RIGHT><TT><FONT COLOR=#FF0000><B>1&nbsp;&nbsp;</B></FONT></TT></TD><TD ALIGN=RIGHT NOWRAP><TT><FONT COLOR=#FF0000><B>73&nbsp;&nbsp;</B></FONT></TT></TD><TD ALIGN=RIGHT NOWRAP><TT><FONT COLOR=#FF0000><B>5.2e-08&nbsp;</B></FONT></TT></TD><TD ALIGN=RIGHT><TT><FONT COLOR=#FF0000><B>1&nbsp;&nbsp;</B></FONT></TT></TD><TD ALIGN=RIGHT><TT><FONT COLOR=#FF0000><B>U&nbsp;&nbsp;&nbsp;</B></FONT></TT></TD><TD NOWRAP><TT><FONT COLOR=#FF0000><B>&nbsp;R.LKYE<U>N</U>EVALR.Q + Deamidated (NQ)</B></FONT></TT></TD></TR>
<TR><TD ALIGN=RIGHT><INPUT TYPE="checkbox" NAME="QUE" VALUE="1261.591528 from(631.803040,2+) intensity(79598.7500) title(File5284%20Spectrum1685%20scans%3a%205566) rtinseconds(1793) scans(5566) index(1681) query(2359)" CHECKED></TD><TD ALIGN=RIGHT><TT><A HREF="peptide_view.pl?file=..%2Fdata%2F20210430%2FF010405.dat&query=2359&hit=1&index=sp%7CcRAP039%7CP13645%7CK1C10_HUMAN&db_idx=1&px=1&section=5&ave_thresh=13&_ignoreionsscorebelow=20&report=0&_sigthreshold=0.05&_msresflags=1035&_msresflags2=256&percolate=-1&percolate_rt=0&_minpeplen=7&sessionID=all_secdisabledsession" TARGET="_blank">2359</A>&nbsp;&nbsp;</TT></TD><TD ALIGN=RIGHT><TT><FONT COLOR=#FF0000><B>   631.8030&nbsp;&nbsp;</B></FONT></TT></TD><TD ALIGN=RIGHT><TT><FONT COLOR=#FF0000><B>  1261.5915&nbsp;&nbsp;</B></FONT></TT></TD><TD ALIGN=RIGHT><TT><FONT COLOR=#FF0000><B>  1261.5899&nbsp;&nbsp;</B></FONT></TT></TD><TD ALIGN=RIGHT NOWRAP><TT><FONT COLOR=#FF0000><B>     1.32&nbsp;</B></FONT></TT></TD><TD ALIGN=RIGHT><TT><FONT COLOR=#FF0000><B>0&nbsp;&nbsp;</B></FONT></TT></TD><TD ALIGN=RIGHT NOWRAP><TT><FONT COLOR=#FF0000><B>66&nbsp;&nbsp;</B></FONT></TT></TD><TD ALIGN=RIGHT NOWRAP><TT><FONT COLOR=#FF0000><B>2.3e-07&nbsp;</B></FONT></TT></TD><TD ALIGN=RIGHT><TT><FONT COLOR=#FF0000><B>1&nbsp;&nbsp;</B></FONT></TT></TD><TD ALIGN=RIGHT><TT><FONT COLOR=#FF0000><B>U&nbsp;&nbsp;&nbsp;</B></FONT></TT></TD><TD NOWRAP><TT><FONT COLOR=#FF0000><B>&nbsp;R.SLLEGEGSSGGGGR.G</B></FONT></TT></TD></TR>
<TR><TD ALIGN=RIGHT><INPUT TYPE="checkbox" NAME="QUE" VALUE="1299.587262 from(434.203030,3+) intensity(176423.4062) title(File5284%20Spectrum502%20scans%3a%204000) rtinseconds(1544) scans(4000) index(498) query(2521)" CHECKED></TD><TD ALIGN=RIGHT><TT><A HREF="peptide_view.pl?file=..%2Fdata%2F20210430%2FF010405.dat&query=2521&hit=1&index=sp%7CcRAP039%7CP13645%7CK1C10_HUMAN&db_idx=1&px=1&section=5&ave_thresh=13&_ignoreionsscorebelow=20&report=0&_sigthreshold=0.05&_msresflags=1035&_msresflags2=256&percolate=-1&percolate_rt=0&_minpeplen=7&sessionID=all_secdisabledsession" TARGET="_blank">2521</A>&nbsp;&nbsp;</TT></TD><TD ALIGN=RIGHT><TT><FONT COLOR=#FF0000><B>   434.2030&nbsp;&nbsp;</B></FONT></TT></TD><TD ALIGN=RIGHT><TT><FONT COLOR=#FF0000><B>  1299.5873&nbsp;&nbsp;</B></FONT></TT></TD><TD ALIGN=RIGHT><TT><FONT COLOR=#FF0000><B>  1299.5877&nbsp;&nbsp;</B></FONT></TT></TD><TD ALIGN=RIGHT NOWRAP><TT><FONT COLOR=#FF0000><B>    -0.34&nbsp;</B></FONT></TT></TD><TD ALIGN=RIGHT><TT><FONT COLOR=#FF0000><B>1&nbsp;&nbsp;</B></FONT></TT></TD><TD ALIGN=RIGHT NOWRAP><TT><FONT COLOR=#FF0000><B>(49)&nbsp;</B></FONT></TT></TD><TD ALIGN=RIGHT NOWRAP><TT><FONT COLOR=#FF0000><B>1.3e-05&nbsp;</B></FONT></TT></TD><TD ALIGN=RIGHT><TT><FONT COLOR=#FF0000><B>1&nbsp;&nbsp;</B></FONT></TT></TD><TD ALIGN=RIGHT><TT><FONT COLOR=#FF0000><B>U&nbsp;&nbsp;&nbsp;</B></FONT></TT></TD><TD NOWRAP><TT><FONT COLOR=#FF0000><B>&nbsp;K.NHEEEMKDLR.N</B></FONT></TT></TD></TR>
<TR><TD ALIGN=RIGHT><INPUT TYPE="checkbox" NAME="QUE" VALUE="1315.582722 from(439.534850,3+) intensity(119594.6641) title(File5284%20Spectrum193%20scans%3a%203440) rtinseconds(1422) scans(3440) index(189) query(2594)" CHECKED></TD><TD ALIGN=RIGHT><TT><A HREF="peptide_view.pl?file=..%2Fdata%2F20210430%2FF010405.dat&query=2594&hit=1&index=sp%7CcRAP039%7CP13645%7CK1C10_HUMAN&db_idx=1&px=1&section=5&ave_thresh=13&_ignoreionsscorebelow=20&report=0&_sigthreshold=0.05&_msresflags=1035&_msresflags2=256&percolate=-1&percolate_rt=0&_minpeplen=7&sessionID=all_secdisabledsession" TARGET="_blank">2594</A>&nbsp;&nbsp;</TT></TD><TD ALIGN=RIGHT><TT><FONT COLOR=#FF0000><B>   439.5349&nbsp;&nbsp;</B></FONT></TT></TD><TD ALIGN=RIGHT><TT><FONT COLOR=#FF0000><B>  1315.5827&nbsp;&nbsp;</B></FONT></TT></TD><TD ALIGN=RIGHT><TT><FONT COLOR=#FF0000><B>  1315.5826&nbsp;&nbsp;</B></FONT></TT></TD><TD ALIGN=RIGHT NOWRAP><TT><FONT COLOR=#FF0000><B>     0.07&nbsp;</B></FONT></TT></TD><TD ALIGN=RIGHT><TT><FONT COLOR=#FF0000><B>1&nbsp;&nbsp;</B></FONT></TT></TD><TD ALIGN=RIGHT NOWRAP><TT><FONT COLOR=#FF0000><B>53&nbsp;&nbsp;</B></FONT></TT></TD><TD ALIGN=RIGHT NOWRAP><TT><FONT COLOR=#FF0000><B>4.5e-06&nbsp;</B></FONT></TT></TD><TD ALIGN=RIGHT><TT><FONT COLOR=#FF0000><B>1&nbsp;&nbsp;</B></FONT></TT></TD><TD ALIGN=RIGHT><TT><FONT COLOR=#FF0000><B>U&nbsp;&nbsp;&nbsp;</B></FONT></TT></TD><TD NOWRAP><TT><FONT COLOR=#FF0000><B>&nbsp;K.NHEEE<U>M</U>KDLR.N + Oxidation (M)</B></FONT></TT></TD></TR>
<TR><TD ALIGN=RIGHT><INPUT TYPE="checkbox" NAME="QUE" VALUE="1315.582812 from(439.534880,3+) intensity(59730.6992) title(File5284%20Spectrum91%20scans%3a%203178) rtinseconds(1352) scans(3178) index(87) query(2595)" CHECKED></TD><TD ALIGN=RIGHT><TT><A HREF="peptide_view.pl?file=..%2Fdata%2F20210430%2FF010405.dat&query=2595&hit=1&index=sp%7CcRAP039%7CP13645%7CK1C10_HUMAN&db_idx=1&px=1&section=5&ave_thresh=13&_ignoreionsscorebelow=20&report=0&_sigthreshold=0.05&_msresflags=1035&_msresflags2=256&percolate=-1&percolate_rt=0&_minpeplen=7&sessionID=all_secdisabledsession" TARGET="_blank">2595</A>&nbsp;&nbsp;</TT></TD><TD ALIGN=RIGHT><TT><FONT COLOR=#FF0000><B>   439.5349&nbsp;&nbsp;</B></FONT></TT></TD><TD ALIGN=RIGHT><TT><FONT COLOR=#FF0000><B>  1315.5828&nbsp;&nbsp;</B></FONT></TT></TD><TD ALIGN=RIGHT><TT><FONT COLOR=#FF0000><B>  1315.5826&nbsp;&nbsp;</B></FONT></TT></TD><TD ALIGN=RIGHT NOWRAP><TT><FONT COLOR=#FF0000><B>     0.14&nbsp;</B></FONT></TT></TD><TD ALIGN=RIGHT><TT><FONT COLOR=#FF0000><B>1&nbsp;&nbsp;</B></FONT></TT></TD><TD ALIGN=RIGHT NOWRAP><TT><FONT COLOR=#FF0000><B>(43)&nbsp;</B></FONT></TT></TD><TD ALIGN=RIGHT NOWRAP><TT><FONT COLOR=#FF0000><B>4.8e-05&nbsp;</B></FONT></TT></TD><TD ALIGN=RIGHT><TT><FONT COLOR=#FF0000><B>1&nbsp;&nbsp;</B></FONT></TT></TD><TD ALIGN=RIGHT><TT><FONT COLOR=#FF0000><B>U&nbsp;&nbsp;&nbsp;</B></FONT></TT></TD><TD NOWRAP><TT><FONT COLOR=#FF0000><B>&nbsp;K.NHEEE<U>M</U>KDLR.N + Oxidation (M)</B></FONT></TT></TD></TR>
<TR><TD ALIGN=RIGHT><INPUT TYPE="checkbox" NAME="QUE" VALUE="1356.710908 from(679.362730,2+) intensity(106419.6094) title(File5284%20Spectrum2380%20scans%3a%206429) rtinseconds(1919) scans(6429) index(2375) query(2720)" CHECKED></TD><TD ALIGN=RIGHT><TT><A HREF="peptide_view.pl?file=..%2Fdata%2F20210430%2FF010405.dat&query=2720&hit=1&index=sp%7CcRAP039%7CP13645%7CK1C10_HUMAN&db_idx=1&px=1&section=5&ave_thresh=13&_ignoreionsscorebelow=20&report=0&_sigthreshold=0.05&_msresflags=1035&_msresflags2=256&percolate=-1&percolate_rt=0&_minpeplen=7&sessionID=all_secdisabledsession" TARGET="_blank">2720</A>&nbsp;&nbsp;</TT></TD><TD ALIGN=RIGHT><TT><FONT COLOR=#FF0000><B>   679.3627&nbsp;&nbsp;</B></FONT></TT></TD><TD ALIGN=RIGHT><TT><FONT COLOR=#FF0000><B>  1356.7109&nbsp;&nbsp;</B></FONT></TT></TD><TD ALIGN=RIGHT><TT><FONT COLOR=#FF0000><B>  1356.7110&nbsp;&nbsp;</B></FONT></TT></TD><TD ALIGN=RIGHT NOWRAP><TT><FONT COLOR=#FF0000><B>    -0.03&nbsp;</B></FONT></TT></TD><TD ALIGN=RIGHT><TT><FONT COLOR=#FF0000><B>1&nbsp;&nbsp;</B></FONT></TT></TD><TD ALIGN=RIGHT NOWRAP><TT><FONT COLOR=#FF0000><B>26&nbsp;&nbsp;</B></FONT></TT></TD><TD ALIGN=RIGHT NOWRAP><TT><FONT COLOR=#FF0000><B>0.0026&nbsp;</B></FONT></TT></TD><TD ALIGN=RIGHT><TT><FONT COLOR=#FF0000><B>1&nbsp;&nbsp;</B></FONT></TT></TD><TD ALIGN=RIGHT><TT><FONT COLOR=#FF0000><B>&nbsp;&nbsp;&nbsp;&nbsp;</B></FONT></TT></TD><TD NOWRAP><TT><FONT COLOR=#FF0000><B>&nbsp;R.QSVEADINGLRR.V</B></FONT></TT></TD></TR>
<TR><TD ALIGN=RIGHT><INPUT TYPE="checkbox" NAME="QUE" VALUE="1364.632548 from(683.323550,2+) intensity(85428.9219) title(File5284%20Spectrum1481%20scans%3a%205310) rtinseconds(1755) scans(5310) index(1477) query(2758)" CHECKED></TD><TD ALIGN=RIGHT><TT><A HREF="peptide_view.pl?file=..%2Fdata%2F20210430%2FF010405.dat&query=2758&hit=1&index=sp%7CcRAP039%7CP13645%7CK1C10_HUMAN&db_idx=1&px=1&section=5&ave_thresh=13&_ignoreionsscorebelow=20&report=0&_sigthreshold=0.05&_msresflags=1035&_msresflags2=256&percolate=-1&percolate_rt=0&_minpeplen=7&sessionID=all_secdisabledsession" TARGET="_blank">2758</A>&nbsp;&nbsp;</TT></TD><TD ALIGN=RIGHT><TT><FONT COLOR=#FF0000><B>   683.3235&nbsp;&nbsp;</B></FONT></TT></TD><TD ALIGN=RIGHT><TT><FONT COLOR=#FF0000><B>  1364.6325&nbsp;&nbsp;</B></FONT></TT></TD><TD ALIGN=RIGHT><TT><FONT COLOR=#FF0000><B>  1364.6320&nbsp;&nbsp;</B></FONT></TT></TD><TD ALIGN=RIGHT NOWRAP><TT><FONT COLOR=#FF0000><B>     0.39&nbsp;</B></FONT></TT></TD><TD ALIGN=RIGHT><TT><FONT COLOR=#FF0000><B>0&nbsp;&nbsp;</B></FONT></TT></TD><TD ALIGN=RIGHT NOWRAP><TT><FONT COLOR=#FF0000><B>72&nbsp;&nbsp;</B></FONT></TT></TD><TD ALIGN=RIGHT NOWRAP><TT><FONT COLOR=#FF0000><B>5.9e-08&nbsp;</B></FONT></TT></TD><TD ALIGN=RIGHT><TT><FONT COLOR=#FF0000><B>1&nbsp;&nbsp;</B></FONT></TT></TD><TD ALIGN=RIGHT><TT><FONT COLOR=#FF0000><B>U&nbsp;&nbsp;&nbsp;</B></FONT></TT></TD><TD NOWRAP><TT><FONT COLOR=#FF0000><B>&nbsp;R.SQYEQLAEQNR.K</B></FONT></TT></TD></TR>
<TR><TD ALIGN=RIGHT><INPUT TYPE="checkbox" NAME="QUE" VALUE="1365.616788 from(683.815670,2+) intensity(54054.7578) title(File5284%20Spectrum1693%20scans%3a%205576) rtinseconds(1794) scans(5576) index(1689) query(2765)" CHECKED></TD><TD ALIGN=RIGHT><TT><A HREF="peptide_view.pl?file=..%2Fdata%2F20210430%2FF010405.dat&query=2765&hit=1&index=sp%7CcRAP039%7CP13645%7CK1C10_HUMAN&db_idx=1&px=1&section=5&ave_thresh=13&_ignoreionsscorebelow=20&report=0&_sigthreshold=0.05&_msresflags=1035&_msresflags2=256&percolate=-1&percolate_rt=0&_minpeplen=7&sessionID=all_secdisabledsession" TARGET="_blank">2765</A>&nbsp;&nbsp;</TT></TD><TD ALIGN=RIGHT><TT><FONT COLOR=#FF0000><B>   683.8157&nbsp;&nbsp;</B></FONT></TT></TD><TD ALIGN=RIGHT><TT><FONT COLOR=#FF0000><B>  1365.6168&nbsp;&nbsp;</B></FONT></TT></TD><TD ALIGN=RIGHT><TT><FONT COLOR=#FF0000><B>  1365.6160&nbsp;&nbsp;</B></FONT></TT></TD><TD ALIGN=RIGHT NOWRAP><TT><FONT COLOR=#FF0000><B>     0.56&nbsp;</B></FONT></TT></TD><TD ALIGN=RIGHT><TT><FONT COLOR=#FF0000><B>0&nbsp;&nbsp;</B></FONT></TT></TD><TD ALIGN=RIGHT NOWRAP><TT><FONT COLOR=#FF0000><B>(52)&nbsp;</B></FONT></TT></TD><TD ALIGN=RIGHT NOWRAP><TT><FONT COLOR=#FF0000><B>6.8e-06&nbsp;</B></FONT></TT></TD><TD ALIGN=RIGHT><TT><FONT COLOR=#FF0000><B>1&nbsp;&nbsp;</B></FONT></TT></TD><TD ALIGN=RIGHT><TT><FONT COLOR=#FF0000><B>U&nbsp;&nbsp;&nbsp;</B></FONT></TT></TD><TD NOWRAP><TT><FONT COLOR=#FF0000><B>&nbsp;R.SQYEQLAEQ<U>N</U>R.K + Deamidated (NQ)</B></FONT></TT></TD></TR>
<TR><TD ALIGN=RIGHT><INPUT TYPE="checkbox" NAME="QUE" VALUE="1380.643528 from(691.329040,2+) intensity(251122.8281) title(File5284%20Spectrum2256%20scans%3a%206260) rtinseconds(1892) scans(6260) index(2252) query(2812)" CHECKED></TD><TD ALIGN=RIGHT><TT><A HREF="peptide_view.pl?file=..%2Fdata%2F20210430%2FF010405.dat&query=2812&hit=1&index=sp%7CcRAP039%7CP13645%7CK1C10_HUMAN&db_idx=1&px=1&section=5&ave_thresh=13&_ignoreionsscorebelow=20&report=0&_sigthreshold=0.05&_msresflags=1035&_msresflags2=256&percolate=-1&percolate_rt=0&_minpeplen=7&sessionID=all_secdisabledsession" TARGET="_blank">2812</A>&nbsp;&nbsp;</TT></TD><TD ALIGN=RIGHT><TT><FONT COLOR=#FF0000><B>   691.3290&nbsp;&nbsp;</B></FONT></TT></TD><TD ALIGN=RIGHT><TT><FONT COLOR=#FF0000><B>  1380.6435&nbsp;&nbsp;</B></FONT></TT></TD><TD ALIGN=RIGHT><TT><FONT COLOR=#FF0000><B>  1380.6408&nbsp;&nbsp;</B></FONT></TT></TD><TD ALIGN=RIGHT NOWRAP><TT><FONT COLOR=#FF0000><B>     1.95&nbsp;</B></FONT></TT></TD><TD ALIGN=RIGHT><TT><FONT COLOR=#FF0000><B>0&nbsp;&nbsp;</B></FONT></TT></TD><TD ALIGN=RIGHT NOWRAP><TT><FONT COLOR=#FF0000><B>59&nbsp;&nbsp;</B></FONT></TT></TD><TD ALIGN=RIGHT NOWRAP><TT><FONT COLOR=#FF0000><B>1.2e-06&nbsp;</B></FONT></TT></TD><TD ALIGN=RIGHT><TT><FONT COLOR=#FF0000><B>1&nbsp;&nbsp;</B></FONT></TT></TD><TD ALIGN=RIGHT><TT><FONT COLOR=#FF0000><B>U&nbsp;&nbsp;&nbsp;</B></FONT></TT></TD><TD NOWRAP><TT><FONT COLOR=#FF0000><B>&nbsp;R.ALEESNYELEGK.I</B></FONT></TT></TD></TR>
<TR><TD ALIGN=RIGHT><INPUT TYPE="checkbox" NAME="QUE" VALUE="1381.626928 from(691.820740,2+) intensity(247790.3438) title(File5284%20Spectrum2408%20scans%3a%206463) rtinseconds(1924) scans(6463) index(2403) query(2819)" CHECKED></TD><TD ALIGN=RIGHT><TT><A HREF="peptide_view.pl?file=..%2Fdata%2F20210430%2FF010405.dat&query=2819&hit=1&index=sp%7CcRAP039%7CP13645%7CK1C10_HUMAN&db_idx=1&px=1&section=5&ave_thresh=13&_ignoreionsscorebelow=20&report=0&_sigthreshold=0.05&_msresflags=1035&_msresflags2=256&percolate=-1&percolate_rt=0&_minpeplen=7&sessionID=all_secdisabledsession" TARGET="_blank">2819</A>&nbsp;&nbsp;</TT></TD><TD ALIGN=RIGHT><TT><FONT COLOR=#FF0000><B>   691.8207&nbsp;&nbsp;</B></FONT></TT></TD><TD ALIGN=RIGHT><TT><FONT COLOR=#FF0000><B>  1381.6269&nbsp;&nbsp;</B></FONT></TT></TD><TD ALIGN=RIGHT><TT><FONT COLOR=#FF0000><B>  1381.6248&nbsp;&nbsp;</B></FONT></TT></TD><TD ALIGN=RIGHT NOWRAP><TT><FONT COLOR=#FF0000><B>     1.51&nbsp;</B></FONT></TT></TD><TD ALIGN=RIGHT><TT><FONT COLOR=#FF0000><B>0&nbsp;&nbsp;</B></FONT></TT></TD><TD ALIGN=RIGHT NOWRAP><TT><FONT COLOR=#FF0000><B>(58)&nbsp;</B></FONT></TT></TD><TD ALIGN=RIGHT NOWRAP><TT><FONT COLOR=#FF0000><B>1.6e-06&nbsp;</B></FONT></TT></TD><TD ALIGN=RIGHT><TT><FONT COLOR=#FF0000><B>1&nbsp;&nbsp;</B></FONT></TT></TD><TD ALIGN=RIGHT><TT><FONT COLOR=#FF0000><B>U&nbsp;&nbsp;&nbsp;</B></FONT></TT></TD><TD NOWRAP><TT><FONT COLOR=#FF0000><B>&nbsp;R.ALEES<U>N</U>YELEGK.I + Deamidated (NQ)</B></FONT></TT></TD></TR>
<TR><TD ALIGN=RIGHT><INPUT TYPE="checkbox" NAME="QUE" VALUE="1389.675148 from(695.844850,2+) intensity(101787.7969) title(File5284%20Spectrum3356%20scans%3a%207571) rtinseconds(2077) scans(7571) index(3351) query(2849)" CHECKED></TD><TD ALIGN=RIGHT><TT><A HREF="peptide_view.pl?file=..%2Fdata%2F20210430%2FF010405.dat&query=2849&hit=1&index=sp%7CcRAP039%7CP13645%7CK1C10_HUMAN&db_idx=1&px=1&section=5&ave_thresh=13&_ignoreionsscorebelow=20&report=0&_sigthreshold=0.05&_msresflags=1035&_msresflags2=256&percolate=-1&percolate_rt=0&_minpeplen=7&sessionID=all_secdisabledsession" TARGET="_blank">2849</A>&nbsp;&nbsp;</TT></TD><TD ALIGN=RIGHT><TT><FONT COLOR=#FF0000><B>   695.8448&nbsp;&nbsp;</B></FONT></TT></TD><TD ALIGN=RIGHT><TT><FONT COLOR=#FF0000><B>  1389.6751&nbsp;&nbsp;</B></FONT></TT></TD><TD ALIGN=RIGHT><TT><FONT COLOR=#FF0000><B>  1389.6736&nbsp;&nbsp;</B></FONT></TT></TD><TD ALIGN=RIGHT NOWRAP><TT><FONT COLOR=#FF0000><B>     1.15&nbsp;</B></FONT></TT></TD><TD ALIGN=RIGHT><TT><FONT COLOR=#FF0000><B>0&nbsp;&nbsp;</B></FONT></TT></TD><TD ALIGN=RIGHT NOWRAP><TT><FONT COLOR=#FF0000><B>102&nbsp;&nbsp;</B></FONT></TT></TD><TD ALIGN=RIGHT NOWRAP><TT><FONT COLOR=#FF0000><B>6.6e-11&nbsp;</B></FONT></TT></TD><TD ALIGN=RIGHT><TT><FONT COLOR=#FF0000><B>1&nbsp;&nbsp;</B></FONT></TT></TD><TD ALIGN=RIGHT><TT><FONT COLOR=#FF0000><B>U&nbsp;&nbsp;&nbsp;</B></FONT></TT></TD><TD NOWRAP><TT><FONT COLOR=#FF0000><B>&nbsp;K.QSLEASLAETEGR.Y</B></FONT></TT></TD></TR>
<TR><TD ALIGN=RIGHT><INPUT TYPE="checkbox" NAME="QUE" VALUE="1433.761092 from(478.927640,3+) intensity(286378.7188) title(File5284%20Spectrum2645%20scans%3a%206759) rtinseconds(1967) scans(6759) index(2640) query(3024)" CHECKED></TD><TD ALIGN=RIGHT><TT><A HREF="peptide_view.pl?file=..%2Fdata%2F20210430%2FF010405.dat&query=3024&hit=1&index=sp%7CcRAP039%7CP13645%7CK1C10_HUMAN&db_idx=1&px=1&section=5&ave_thresh=13&_ignoreionsscorebelow=20&report=0&_sigthreshold=0.05&_msresflags=1035&_msresflags2=256&percolate=-1&percolate_rt=0&_minpeplen=7&sessionID=all_secdisabledsession" TARGET="_blank">3024</A>&nbsp;&nbsp;</TT></TD><TD ALIGN=RIGHT><TT><FONT COLOR=#FF0000><B>   478.9276&nbsp;&nbsp;</B></FONT></TT></TD><TD ALIGN=RIGHT><TT><FONT COLOR=#FF0000><B>  1433.7611&nbsp;&nbsp;</B></FONT></TT></TD><TD ALIGN=RIGHT><TT><FONT COLOR=#FF0000><B>  1433.7626&nbsp;&nbsp;</B></FONT></TT></TD><TD ALIGN=RIGHT NOWRAP><TT><FONT COLOR=#FF0000><B>    -1.08&nbsp;</B></FONT></TT></TD><TD ALIGN=RIGHT><TT><FONT COLOR=#FF0000><B>1&nbsp;&nbsp;</B></FONT></TT></TD><TD ALIGN=RIGHT NOWRAP><TT><FONT COLOR=#FF0000><B>(38)&nbsp;</B></FONT></TT></TD><TD ALIGN=RIGHT NOWRAP><TT><FONT COLOR=#FF0000><B>0.00014&nbsp;</B></FONT></TT></TD><TD ALIGN=RIGHT><TT><FONT COLOR=#FF0000><B>1&nbsp;&nbsp;</B></FONT></TT></TD><TD ALIGN=RIGHT><TT><FONT COLOR=#FF0000><B>U&nbsp;&nbsp;&nbsp;</B></FONT></TT></TD><TD NOWRAP><TT><FONT COLOR=#FF0000><B>&nbsp;K.IRLENEIQTYR.S</B></FONT></TT></TD></TR>
<TR><TD ALIGN=RIGHT><INPUT TYPE="checkbox" NAME="QUE" VALUE="1434.745932 from(479.255920,3+) intensity(203940.8281) title(File5284%20Spectrum3231%20scans%3a%207427) rtinseconds(2056) scans(7427) index(3226) query(3028)" CHECKED></TD><TD ALIGN=RIGHT><TT><A HREF="peptide_view.pl?file=..%2Fdata%2F20210430%2FF010405.dat&query=3028&hit=1&index=sp%7CcRAP039%7CP13645%7CK1C10_HUMAN&db_idx=1&px=1&section=5&ave_thresh=13&_ignoreionsscorebelow=20&report=0&_sigthreshold=0.05&_msresflags=1035&_msresflags2=256&percolate=-1&percolate_rt=0&_minpeplen=7&sessionID=all_secdisabledsession" TARGET="_blank">3028</A>&nbsp;&nbsp;</TT></TD><TD ALIGN=RIGHT><TT><FONT COLOR=#FF0000><B>   479.2559&nbsp;&nbsp;</B></FONT></TT></TD><TD ALIGN=RIGHT><TT><FONT COLOR=#FF0000><B>  1434.7459&nbsp;&nbsp;</B></FONT></TT></TD><TD ALIGN=RIGHT><TT><FONT COLOR=#FF0000><B>  1434.7466&nbsp;&nbsp;</B></FONT></TT></TD><TD ALIGN=RIGHT NOWRAP><TT><FONT COLOR=#FF0000><B>    -0.50&nbsp;</B></FONT></TT></TD><TD ALIGN=RIGHT><TT><FONT COLOR=#FF0000><B>1&nbsp;&nbsp;</B></FONT></TT></TD><TD ALIGN=RIGHT NOWRAP><TT><FONT COLOR=#FF0000><B>(36)&nbsp;</B></FONT></TT></TD><TD ALIGN=RIGHT NOWRAP><TT><FONT COLOR=#FF0000><B>0.00024&nbsp;</B></FONT></TT></TD><TD ALIGN=RIGHT><TT><FONT COLOR=#FF0000><B>1&nbsp;&nbsp;</B></FONT></TT></TD><TD ALIGN=RIGHT><TT><FONT COLOR=#FF0000><B>U&nbsp;&nbsp;&nbsp;</B></FONT></TT></TD><TD NOWRAP><TT><FONT COLOR=#FF0000><B>&nbsp;K.IRLE<U>N</U>EIQTYR.S + Deamidated (NQ)</B></FONT></TT></TD></TR>
<TR><TD ALIGN=RIGHT><INPUT TYPE="checkbox" NAME="QUE" VALUE="1434.746652 from(479.256160,3+) intensity(273790.4062) title(File5284%20Spectrum2618%20scans%3a%206725) rtinseconds(1962) scans(6725) index(2613) query(3029)" CHECKED></TD><TD ALIGN=RIGHT><TT><A HREF="peptide_view.pl?file=..%2Fdata%2F20210430%2FF010405.dat&query=3029&hit=1&index=sp%7CcRAP039%7CP13645%7CK1C10_HUMAN&db_idx=1&px=1&section=5&ave_thresh=13&_ignoreionsscorebelow=20&report=0&_sigthreshold=0.05&_msresflags=1035&_msresflags2=256&percolate=-1&percolate_rt=0&_minpeplen=7&sessionID=all_secdisabledsession" TARGET="_blank">3029</A>&nbsp;&nbsp;</TT></TD><TD ALIGN=RIGHT><TT><FONT COLOR=#FF0000><B>   479.2562&nbsp;&nbsp;</B></FONT></TT></TD><TD ALIGN=RIGHT><TT><FONT COLOR=#FF0000><B>  1434.7467&nbsp;&nbsp;</B></FONT></TT></TD><TD ALIGN=RIGHT><TT><FONT COLOR=#FF0000><B>  1434.7466&nbsp;&nbsp;</B></FONT></TT></TD><TD ALIGN=RIGHT NOWRAP><TT><FONT COLOR=#FF0000><B>     0.01&nbsp;</B></FONT></TT></TD><TD ALIGN=RIGHT><TT><FONT COLOR=#FF0000><B>1&nbsp;&nbsp;</B></FONT></TT></TD><TD ALIGN=RIGHT NOWRAP><TT><FONT COLOR=#FF0000><B>44&nbsp;&nbsp;</B></FONT></TT></TD><TD ALIGN=RIGHT NOWRAP><TT><FONT COLOR=#FF0000><B>4.3e-05&nbsp;</B></FONT></TT></TD><TD ALIGN=RIGHT><TT><FONT COLOR=#FF0000><B>1&nbsp;&nbsp;</B></FONT></TT></TD><TD ALIGN=RIGHT><TT><FONT COLOR=#FF0000><B>U&nbsp;&nbsp;&nbsp;</B></FONT></TT></TD><TD NOWRAP><TT><FONT COLOR=#FF0000><B>&nbsp;K.IRLE<U>N</U>EIQTYR.S + Deamidated (NQ)</B></FONT></TT></TD></TR>
<TR><TD ALIGN=RIGHT><INPUT TYPE="checkbox" NAME="QUE" VALUE="1443.677262 from(482.233030,3+) intensity(78531.3906) title(File5284%20Spectrum64%20scans%3a%203089) rtinseconds(1326) scans(3089) index(60) query(3067)" CHECKED></TD><TD ALIGN=RIGHT><TT><A HREF="peptide_view.pl?file=..%2Fdata%2F20210430%2FF010405.dat&query=3067&hit=1&index=sp%7CcRAP039%7CP13645%7CK1C10_HUMAN&db_idx=1&px=1&section=5&ave_thresh=13&_ignoreionsscorebelow=20&report=0&_sigthreshold=0.05&_msresflags=1035&_msresflags2=256&percolate=-1&percolate_rt=0&_minpeplen=7&sessionID=all_secdisabledsession" TARGET="_blank">3067</A>&nbsp;&nbsp;</TT></TD><TD ALIGN=RIGHT><TT><FONT COLOR=#FF0000><B>   482.2330&nbsp;&nbsp;</B></FONT></TT></TD><TD ALIGN=RIGHT><TT><FONT COLOR=#FF0000><B>  1443.6773&nbsp;&nbsp;</B></FONT></TT></TD><TD ALIGN=RIGHT><TT><FONT COLOR=#FF0000><B>  1443.6776&nbsp;&nbsp;</B></FONT></TT></TD><TD ALIGN=RIGHT NOWRAP><TT><FONT COLOR=#FF0000><B>    -0.22&nbsp;</B></FONT></TT></TD><TD ALIGN=RIGHT><TT><FONT COLOR=#FF0000><B>2&nbsp;&nbsp;</B></FONT></TT></TD><TD ALIGN=RIGHT NOWRAP><TT><FONT COLOR=#FF0000><B>60&nbsp;&nbsp;</B></FONT></TT></TD><TD ALIGN=RIGHT NOWRAP><TT><FONT COLOR=#FF0000><B>1e-06&nbsp;</B></FONT></TT></TD><TD ALIGN=RIGHT><TT><FONT COLOR=#FF0000><B>1&nbsp;&nbsp;</B></FONT></TT></TD><TD ALIGN=RIGHT><TT><FONT COLOR=#FF0000><B>U&nbsp;&nbsp;&nbsp;</B></FONT></TT></TD><TD NOWRAP><TT><FONT COLOR=#FF0000><B>&nbsp;K.KNHEEE<U>M</U>KDLR.N + Oxidation (M)</B></FONT></TT></TD></TR>
<TR><TD ALIGN=RIGHT><INPUT TYPE="checkbox" NAME="QUE" VALUE="1492.722432 from(498.581420,3+) intensity(425522.4062) title(File5284%20Spectrum873%20scans%3a%204509) rtinseconds(1628) scans(4509) index(869) query(3255)" CHECKED></TD><TD ALIGN=RIGHT><TT><A HREF="peptide_view.pl?file=..%2Fdata%2F20210430%2FF010405.dat&query=3255&hit=1&index=sp%7CcRAP039%7CP13645%7CK1C10_HUMAN&db_idx=1&px=1&section=5&ave_thresh=13&_ignoreionsscorebelow=20&report=0&_sigthreshold=0.05&_msresflags=1035&_msresflags2=256&percolate=-1&percolate_rt=0&_minpeplen=7&sessionID=all_secdisabledsession" TARGET="_blank">3255</A>&nbsp;&nbsp;</TT></TD><TD ALIGN=RIGHT><TT><FONT COLOR=#FF0000><B>   498.5814&nbsp;&nbsp;</B></FONT></TT></TD><TD ALIGN=RIGHT><TT><FONT COLOR=#FF0000><B>  1492.7224&nbsp;&nbsp;</B></FONT></TT></TD><TD ALIGN=RIGHT><TT><FONT COLOR=#FF0000><B>  1492.7270&nbsp;&nbsp;</B></FONT></TT></TD><TD ALIGN=RIGHT NOWRAP><TT><FONT COLOR=#FF0000><B>    -3.04&nbsp;</B></FONT></TT></TD><TD ALIGN=RIGHT><TT><FONT COLOR=#FF0000><B>1&nbsp;&nbsp;</B></FONT></TT></TD><TD ALIGN=RIGHT NOWRAP><TT><FONT COLOR=#FF0000><B>52&nbsp;&nbsp;</B></FONT></TT></TD><TD ALIGN=RIGHT NOWRAP><TT><FONT COLOR=#FF0000><B>6.6e-06&nbsp;</B></FONT></TT></TD><TD ALIGN=RIGHT><TT><FONT COLOR=#FF0000><B>1&nbsp;&nbsp;</B></FONT></TT></TD><TD ALIGN=RIGHT><TT><FONT COLOR=#FF0000><B>U&nbsp;&nbsp;&nbsp;</B></FONT></TT></TD><TD NOWRAP><TT><FONT COLOR=#FF0000><B>&nbsp;R.SQYEQLAEQNRK.D</B></FONT></TT></TD></TR>
<TR><TD ALIGN=RIGHT><INPUT TYPE="checkbox" NAME="QUE" VALUE="1493.711832 from(498.911220,3+) intensity(458306.6875) title(File5284%20Spectrum933%20scans%3a%204602) rtinseconds(1646) scans(4602) index(929) query(3257)" CHECKED></TD><TD ALIGN=RIGHT><TT><A HREF="peptide_view.pl?file=..%2Fdata%2F20210430%2FF010405.dat&query=3257&hit=1&index=sp%7CcRAP039%7CP13645%7CK1C10_HUMAN&db_idx=1&px=1&section=5&ave_thresh=13&_ignoreionsscorebelow=20&report=0&_sigthreshold=0.05&_msresflags=1035&_msresflags2=256&percolate=-1&percolate_rt=0&_minpeplen=7&sessionID=all_secdisabledsession" TARGET="_blank">3257</A>&nbsp;&nbsp;</TT></TD><TD ALIGN=RIGHT><TT><FONT COLOR=#FF0000><B>   498.9112&nbsp;&nbsp;</B></FONT></TT></TD><TD ALIGN=RIGHT><TT><FONT COLOR=#FF0000><B>  1493.7118&nbsp;&nbsp;</B></FONT></TT></TD><TD ALIGN=RIGHT><TT><FONT COLOR=#FF0000><B>  1493.7110&nbsp;&nbsp;</B></FONT></TT></TD><TD ALIGN=RIGHT NOWRAP><TT><FONT COLOR=#FF0000><B>     0.57&nbsp;</B></FONT></TT></TD><TD ALIGN=RIGHT><TT><FONT COLOR=#FF0000><B>1&nbsp;&nbsp;</B></FONT></TT></TD><TD ALIGN=RIGHT NOWRAP><TT><FONT COLOR=#FF0000><B>(42)&nbsp;</B></FONT></TT></TD><TD ALIGN=RIGHT NOWRAP><TT><FONT COLOR=#FF0000><B>7e-05&nbsp;</B></FONT></TT></TD><TD ALIGN=RIGHT><TT><FONT COLOR=#FF0000><B>1&nbsp;&nbsp;</B></FONT></TT></TD><TD ALIGN=RIGHT><TT><FONT COLOR=#FF0000><B>U&nbsp;&nbsp;&nbsp;</B></FONT></TT></TD><TD NOWRAP><TT><FONT COLOR=#FF0000><B>&nbsp;R.SQYEQLAEQ<U>N</U>RK.D + Deamidated (NQ)</B></FONT></TT></TD></TR>
<TR><TD ALIGN=RIGHT><INPUT TYPE="checkbox" NAME="QUE" VALUE="1548.671108 from(775.342830,2+) intensity(105596.0625) title(File5284%20Spectrum906%20scans%3a%204554) rtinseconds(1636) scans(4554) index(902) query(3434)" CHECKED></TD><TD ALIGN=RIGHT><TT><A HREF="peptide_view.pl?file=..%2Fdata%2F20210430%2FF010405.dat&query=3434&hit=1&index=sp%7CcRAP039%7CP13645%7CK1C10_HUMAN&db_idx=1&px=1&section=5&ave_thresh=13&_ignoreionsscorebelow=20&report=0&_sigthreshold=0.05&_msresflags=1035&_msresflags2=256&percolate=-1&percolate_rt=0&_minpeplen=7&sessionID=all_secdisabledsession" TARGET="_blank">3434</A>&nbsp;&nbsp;</TT></TD><TD ALIGN=RIGHT><TT><FONT COLOR=#FF0000><B>   775.3428&nbsp;&nbsp;</B></FONT></TT></TD><TD ALIGN=RIGHT><TT><FONT COLOR=#FF0000><B>  1548.6711&nbsp;&nbsp;</B></FONT></TT></TD><TD ALIGN=RIGHT><TT><FONT COLOR=#FF0000><B>  1548.6700&nbsp;&nbsp;</B></FONT></TT></TD><TD ALIGN=RIGHT NOWRAP><TT><FONT COLOR=#FF0000><B>     0.73&nbsp;</B></FONT></TT></TD><TD ALIGN=RIGHT><TT><FONT COLOR=#FF0000><B>0&nbsp;&nbsp;</B></FONT></TT></TD><TD ALIGN=RIGHT NOWRAP><TT><FONT COLOR=#FF0000><B>125&nbsp;&nbsp;</B></FONT></TT></TD><TD ALIGN=RIGHT NOWRAP><TT><FONT COLOR=#FF0000><B>3.4e-13&nbsp;</B></FONT></TT></TD><TD ALIGN=RIGHT><TT><FONT COLOR=#FF0000><B>1&nbsp;&nbsp;</B></FONT></TT></TD><TD ALIGN=RIGHT><TT><FONT COLOR=#FF0000><B>U&nbsp;&nbsp;&nbsp;</B></FONT></TT></TD><TD NOWRAP><TT><FONT COLOR=#FF0000><B>&nbsp;R.SGGGGGGGGCGGGGGVSSLR.I</B></FONT></TT></TD></TR>
<TR><TD ALIGN=RIGHT><INPUT TYPE="checkbox" NAME="QUE" VALUE="1706.766568 from(854.390560,2+) intensity(167783.5781) title(File5284%20Spectrum4236%20scans%3a%208570) rtinseconds(2209) scans(8570) index(4231) query(3910)" CHECKED></TD><TD ALIGN=RIGHT><TT><A HREF="peptide_view.pl?file=..%2Fdata%2F20210430%2FF010405.dat&query=3910&hit=1&index=sp%7CcRAP039%7CP13645%7CK1C10_HUMAN&db_idx=1&px=1&section=5&ave_thresh=13&_ignoreionsscorebelow=20&report=0&_sigthreshold=0.05&_msresflags=1035&_msresflags2=256&percolate=-1&percolate_rt=0&_minpeplen=7&sessionID=all_secdisabledsession" TARGET="_blank">3910</A>&nbsp;&nbsp;</TT></TD><TD ALIGN=RIGHT><TT><FONT COLOR=#FF0000><B>   854.3906&nbsp;&nbsp;</B></FONT></TT></TD><TD ALIGN=RIGHT><TT><FONT COLOR=#FF0000><B>  1706.7666&nbsp;&nbsp;</B></FONT></TT></TD><TD ALIGN=RIGHT><TT><FONT COLOR=#FF0000><B>  1706.7649&nbsp;&nbsp;</B></FONT></TT></TD><TD ALIGN=RIGHT NOWRAP><TT><FONT COLOR=#FF0000><B>     0.97&nbsp;</B></FONT></TT></TD><TD ALIGN=RIGHT><TT><FONT COLOR=#FF0000><B>0&nbsp;&nbsp;</B></FONT></TT></TD><TD ALIGN=RIGHT NOWRAP><TT><FONT COLOR=#FF0000><B>109&nbsp;&nbsp;</B></FONT></TT></TD><TD ALIGN=RIGHT NOWRAP><TT><FONT COLOR=#FF0000><B>1.1e-11&nbsp;</B></FONT></TT></TD><TD ALIGN=RIGHT><TT><FONT COLOR=#FF0000><B>1&nbsp;&nbsp;</B></FONT></TT></TD><TD ALIGN=RIGHT><TT><FONT COLOR=#FF0000><B>U&nbsp;&nbsp;&nbsp;</B></FONT></TT></TD><TD NOWRAP><TT><FONT COLOR=#FF0000><B>&nbsp;K.GSLGGGFSSGGFSGGSFSR.G</B></FONT></TT></TD></TR>
<TR><TD ALIGN=RIGHT><INPUT TYPE="checkbox" NAME="QUE" VALUE="1796.005152 from(599.675660,3+) intensity(533655.2500) title(File5284%20Spectrum6012%20scans%3a%2010533) rtinseconds(2460) scans(10533) index(6005) query(4159)" CHECKED></TD><TD ALIGN=RIGHT><TT><A HREF="peptide_view.pl?file=..%2Fdata%2F20210430%2FF010405.dat&query=4159&hit=1&index=sp%7CcRAP039%7CP13645%7CK1C10_HUMAN&db_idx=1&px=1&section=5&ave_thresh=13&_ignoreionsscorebelow=20&report=0&_sigthreshold=0.05&_msresflags=1035&_msresflags2=256&percolate=-1&percolate_rt=0&_minpeplen=7&sessionID=all_secdisabledsession" TARGET="_blank">4159</A>&nbsp;&nbsp;</TT></TD><TD ALIGN=RIGHT><TT><FONT COLOR=#FF0000><B>   599.6757&nbsp;&nbsp;</B></FONT></TT></TD><TD ALIGN=RIGHT><TT><FONT COLOR=#FF0000><B>  1796.0052&nbsp;&nbsp;</B></FONT></TT></TD><TD ALIGN=RIGHT><TT><FONT COLOR=#FF0000><B>  1796.0043&nbsp;&nbsp;</B></FONT></TT></TD><TD ALIGN=RIGHT NOWRAP><TT><FONT COLOR=#FF0000><B>     0.46&nbsp;</B></FONT></TT></TD><TD ALIGN=RIGHT><TT><FONT COLOR=#FF0000><B>0&nbsp;&nbsp;</B></FONT></TT></TD><TD ALIGN=RIGHT NOWRAP><TT><FONT COLOR=#FF0000><B>27&nbsp;&nbsp;</B></FONT></TT></TD><TD ALIGN=RIGHT NOWRAP><TT><FONT COLOR=#FF0000><B>0.0021&nbsp;</B></FONT></TT></TD><TD ALIGN=RIGHT><TT><FONT COLOR=#FF0000><B>1&nbsp;&nbsp;</B></FONT></TT></TD><TD ALIGN=RIGHT><TT><FONT COLOR=#FF0000><B>U&nbsp;&nbsp;&nbsp;</B></FONT></TT></TD><TD NOWRAP><TT><FONT COLOR=#FF0000><B>&nbsp;R.NVQALEIELQSQLALK.Q</B></FONT></TT></TD></TR>
<TR><TD ALIGN=RIGHT><INPUT TYPE="checkbox" NAME="QUE" VALUE="1952.107152 from(651.709660,3+) intensity(215423.0156) title(File5284%20Spectrum5353%20scans%3a%209805) rtinseconds(2367) scans(9805) index(5348) query(4547)" CHECKED></TD><TD ALIGN=RIGHT><TT><A HREF="peptide_view.pl?file=..%2Fdata%2F20210430%2FF010405.dat&query=4547&hit=1&index=sp%7CcRAP039%7CP13645%7CK1C10_HUMAN&db_idx=1&px=1&section=5&ave_thresh=13&_ignoreionsscorebelow=20&report=0&_sigthreshold=0.05&_msresflags=1035&_msresflags2=256&percolate=-1&percolate_rt=0&_minpeplen=7&sessionID=all_secdisabledsession" TARGET="_blank">4547</A>&nbsp;&nbsp;</TT></TD><TD ALIGN=RIGHT><TT><FONT COLOR=#FF0000><B>   651.7097&nbsp;&nbsp;</B></FONT></TT></TD><TD ALIGN=RIGHT><TT><FONT COLOR=#FF0000><B>  1952.1072&nbsp;&nbsp;</B></FONT></TT></TD><TD ALIGN=RIGHT><TT><FONT COLOR=#FF0000><B>  1952.1054&nbsp;&nbsp;</B></FONT></TT></TD><TD ALIGN=RIGHT NOWRAP><TT><FONT COLOR=#FF0000><B>     0.89&nbsp;</B></FONT></TT></TD><TD ALIGN=RIGHT><TT><FONT COLOR=#FF0000><B>1&nbsp;&nbsp;</B></FONT></TT></TD><TD ALIGN=RIGHT NOWRAP><TT><FONT COLOR=#FF0000><B>32&nbsp;&nbsp;</B></FONT></TT></TD><TD ALIGN=RIGHT NOWRAP><TT><FONT COLOR=#FF0000><B>0.00064&nbsp;</B></FONT></TT></TD><TD ALIGN=RIGHT><TT><FONT COLOR=#FF0000><B>1&nbsp;&nbsp;</B></FONT></TT></TD><TD ALIGN=RIGHT><TT><FONT COLOR=#FF0000><B>U&nbsp;&nbsp;&nbsp;</B></FONT></TT></TD><TD NOWRAP><TT><FONT COLOR=#FF0000><B>&nbsp;R.RNVQALEIELQSQLALK.Q</B></FONT></TT></TD></TR>
<TR><TD ALIGN=RIGHT><INPUT TYPE="checkbox" NAME="QUE" VALUE="1995.965308 from(998.989930,2+) intensity(118302.2422) title(File5284%20Spectrum5373%20scans%3a%209827) rtinseconds(2370) scans(9827) index(5368) query(4639)" CHECKED></TD><TD ALIGN=RIGHT><TT><A HREF="peptide_view.pl?file=..%2Fdata%2F20210430%2FF010405.dat&query=4639&hit=1&index=sp%7CcRAP039%7CP13645%7CK1C10_HUMAN&db_idx=1&px=1&section=5&ave_thresh=13&_ignoreionsscorebelow=20&report=0&_sigthreshold=0.05&_msresflags=1035&_msresflags2=256&percolate=-1&percolate_rt=0&_minpeplen=7&sessionID=all_secdisabledsession" TARGET="_blank">4639</A>&nbsp;&nbsp;</TT></TD><TD ALIGN=RIGHT><TT><FONT COLOR=#FF0000><B>   998.9899&nbsp;&nbsp;</B></FONT></TT></TD><TD ALIGN=RIGHT><TT><FONT COLOR=#FF0000><B>  1995.9653&nbsp;&nbsp;</B></FONT></TT></TD><TD ALIGN=RIGHT><TT><FONT COLOR=#FF0000><B>  1995.9636&nbsp;&nbsp;</B></FONT></TT></TD><TD ALIGN=RIGHT NOWRAP><TT><FONT COLOR=#FF0000><B>     0.84&nbsp;</B></FONT></TT></TD><TD ALIGN=RIGHT><TT><FONT COLOR=#FF0000><B>0&nbsp;&nbsp;</B></FONT></TT></TD><TD ALIGN=RIGHT NOWRAP><TT><FONT COLOR=#FF0000><B>54&nbsp;&nbsp;</B></FONT></TT></TD><TD ALIGN=RIGHT NOWRAP><TT><FONT COLOR=#FF0000><B>4.1e-06&nbsp;</B></FONT></TT></TD><TD ALIGN=RIGHT><TT><FONT COLOR=#FF0000><B>1&nbsp;&nbsp;</B></FONT></TT></TD><TD ALIGN=RIGHT><TT><FONT COLOR=#FF0000><B>U&nbsp;&nbsp;&nbsp;</B></FONT></TT></TD><TD NOWRAP><TT><FONT COLOR=#FF0000><B>&nbsp;K.ELTTEIDNNIEQISSYK.S</B></FONT></TT></TD></TR>
<TR><TD ALIGN=RIGHT><INPUT TYPE="checkbox" NAME="QUE" VALUE="1996.952248 from(999.483400,2+) intensity(124936.1953) title(File5284%20Spectrum5619%20scans%3a%2010102) rtinseconds(2405) scans(10102) index(5614) query(4642)" CHECKED></TD><TD ALIGN=RIGHT><TT><A HREF="peptide_view.pl?file=..%2Fdata%2F20210430%2FF010405.dat&query=4642&hit=1&index=sp%7CcRAP039%7CP13645%7CK1C10_HUMAN&db_idx=1&px=1&section=5&ave_thresh=13&_ignoreionsscorebelow=20&report=0&_sigthreshold=0.05&_msresflags=1035&_msresflags2=256&percolate=-1&percolate_rt=0&_minpeplen=7&sessionID=all_secdisabledsession" TARGET="_blank">4642</A>&nbsp;&nbsp;</TT></TD><TD ALIGN=RIGHT><TT><FONT COLOR=#FF0000><B>   999.4834&nbsp;&nbsp;</B></FONT></TT></TD><TD ALIGN=RIGHT><TT><FONT COLOR=#FF0000><B>  1996.9522&nbsp;&nbsp;</B></FONT></TT></TD><TD ALIGN=RIGHT><TT><FONT COLOR=#FF0000><B>  1996.9476&nbsp;&nbsp;</B></FONT></TT></TD><TD ALIGN=RIGHT NOWRAP><TT><FONT COLOR=#FF0000><B>     2.30&nbsp;</B></FONT></TT></TD><TD ALIGN=RIGHT><TT><FONT COLOR=#FF0000><B>0&nbsp;&nbsp;</B></FONT></TT></TD><TD ALIGN=RIGHT NOWRAP><TT><FONT COLOR=#FF0000><B>(50)&nbsp;</B></FONT></TT></TD><TD ALIGN=RIGHT NOWRAP><TT><FONT COLOR=#FF0000><B>1.1e-05&nbsp;</B></FONT></TT></TD><TD ALIGN=RIGHT><TT><FONT COLOR=#FF0000><B>1&nbsp;&nbsp;</B></FONT></TT></TD><TD ALIGN=RIGHT><TT><FONT COLOR=#FF0000><B>U&nbsp;&nbsp;&nbsp;</B></FONT></TT></TD><TD NOWRAP><TT><FONT COLOR=#FF0000><B>&nbsp;K.ELTTEID<U>N</U>NIEQISSYK.S + Deamidated (NQ)</B></FONT></TT></TD></TR>
<TR><TD ALIGN=RIGHT><INPUT TYPE="checkbox" NAME="QUE" VALUE="2081.958828 from(1041.986690,2+) intensity(55339.0117) title(File5284%20Spectrum4845%20scans%3a%209248) rtinseconds(2296) scans(9248) index(4840) query(4791)" CHECKED></TD><TD ALIGN=RIGHT><TT><A HREF="peptide_view.pl?file=..%2Fdata%2F20210430%2FF010405.dat&query=4791&hit=1&index=sp%7CcRAP039%7CP13645%7CK1C10_HUMAN&db_idx=1&px=1&section=5&ave_thresh=13&_ignoreionsscorebelow=20&report=0&_sigthreshold=0.05&_msresflags=1035&_msresflags2=256&percolate=-1&percolate_rt=0&_minpeplen=7&sessionID=all_secdisabledsession" TARGET="_blank">4791</A>&nbsp;&nbsp;</TT></TD><TD ALIGN=RIGHT><TT><FONT COLOR=#FF0000><B>  1041.9867&nbsp;&nbsp;</B></FONT></TT></TD><TD ALIGN=RIGHT><TT><FONT COLOR=#FF0000><B>  2081.9588&nbsp;&nbsp;</B></FONT></TT></TD><TD ALIGN=RIGHT><TT><FONT COLOR=#FF0000><B>  2081.9575&nbsp;&nbsp;</B></FONT></TT></TD><TD ALIGN=RIGHT NOWRAP><TT><FONT COLOR=#FF0000><B>     0.63&nbsp;</B></FONT></TT></TD><TD ALIGN=RIGHT><TT><FONT COLOR=#FF0000><B>0&nbsp;&nbsp;</B></FONT></TT></TD><TD ALIGN=RIGHT NOWRAP><TT><FONT COLOR=#FF0000><B>94&nbsp;&nbsp;</B></FONT></TT></TD><TD ALIGN=RIGHT NOWRAP><TT><FONT COLOR=#FF0000><B>4.3e-10&nbsp;</B></FONT></TT></TD><TD ALIGN=RIGHT><TT><FONT COLOR=#FF0000><B>1&nbsp;&nbsp;</B></FONT></TT></TD><TD ALIGN=RIGHT><TT><FONT COLOR=#FF0000><B>U&nbsp;&nbsp;&nbsp;</B></FONT></TT></TD><TD NOWRAP><TT><FONT COLOR=#FF0000><B>&nbsp;R.AETECQNTEYQQLLDIK.I</B></FONT></TT></TD></TR>
<TR><TD ALIGN=RIGHT><INPUT TYPE="checkbox" NAME="QUE" VALUE="2211.092802 from(738.038210,3+) intensity(235480.3594) title(File5284%20Spectrum3365%20scans%3a%207582) rtinseconds(2078) scans(7582) index(3360) query(5061)" CHECKED></TD><TD ALIGN=RIGHT><TT><A HREF="peptide_view.pl?file=..%2Fdata%2F20210430%2FF010405.dat&query=5061&hit=1&index=sp%7CcRAP039%7CP13645%7CK1C10_HUMAN&db_idx=1&px=1&section=5&ave_thresh=13&_ignoreionsscorebelow=20&report=0&_sigthreshold=0.05&_msresflags=1035&_msresflags2=256&percolate=-1&percolate_rt=0&_minpeplen=7&sessionID=all_secdisabledsession" TARGET="_blank">5061</A>&nbsp;&nbsp;</TT></TD><TD ALIGN=RIGHT><TT><FONT COLOR=#FF0000><B>   738.0382&nbsp;&nbsp;</B></FONT></TT></TD><TD ALIGN=RIGHT><TT><FONT COLOR=#FF0000><B>  2211.0928&nbsp;&nbsp;</B></FONT></TT></TD><TD ALIGN=RIGHT><TT><FONT COLOR=#FF0000><B>  2211.0906&nbsp;&nbsp;</B></FONT></TT></TD><TD ALIGN=RIGHT NOWRAP><TT><FONT COLOR=#FF0000><B>     0.99&nbsp;</B></FONT></TT></TD><TD ALIGN=RIGHT><TT><FONT COLOR=#FF0000><B>1&nbsp;&nbsp;</B></FONT></TT></TD><TD ALIGN=RIGHT NOWRAP><TT><FONT COLOR=#FF0000><B>73&nbsp;&nbsp;</B></FONT></TT></TD><TD ALIGN=RIGHT NOWRAP><TT><FONT COLOR=#FF0000><B>4.6e-08&nbsp;</B></FONT></TT></TD><TD ALIGN=RIGHT><TT><FONT COLOR=#FF0000><B>1&nbsp;&nbsp;</B></FONT></TT></TD><TD ALIGN=RIGHT><TT><FONT COLOR=#FF0000><B>U&nbsp;&nbsp;&nbsp;</B></FONT></TT></TD><TD NOWRAP><TT><FONT COLOR=#FF0000><B>&nbsp;K.SKELTTEIDNNIEQISSYK.S</B></FONT></TT></TD></TR>
<TR><TD ALIGN=RIGHT>&nbsp;</TD><TD ALIGN=RIGHT><TT><A HREF="peptide_view.pl?file=..%2Fdata%2F20210430%2FF010405.dat&query=5064&hit=7&index=sp%7CcRAP039%7CP13645%7CK1C10_HUMAN&db_idx=1&px=1&section=5&ave_thresh=13&_ignoreionsscorebelow=20&report=0&_sigthreshold=0.05&_msresflags=1035&_msresflags2=256&percolate=-1&percolate_rt=0&_minpeplen=7&sessionID=all_secdisabledsession" TARGET="_blank">5064</A>&nbsp;&nbsp;</TT></TD><TD ALIGN=RIGHT><TT><B>   738.3649&nbsp;&nbsp;</B></TT></TD><TD ALIGN=RIGHT><TT><B>  2212.0730&nbsp;&nbsp;</B></TT></TD><TD ALIGN=RIGHT><TT><B>  2212.0746&nbsp;&nbsp;</B></TT></TD><TD ALIGN=RIGHT NOWRAP><TT><B>    -0.75&nbsp;</B></TT></TD><TD ALIGN=RIGHT><TT><B>1&nbsp;&nbsp;</B></TT></TD><TD ALIGN=RIGHT NOWRAP><TT><B>(26)&nbsp;</B></TT></TD><TD ALIGN=RIGHT NOWRAP><TT><B>0.0025&nbsp;</B></TT></TD><TD ALIGN=RIGHT><TT><B>7&nbsp;&nbsp;</B></TT></TD><TD ALIGN=RIGHT><TT><B>U&nbsp;&nbsp;&nbsp;</B></TT></TD><TD NOWRAP><TT><B>&nbsp;K.SKELTTEID<U>N</U>NIEQISSYK.S + Deamidated (NQ)</B></TT></TD></TR>
<TR><TD ALIGN=RIGHT><INPUT TYPE="checkbox" NAME="QUE" VALUE="2212.080822 from(738.367550,3+) intensity(44894.8398) title(File5284%20Spectrum3300%20scans%3a%207507) rtinseconds(2068) scans(7507) index(3295) query(5065)" CHECKED></TD><TD ALIGN=RIGHT><TT><A HREF="peptide_view.pl?file=..%2Fdata%2F20210430%2FF010405.dat&query=5065&hit=1&index=sp%7CcRAP039%7CP13645%7CK1C10_HUMAN&db_idx=1&px=1&section=5&ave_thresh=13&_ignoreionsscorebelow=20&report=0&_sigthreshold=0.05&_msresflags=1035&_msresflags2=256&percolate=-1&percolate_rt=0&_minpeplen=7&sessionID=all_secdisabledsession" TARGET="_blank">5065</A>&nbsp;&nbsp;</TT></TD><TD ALIGN=RIGHT><TT><FONT COLOR=#FF0000><B>   738.3676&nbsp;&nbsp;</B></FONT></TT></TD><TD ALIGN=RIGHT><TT><FONT COLOR=#FF0000><B>  2212.0808&nbsp;&nbsp;</B></FONT></TT></TD><TD ALIGN=RIGHT><TT><FONT COLOR=#FF0000><B>  2212.0746&nbsp;&nbsp;</B></FONT></TT></TD><TD ALIGN=RIGHT NOWRAP><TT><FONT COLOR=#FF0000><B>     2.80&nbsp;</B></FONT></TT></TD><TD ALIGN=RIGHT><TT><FONT COLOR=#FF0000><B>1&nbsp;&nbsp;</B></FONT></TT></TD><TD ALIGN=RIGHT NOWRAP><TT><FONT COLOR=#FF0000><B>(57)&nbsp;</B></FONT></TT></TD><TD ALIGN=RIGHT NOWRAP><TT><FONT COLOR=#FF0000><B>1.8e-06&nbsp;</B></FONT></TT></TD><TD ALIGN=RIGHT><TT><FONT COLOR=#FF0000><B>1&nbsp;&nbsp;</B></FONT></TT></TD><TD ALIGN=RIGHT><TT><FONT COLOR=#FF0000><B>U&nbsp;&nbsp;&nbsp;</B></FONT></TT></TD><TD NOWRAP><TT><FONT COLOR=#FF0000><B>&nbsp;K.SKELTTEIDN<U>N</U>IEQISSYK.S + Deamidated (NQ)</B></FONT></TT></TD></TR>
<TR><TD ALIGN=RIGHT><INPUT TYPE="checkbox" NAME="QUE" VALUE="2223.138402 from(742.053410,3+) intensity(578978.8125) title(File5284%20Spectrum6009%20scans%3a%2010529) rtinseconds(2459) scans(10529) index(6002) query(5085)" CHECKED></TD><TD ALIGN=RIGHT><TT><A HREF="peptide_view.pl?file=..%2Fdata%2F20210430%2FF010405.dat&query=5085&hit=1&index=sp%7CcRAP039%7CP13645%7CK1C10_HUMAN&db_idx=1&px=1&section=5&ave_thresh=13&_ignoreionsscorebelow=20&report=0&_sigthreshold=0.05&_msresflags=1035&_msresflags2=256&percolate=-1&percolate_rt=0&_minpeplen=7&sessionID=all_secdisabledsession" TARGET="_blank">5085</A>&nbsp;&nbsp;</TT></TD><TD ALIGN=RIGHT><TT><FONT COLOR=#FF0000><B>   742.0534&nbsp;&nbsp;</B></FONT></TT></TD><TD ALIGN=RIGHT><TT><FONT COLOR=#FF0000><B>  2223.1384&nbsp;&nbsp;</B></FONT></TT></TD><TD ALIGN=RIGHT><TT><FONT COLOR=#FF0000><B>  2223.1344&nbsp;&nbsp;</B></FONT></TT></TD><TD ALIGN=RIGHT NOWRAP><TT><FONT COLOR=#FF0000><B>     1.81&nbsp;</B></FONT></TT></TD><TD ALIGN=RIGHT><TT><FONT COLOR=#FF0000><B>1&nbsp;&nbsp;</B></FONT></TT></TD><TD ALIGN=RIGHT NOWRAP><TT><FONT COLOR=#FF0000><B>(22)&nbsp;</B></FONT></TT></TD><TD ALIGN=RIGHT NOWRAP><TT><FONT COLOR=#FF0000><B>0.006&nbsp;</B></FONT></TT></TD><TD ALIGN=RIGHT><TT><FONT COLOR=#FF0000><B>1&nbsp;&nbsp;</B></FONT></TT></TD><TD ALIGN=RIGHT><TT><FONT COLOR=#FF0000><B>U&nbsp;&nbsp;&nbsp;</B></FONT></TT></TD><TD NOWRAP><TT><FONT COLOR=#FF0000><B>&nbsp;K.ADLEMQIESLTEELAYLKK.N</B></FONT></TT></TD></TR>
<TR><TD ALIGN=RIGHT><INPUT TYPE="checkbox" NAME="QUE" VALUE="2239.130082 from(747.383970,3+) intensity(224576.0312) title(File5284%20Spectrum6036%20scans%3a%2010559) rtinseconds(2463) scans(10559) index(6029) query(5129)" CHECKED></TD><TD ALIGN=RIGHT><TT><A HREF="peptide_view.pl?file=..%2Fdata%2F20210430%2FF010405.dat&query=5129&hit=1&index=sp%7CcRAP039%7CP13645%7CK1C10_HUMAN&db_idx=1&px=1&section=5&ave_thresh=13&_ignoreionsscorebelow=20&report=0&_sigthreshold=0.05&_msresflags=1035&_msresflags2=256&percolate=-1&percolate_rt=0&_minpeplen=7&sessionID=all_secdisabledsession" TARGET="_blank">5129</A>&nbsp;&nbsp;</TT></TD><TD ALIGN=RIGHT><TT><FONT COLOR=#FF0000><B>   747.3840&nbsp;&nbsp;</B></FONT></TT></TD><TD ALIGN=RIGHT><TT><FONT COLOR=#FF0000><B>  2239.1301&nbsp;&nbsp;</B></FONT></TT></TD><TD ALIGN=RIGHT><TT><FONT COLOR=#FF0000><B>  2239.1293&nbsp;&nbsp;</B></FONT></TT></TD><TD ALIGN=RIGHT NOWRAP><TT><FONT COLOR=#FF0000><B>     0.35&nbsp;</B></FONT></TT></TD><TD ALIGN=RIGHT><TT><FONT COLOR=#FF0000><B>1&nbsp;&nbsp;</B></FONT></TT></TD><TD ALIGN=RIGHT NOWRAP><TT><FONT COLOR=#FF0000><B>32&nbsp;&nbsp;</B></FONT></TT></TD><TD ALIGN=RIGHT NOWRAP><TT><FONT COLOR=#FF0000><B>0.00061&nbsp;</B></FONT></TT></TD><TD ALIGN=RIGHT><TT><FONT COLOR=#FF0000><B>1&nbsp;&nbsp;</B></FONT></TT></TD><TD ALIGN=RIGHT><TT><FONT COLOR=#FF0000><B>U&nbsp;&nbsp;&nbsp;</B></FONT></TT></TD><TD NOWRAP><TT><FONT COLOR=#FF0000><B>&nbsp;K.ADLE<U>M</U>QIESLTEELAYLKK.N + Oxidation (M)</B></FONT></TT></TD></TR>
<TR><TD ALIGN=RIGHT><INPUT TYPE="checkbox" NAME="QUE" VALUE="2341.979712 from(781.667180,3+) intensity(100953.8203) title(File5284%20Spectrum4914%20scans%3a%209324) rtinseconds(2306) scans(9324) index(4909) query(5340)" CHECKED></TD><TD ALIGN=RIGHT><TT><A HREF="peptide_view.pl?file=..%2Fdata%2F20210430%2FF010405.dat&query=5340&hit=1&index=sp%7CcRAP039%7CP13645%7CK1C10_HUMAN&db_idx=1&px=1&section=5&ave_thresh=13&_ignoreionsscorebelow=20&report=0&_sigthreshold=0.05&_msresflags=1035&_msresflags2=256&percolate=-1&percolate_rt=0&_minpeplen=7&sessionID=all_secdisabledsession" TARGET="_blank">5340</A>&nbsp;&nbsp;</TT></TD><TD ALIGN=RIGHT><TT><FONT COLOR=#FF0000><B>   781.6672&nbsp;&nbsp;</B></FONT></TT></TD><TD ALIGN=RIGHT><TT><FONT COLOR=#FF0000><B>  2341.9797&nbsp;&nbsp;</B></FONT></TT></TD><TD ALIGN=RIGHT><TT><FONT COLOR=#FF0000><B>  2341.9771&nbsp;&nbsp;</B></FONT></TT></TD><TD ALIGN=RIGHT NOWRAP><TT><FONT COLOR=#FF0000><B>     1.10&nbsp;</B></FONT></TT></TD><TD ALIGN=RIGHT><TT><FONT COLOR=#FF0000><B>0&nbsp;&nbsp;</B></FONT></TT></TD><TD ALIGN=RIGHT NOWRAP><TT><FONT COLOR=#FF0000><B>76&nbsp;&nbsp;</B></FONT></TT></TD><TD ALIGN=RIGHT NOWRAP><TT><FONT COLOR=#FF0000><B>2.3e-08&nbsp;</B></FONT></TT></TD><TD ALIGN=RIGHT><TT><FONT COLOR=#FF0000><B>1&nbsp;&nbsp;</B></FONT></TT></TD><TD ALIGN=RIGHT><TT><FONT COLOR=#FF0000><B>U&nbsp;&nbsp;&nbsp;</B></FONT></TT></TD><TD NOWRAP><TT><FONT COLOR=#FF0000><B>&nbsp;R.GSSGGGCFGGSSGGYGGLGGFGGGSFR.G</B></FONT></TT></TD></TR>
<TR><TD ALIGN=RIGHT><INPUT TYPE="checkbox" NAME="QUE" VALUE="2903.378502 from(968.800110,3+) intensity(797957.2500) title(File5284%20Spectrum5859%20scans%3a%2010366) rtinseconds(2439) scans(10366) index(5854) query(6104)" CHECKED></TD><TD ALIGN=RIGHT><TT><A HREF="peptide_view.pl?file=..%2Fdata%2F20210430%2FF010405.dat&query=6104&hit=1&index=sp%7CcRAP039%7CP13645%7CK1C10_HUMAN&db_idx=1&px=1&section=5&ave_thresh=13&_ignoreionsscorebelow=20&report=0&_sigthreshold=0.05&_msresflags=1035&_msresflags2=256&percolate=-1&percolate_rt=0&_minpeplen=7&sessionID=all_secdisabledsession" TARGET="_blank">6104</A>&nbsp;&nbsp;</TT></TD><TD ALIGN=RIGHT><TT><FONT COLOR=#FF0000><B>   968.8001&nbsp;&nbsp;</B></FONT></TT></TD><TD ALIGN=RIGHT><TT><FONT COLOR=#FF0000><B>  2903.3785&nbsp;&nbsp;</B></FONT></TT></TD><TD ALIGN=RIGHT><TT><FONT COLOR=#FF0000><B>  2903.3753&nbsp;&nbsp;</B></FONT></TT></TD><TD ALIGN=RIGHT NOWRAP><TT><FONT COLOR=#FF0000><B>     1.10&nbsp;</B></FONT></TT></TD><TD ALIGN=RIGHT><TT><FONT COLOR=#FF0000><B>0&nbsp;&nbsp;</B></FONT></TT></TD><TD ALIGN=RIGHT NOWRAP><TT><FONT COLOR=#FF0000><B>61&nbsp;&nbsp;</B></FONT></TT></TD><TD ALIGN=RIGHT NOWRAP><TT><FONT COLOR=#FF0000><B>8.5e-07&nbsp;</B></FONT></TT></TD><TD ALIGN=RIGHT><TT><FONT COLOR=#FF0000><B>1&nbsp;&nbsp;</B></FONT></TT></TD><TD ALIGN=RIGHT><TT><FONT COLOR=#FF0000><B>U&nbsp;&nbsp;&nbsp;</B></FONT></TT></TD><TD NOWRAP><TT><FONT COLOR=#FF0000><B>&nbsp;R.NVSTGDVNVE<U>M</U>NAAPGVDLTQLLNN<U>M</U>R.S + 2 Oxidation (M)</B></FONT></TT></TD></TR>
<TR><TD ALIGN=RIGHT><INPUT TYPE="checkbox" NAME="QUE" VALUE="3051.620322 from(1018.214050,3+) intensity(194992.0312) title(File5284%20Spectrum6034%20scans%3a%2010557) rtinseconds(2463) scans(10557) index(6027) query(6198)" CHECKED></TD><TD ALIGN=RIGHT><TT><A HREF="peptide_view.pl?file=..%2Fdata%2F20210430%2FF010405.dat&query=6198&hit=1&index=sp%7CcRAP039%7CP13645%7CK1C10_HUMAN&db_idx=1&px=1&section=5&ave_thresh=13&_ignoreionsscorebelow=20&report=0&_sigthreshold=0.05&_msresflags=1035&_msresflags2=256&percolate=-1&percolate_rt=0&_minpeplen=7&sessionID=all_secdisabledsession" TARGET="_blank">6198</A>&nbsp;&nbsp;</TT></TD><TD ALIGN=RIGHT><TT><FONT COLOR=#FF0000><B>  1018.2141&nbsp;&nbsp;</B></FONT></TT></TD><TD ALIGN=RIGHT><TT><FONT COLOR=#FF0000><B>  3051.6203&nbsp;&nbsp;</B></FONT></TT></TD><TD ALIGN=RIGHT><TT><FONT COLOR=#FF0000><B>  3051.6200&nbsp;&nbsp;</B></FONT></TT></TD><TD ALIGN=RIGHT NOWRAP><TT><FONT COLOR=#FF0000><B>     0.11&nbsp;</B></FONT></TT></TD><TD ALIGN=RIGHT><TT><FONT COLOR=#FF0000><B>1&nbsp;&nbsp;</B></FONT></TT></TD><TD ALIGN=RIGHT NOWRAP><TT><FONT COLOR=#FF0000><B>74&nbsp;&nbsp;</B></FONT></TT></TD><TD ALIGN=RIGHT NOWRAP><TT><FONT COLOR=#FF0000><B>3.7e-08&nbsp;</B></FONT></TT></TD><TD ALIGN=RIGHT><TT><FONT COLOR=#FF0000><B>1&nbsp;&nbsp;</B></FONT></TT></TD><TD ALIGN=RIGHT><TT><FONT COLOR=#FF0000><B>U&nbsp;&nbsp;&nbsp;</B></FONT></TT></TD><TD NOWRAP><TT><FONT COLOR=#FF0000><B>&nbsp;K.TIDDLKNQILNLTTDNANILLQIDNAR.L</B></FONT></TT></TD></TR>
</TABLE>
<BR>
<TABLE BORDER=0 CELLSPACING=0>
<TR><TD COLSPAN=2><TT>&nbsp;</TT></TD></TR>
<TR><TD><TT>&nbsp;&nbsp;&nbsp;&nbsp;&nbsp;&nbsp;</TT></TD><TD><TT><B>Proteins matching a subset of these peptides:</B></TT></TD></TR>
</TABLE>
<TABLE BORDER=0 CELLSPACING=0>
<TR><TD><TT><B>&nbsp;&nbsp;&nbsp;&nbsp;&nbsp;&nbsp;</B></TT></TD><TD NOWRAP><TT><A HREF="protein_view.pl?file=..%2Fdata%2F20210430%2FF010405.dat&hit=sp%7CcRAP042%7CQ15323%7CK1H1_HUMAN&db_idx=1&px=1&ave_thresh=13&_ignoreionsscorebelow=20&report=0&_sigthreshold=0.05&_msresflags=1035&_msresflags2=256&percolate=-1&percolate_rt=0&_minpeplen=7&sessionID=all_secdisabledsession" TARGET="_blank">1::sp|cRAP042|Q15323|K1H1_HUMAN</A>&nbsp;&nbsp;&nbsp;&nbsp;<B>Mass:</B>&nbsp;48633&nbsp;&nbsp;&nbsp;&nbsp;<B>Score:</B>&nbsp;55&nbsp;&nbsp;&nbsp;&nbsp;&nbsp;<B>Matches:</B>&nbsp;1(1)&nbsp;&nbsp;<B>Sequences:</B>&nbsp;1(1)</TT></TD></TR>
<TR><TD>&nbsp;</TD><TD NOWRAP><TT>Keratin, type I cuticular Ha1 OS=Homo sapiens GN=KRT31 PE=2 SV=3</TT></TD></TR>
</TABLE>
<TABLE BORDER=0 CELLSPACING=0>
<TR><TD><TT><B>&nbsp;&nbsp;&nbsp;&nbsp;&nbsp;&nbsp;</B></TT></TD><TD NOWRAP><TT><A HREF="protein_view.pl?file=..%2Fdata%2F20210430%2FF010405.dat&hit=sp%7CcRAP043%7CQ14532%7CK1H2_HUMAN&db_idx=1&px=1&ave_thresh=13&_ignoreionsscorebelow=20&report=0&_sigthreshold=0.05&_msresflags=1035&_msresflags2=256&percolate=-1&percolate_rt=0&_minpeplen=7&sessionID=all_secdisabledsession" TARGET="_blank">1::sp|cRAP043|Q14532|K1H2_HUMAN</A>&nbsp;&nbsp;&nbsp;&nbsp;<B>Mass:</B>&nbsp;51793&nbsp;&nbsp;&nbsp;&nbsp;<B>Score:</B>&nbsp;55&nbsp;&nbsp;&nbsp;&nbsp;&nbsp;<B>Matches:</B>&nbsp;1(1)&nbsp;&nbsp;<B>Sequences:</B>&nbsp;1(1)</TT></TD></TR>
<TR><TD>&nbsp;</TD><TD NOWRAP><TT>Keratin, type I cuticular Ha2 OS=Homo sapiens GN=KRT32 PE=1 SV=3</TT></TD></TR>
</TABLE>
<TABLE BORDER=0 CELLSPACING=0>
<TR><TD><TT><B>&nbsp;&nbsp;&nbsp;&nbsp;&nbsp;&nbsp;</B></TT></TD><TD NOWRAP><TT><A HREF="protein_view.pl?file=..%2Fdata%2F20210430%2FF010405.dat&hit=sp%7CcRAP045%7CQ92764%7CKRT35_HUMAN&db_idx=1&px=1&ave_thresh=13&_ignoreionsscorebelow=20&report=0&_sigthreshold=0.05&_msresflags=1035&_msresflags2=256&percolate=-1&percolate_rt=0&_minpeplen=7&sessionID=all_secdisabledsession" TARGET="_blank">1::sp|cRAP045|Q92764|KRT35_HUMAN</A>&nbsp;&nbsp;&nbsp;&nbsp;<B>Mass:</B>&nbsp;51640&nbsp;&nbsp;&nbsp;&nbsp;<B>Score:</B>&nbsp;55&nbsp;&nbsp;&nbsp;&nbsp;&nbsp;<B>Matches:</B>&nbsp;1(1)&nbsp;&nbsp;<B>Sequences:</B>&nbsp;1(1)</TT></TD></TR>
<TR><TD>&nbsp;</TD><TD NOWRAP><TT>Keratin, type I cuticular Ha5 OS=Homo sapiens GN=KRT35 PE=2 SV=5</TT></TD></TR>
</TABLE>
<TABLE BORDER=0 CELLSPACING=0>
<TR><TD><TT><B>&nbsp;&nbsp;&nbsp;&nbsp;&nbsp;&nbsp;</B></TT></TD><TD NOWRAP><TT><A HREF="protein_view.pl?file=..%2Fdata%2F20210430%2FF010405.dat&hit=sp%7CcRAP046%7CO76013%7CKRT36_HUMAN&db_idx=1&px=1&ave_thresh=13&_ignoreionsscorebelow=20&report=0&_sigthreshold=0.05&_msresflags=1035&_msresflags2=256&percolate=-1&percolate_rt=0&_minpeplen=7&sessionID=all_secdisabledsession" TARGET="_blank">1::sp|cRAP046|O76013|KRT36_HUMAN</A>&nbsp;&nbsp;&nbsp;&nbsp;<B>Mass:</B>&nbsp;53354&nbsp;&nbsp;&nbsp;&nbsp;<B>Score:</B>&nbsp;55&nbsp;&nbsp;&nbsp;&nbsp;&nbsp;<B>Matches:</B>&nbsp;1(1)&nbsp;&nbsp;<B>Sequences:</B>&nbsp;1(1)</TT></TD></TR>
<TR><TD>&nbsp;</TD><TD NOWRAP><TT>Keratin, type I cuticular Ha6 OS=Homo sapiens GN=KRT36 PE=1 SV=1</TT></TD></TR>
</TABLE>
<TABLE BORDER=0 CELLSPACING=0>
<TR><TD><TT><B>&nbsp;&nbsp;&nbsp;&nbsp;&nbsp;&nbsp;</B></TT></TD><TD NOWRAP><TT><A HREF="protein_view.pl?file=..%2Fdata%2F20210430%2FF010405.dat&hit=sp%7CcRAP047%7CO76014%7CKRT37_HUMAN&db_idx=1&px=1&ave_thresh=13&_ignoreionsscorebelow=20&report=0&_sigthreshold=0.05&_msresflags=1035&_msresflags2=256&percolate=-1&percolate_rt=0&_minpeplen=7&sessionID=all_secdisabledsession" TARGET="_blank">1::sp|cRAP047|O76014|KRT37_HUMAN</A>&nbsp;&nbsp;&nbsp;&nbsp;<B>Mass:</B>&nbsp;51084&nbsp;&nbsp;&nbsp;&nbsp;<B>Score:</B>&nbsp;55&nbsp;&nbsp;&nbsp;&nbsp;&nbsp;<B>Matches:</B>&nbsp;1(1)&nbsp;&nbsp;<B>Sequences:</B>&nbsp;1(1)</TT></TD></TR>
<TR><TD>&nbsp;</TD><TD NOWRAP><TT>Keratin, type I cuticular Ha7 OS=Homo sapiens GN=KRT37 PE=2 SV=3</TT></TD></TR>
</TABLE>
<TABLE BORDER=0 CELLSPACING=0>
<TR><TD><TT><B>&nbsp;&nbsp;&nbsp;&nbsp;&nbsp;&nbsp;</B></TT></TD><TD NOWRAP><TT><A HREF="protein_view.pl?file=..%2Fdata%2F20210430%2FF010405.dat&hit=sp%7CcRAP048%7CO76015%7CKRT38_HUMAN&db_idx=1&px=1&ave_thresh=13&_ignoreionsscorebelow=20&report=0&_sigthreshold=0.05&_msresflags=1035&_msresflags2=256&percolate=-1&percolate_rt=0&_minpeplen=7&sessionID=all_secdisabledsession" TARGET="_blank">1::sp|cRAP048|O76015|KRT38_HUMAN</A>&nbsp;&nbsp;&nbsp;&nbsp;<B>Mass:</B>&nbsp;52044&nbsp;&nbsp;&nbsp;&nbsp;<B>Score:</B>&nbsp;55&nbsp;&nbsp;&nbsp;&nbsp;&nbsp;<B>Matches:</B>&nbsp;1(1)&nbsp;&nbsp;<B>Sequences:</B>&nbsp;1(1)</TT></TD></TR>
<TR><TD>&nbsp;</TD><TD NOWRAP><TT>Keratin, type I cuticular Ha8 OS=Homo sapiens GN=KRT38 PE=2 SV=3</TT></TD></TR>
</TABLE>
<TABLE BORDER=0 CELLSPACING=0>
<TR><TD><TT><B>&nbsp;&nbsp;&nbsp;&nbsp;&nbsp;&nbsp;</B></TT></TD><TD NOWRAP><TT><A HREF="protein_view.pl?file=..%2Fdata%2F20210430%2FF010405.dat&hit=sp%7CcRAP050%7CQ14525%7CKT33B_HUMAN&db_idx=1&px=1&ave_thresh=13&_ignoreionsscorebelow=20&report=0&_sigthreshold=0.05&_msresflags=1035&_msresflags2=256&percolate=-1&percolate_rt=0&_minpeplen=7&sessionID=all_secdisabledsession" TARGET="_blank">1::sp|cRAP050|Q14525|KT33B_HUMAN</A>&nbsp;&nbsp;&nbsp;&nbsp;<B>Mass:</B>&nbsp;47325&nbsp;&nbsp;&nbsp;&nbsp;<B>Score:</B>&nbsp;55&nbsp;&nbsp;&nbsp;&nbsp;&nbsp;<B>Matches:</B>&nbsp;1(1)&nbsp;&nbsp;<B>Sequences:</B>&nbsp;1(1)</TT></TD></TR>
<TR><TD>&nbsp;</TD><TD NOWRAP><TT>Keratin, type I cuticular Ha3-II OS=Homo sapiens GN=KRT33B PE=2 SV=3</TT></TD></TR>
</TABLE>
<TABLE BORDER=0 CELLSPACING=0>
<TR><TD><TT><B>&nbsp;&nbsp;&nbsp;&nbsp;&nbsp;&nbsp;</B></TT></TD><TD NOWRAP><TT><A HREF="protein_view.pl?file=..%2Fdata%2F20210430%2FF010405.dat&hit=sp%7CcRAP051%7CP02534%7CK1M1_SHEEP&db_idx=1&px=1&ave_thresh=13&_ignoreionsscorebelow=20&report=0&_sigthreshold=0.05&_msresflags=1035&_msresflags2=256&percolate=-1&percolate_rt=0&_minpeplen=7&sessionID=all_secdisabledsession" TARGET="_blank">1::sp|cRAP051|P02534|K1M1_SHEEP</A>&nbsp;&nbsp;&nbsp;&nbsp;<B>Mass:</B>&nbsp;48070&nbsp;&nbsp;&nbsp;&nbsp;<B>Score:</B>&nbsp;55&nbsp;&nbsp;&nbsp;&nbsp;&nbsp;<B>Matches:</B>&nbsp;1(1)&nbsp;&nbsp;<B>Sequences:</B>&nbsp;1(1)</TT></TD></TR>
<TR><TD>&nbsp;</TD><TD NOWRAP><TT>Keratin, type I microfibrillar 48 kDa, component 8C-1 OS=Ovis aries PE=1 SV=2</TT></TD></TR>
</TABLE>

<HR>
<TABLE BORDER=0 CELLSPACING=0>
<TR><TD><TT><B><A NAME="Hit4">4.</A>&nbsp;&nbsp;&nbsp;&nbsp;</B></TT></TD><TD NOWRAP><TT><A HREF="protein_view.pl?file=..%2Fdata%2F20210430%2FF010405.dat&hit=sp%7CcRAP041%7CP35527%7CK1C9_HUMAN&db_idx=1&px=1&ave_thresh=13&_ignoreionsscorebelow=20&report=0&_sigthreshold=0.05&_msresflags=1035&_msresflags2=256&percolate=-1&percolate_rt=0&_minpeplen=7&sessionID=all_secdisabledsession" TARGET="_blank">1::sp|cRAP041|P35527|K1C9_HUMAN</A>&nbsp;&nbsp;&nbsp;&nbsp;<B>Mass:</B>&nbsp;62255&nbsp;&nbsp;&nbsp;&nbsp;<B>Score:</B>&nbsp;1974&nbsp;&nbsp;&nbsp;<B>Matches:</B>&nbsp;46(46)&nbsp;&nbsp;<B>Sequences:</B>&nbsp;30(30)&nbsp;&nbsp;<B>emPAI:</B>&nbsp;28.27</TT></TD></TR>
<TR><TD>&nbsp;</TD><TD NOWRAP><TT>Keratin, type I cytoskeletal 9 OS=Homo sapiens GN=KRT9 PE=1 SV=3</TT></TD></TR>
</TABLE>
<TABLE BORDER=0 CELLSPACING=0>
<TR><TD ALIGN=RIGHT><INPUT TYPE="checkbox" NAME="INCLUDE" VALUE="4" onClick="SaveClicks(this,this.form)"></TD><TD NOWRAP><TT>Check to include this hit in error tolerant search or archive report</TT></TD></TR>
<TR><TD><TT>&nbsp;&nbsp;&nbsp;&nbsp;&nbsp;&nbsp;</TT></TD><TD>&nbsp;</TD></TR>
</TABLE>
<TABLE BORDER=0 CELLPADDING=0 CELLSPACING=0>
<TR><TD><TT>&nbsp;&nbsp;&nbsp;&nbsp;&nbsp;&nbsp;</TT></TD><TD ALIGN=RIGHT><TT><B>Query&nbsp;&nbsp;</B></TT></TD><TD ALIGN=RIGHT><TT><B>Observed&nbsp;&nbsp;</B></TT></TD><TD ALIGN=RIGHT NOWRAP><TT><B>Mr(expt)&nbsp;&nbsp;</B></TT></TD><TD ALIGN=RIGHT NOWRAP><TT><B>Mr(calc)&nbsp;&nbsp;</B></TT></TD><TD ALIGN=RIGHT><TT><B>&nbsp;ppm&nbsp;&nbsp;</B></TT></TD><TD ALIGN=RIGHT><TT><B>Miss&nbsp;</B></TT></TD><TD ALIGN=RIGHT><TT><B>Score&nbsp;</B></TT></TD><TD ALIGN=RIGHT><TT><B>Expect&nbsp;</B></TT></TD><TD ALIGN=RIGHT><TT><B>Rank&nbsp;</B></TT></TD><TD ALIGN=RIGHT><TT><B>Unique&nbsp;</B></TT></TD><TD><TT><B>&nbsp;Peptide</B></TT></TD></TR>
<TR><TD ALIGN=RIGHT>&nbsp;</TD><TD ALIGN=RIGHT><TT><A HREF="peptide_view.pl?file=..%2Fdata%2F20210430%2FF010405.dat&query=155&hit=1&index=sp%7CcRAP041%7CP35527%7CK1C9_HUMAN&db_idx=1&px=1&section=5&ave_thresh=13&_ignoreionsscorebelow=20&report=0&_sigthreshold=0.05&_msresflags=1035&_msresflags2=256&percolate=-1&percolate_rt=0&_minpeplen=7&sessionID=all_secdisabledsession" TARGET="_blank">155</A>&nbsp;&nbsp;</TT></TD><TD ALIGN=RIGHT><TT><FONT COLOR=#FF0000>   405.2237&nbsp;&nbsp;</FONT></TT></TD><TD ALIGN=RIGHT><TT><FONT COLOR=#FF0000>   808.4329&nbsp;&nbsp;</FONT></TT></TD><TD ALIGN=RIGHT><TT><FONT COLOR=#FF0000>   808.4330&nbsp;&nbsp;</FONT></TT></TD><TD ALIGN=RIGHT NOWRAP><TT><FONT COLOR=#FF0000>    -0.12&nbsp;</FONT></TT></TD><TD ALIGN=RIGHT><TT><FONT COLOR=#FF0000>0&nbsp;&nbsp;</FONT></TT></TD><TD ALIGN=RIGHT NOWRAP><TT><FONT COLOR=#FF0000>44&nbsp;&nbsp;</FONT></TT></TD><TD ALIGN=RIGHT NOWRAP><TT><FONT COLOR=#FF0000>4.3e-05&nbsp;</FONT></TT></TD><TD ALIGN=RIGHT><TT><FONT COLOR=#FF0000>1&nbsp;&nbsp;</FONT></TT></TD><TD ALIGN=RIGHT><TT><FONT COLOR=#FF0000>&nbsp;&nbsp;&nbsp;&nbsp;</FONT></TT></TD><TD NOWRAP><TT><FONT COLOR=#FF0000>&nbsp;R.LASYLDK.V</FONT></TT></TD></TR>
<TR><TD ALIGN=RIGHT><INPUT TYPE="checkbox" NAME="QUE" VALUE="896.406168 from(449.210360,2+) intensity(496206.4062) title(File5284%20Spectrum4118%20scans%3a%208440) rtinseconds(2193) scans(8440) index(4113) query(522)" CHECKED></TD><TD ALIGN=RIGHT><TT><A HREF="peptide_view.pl?file=..%2Fdata%2F20210430%2FF010405.dat&query=522&hit=1&index=sp%7CcRAP041%7CP35527%7CK1C9_HUMAN&db_idx=1&px=1&section=5&ave_thresh=13&_ignoreionsscorebelow=20&report=0&_sigthreshold=0.05&_msresflags=1035&_msresflags2=256&percolate=-1&percolate_rt=0&_minpeplen=7&sessionID=all_secdisabledsession" TARGET="_blank">522</A>&nbsp;&nbsp;</TT></TD><TD ALIGN=RIGHT><TT><FONT COLOR=#FF0000><B>   449.2104&nbsp;&nbsp;</B></FONT></TT></TD><TD ALIGN=RIGHT><TT><FONT COLOR=#FF0000><B>   896.4062&nbsp;&nbsp;</B></FONT></TT></TD><TD ALIGN=RIGHT><TT><FONT COLOR=#FF0000><B>   896.4062&nbsp;&nbsp;</B></FONT></TT></TD><TD ALIGN=RIGHT NOWRAP><TT><FONT COLOR=#FF0000><B>    -0.04&nbsp;</B></FONT></TT></TD><TD ALIGN=RIGHT><TT><FONT COLOR=#FF0000><B>0&nbsp;&nbsp;</B></FONT></TT></TD><TD ALIGN=RIGHT NOWRAP><TT><FONT COLOR=#FF0000><B>(46)&nbsp;</B></FONT></TT></TD><TD ALIGN=RIGHT NOWRAP><TT><FONT COLOR=#FF0000><B>2.7e-05&nbsp;</B></FONT></TT></TD><TD ALIGN=RIGHT><TT><FONT COLOR=#FF0000><B>1&nbsp;&nbsp;</B></FONT></TT></TD><TD ALIGN=RIGHT><TT><FONT COLOR=#FF0000><B>U&nbsp;&nbsp;&nbsp;</B></FONT></TT></TD><TD NOWRAP><TT><FONT COLOR=#FF0000><B>&nbsp;R.MTLDDFR.I</B></FONT></TT></TD></TR>
<TR><TD ALIGN=RIGHT><INPUT TYPE="checkbox" NAME="QUE" VALUE="912.401588 from(457.208070,2+) intensity(371176.6562) title(File5284%20Spectrum2570%20scans%3a%206666) rtinseconds(1953) scans(6666) index(2565) query(593)" CHECKED></TD><TD ALIGN=RIGHT><TT><A HREF="peptide_view.pl?file=..%2Fdata%2F20210430%2FF010405.dat&query=593&hit=1&index=sp%7CcRAP041%7CP35527%7CK1C9_HUMAN&db_idx=1&px=1&section=5&ave_thresh=13&_ignoreionsscorebelow=20&report=0&_sigthreshold=0.05&_msresflags=1035&_msresflags2=256&percolate=-1&percolate_rt=0&_minpeplen=7&sessionID=all_secdisabledsession" TARGET="_blank">593</A>&nbsp;&nbsp;</TT></TD><TD ALIGN=RIGHT><TT><FONT COLOR=#FF0000><B>   457.2081&nbsp;&nbsp;</B></FONT></TT></TD><TD ALIGN=RIGHT><TT><FONT COLOR=#FF0000><B>   912.4016&nbsp;&nbsp;</B></FONT></TT></TD><TD ALIGN=RIGHT><TT><FONT COLOR=#FF0000><B>   912.4011&nbsp;&nbsp;</B></FONT></TT></TD><TD ALIGN=RIGHT NOWRAP><TT><FONT COLOR=#FF0000><B>     0.51&nbsp;</B></FONT></TT></TD><TD ALIGN=RIGHT><TT><FONT COLOR=#FF0000><B>0&nbsp;&nbsp;</B></FONT></TT></TD><TD ALIGN=RIGHT NOWRAP><TT><FONT COLOR=#FF0000><B>66&nbsp;&nbsp;</B></FONT></TT></TD><TD ALIGN=RIGHT NOWRAP><TT><FONT COLOR=#FF0000><B>2.5e-07&nbsp;</B></FONT></TT></TD><TD ALIGN=RIGHT><TT><FONT COLOR=#FF0000><B>1&nbsp;&nbsp;</B></FONT></TT></TD><TD ALIGN=RIGHT><TT><FONT COLOR=#FF0000><B>U&nbsp;&nbsp;&nbsp;</B></FONT></TT></TD><TD NOWRAP><TT><FONT COLOR=#FF0000><B>&nbsp;R.<U>M</U>TLDDFR.I + Oxidation (M)</B></FONT></TT></TD></TR>
<TR><TD ALIGN=RIGHT><INPUT TYPE="checkbox" NAME="QUE" VALUE="966.444808 from(484.229680,2+) intensity(996005.1250) title(File5284%20Spectrum2846%20scans%3a%206986) rtinseconds(1997) scans(6986) index(2841) query(858)" CHECKED></TD><TD ALIGN=RIGHT><TT><A HREF="peptide_view.pl?file=..%2Fdata%2F20210430%2FF010405.dat&query=858&hit=1&index=sp%7CcRAP041%7CP35527%7CK1C9_HUMAN&db_idx=1&px=1&section=5&ave_thresh=13&_ignoreionsscorebelow=20&report=0&_sigthreshold=0.05&_msresflags=1035&_msresflags2=256&percolate=-1&percolate_rt=0&_minpeplen=7&sessionID=all_secdisabledsession" TARGET="_blank">858</A>&nbsp;&nbsp;</TT></TD><TD ALIGN=RIGHT><TT><FONT COLOR=#FF0000><B>   484.2297&nbsp;&nbsp;</B></FONT></TT></TD><TD ALIGN=RIGHT><TT><FONT COLOR=#FF0000><B>   966.4448&nbsp;&nbsp;</B></FONT></TT></TD><TD ALIGN=RIGHT><TT><FONT COLOR=#FF0000><B>   966.4447&nbsp;&nbsp;</B></FONT></TT></TD><TD ALIGN=RIGHT NOWRAP><TT><FONT COLOR=#FF0000><B>     0.13&nbsp;</B></FONT></TT></TD><TD ALIGN=RIGHT><TT><FONT COLOR=#FF0000><B>0&nbsp;&nbsp;</B></FONT></TT></TD><TD ALIGN=RIGHT NOWRAP><TT><FONT COLOR=#FF0000><B>28&nbsp;&nbsp;</B></FONT></TT></TD><TD ALIGN=RIGHT NOWRAP><TT><FONT COLOR=#FF0000><B>0.0014&nbsp;</B></FONT></TT></TD><TD ALIGN=RIGHT><TT><FONT COLOR=#FF0000><B>1&nbsp;&nbsp;</B></FONT></TT></TD><TD ALIGN=RIGHT><TT><FONT COLOR=#FF0000><B>U&nbsp;&nbsp;&nbsp;</B></FONT></TT></TD><TD NOWRAP><TT><FONT COLOR=#FF0000><B>&nbsp;K.IQDWYDK.K</B></FONT></TT></TD></TR>
<TR><TD ALIGN=RIGHT><INPUT TYPE="checkbox" NAME="QUE" VALUE="981.426848 from(491.720700,2+) intensity(71731.9375) title(File5284%20Spectrum118%20scans%3a%203247) rtinseconds(1370) scans(3247) index(114) query(927)" CHECKED></TD><TD ALIGN=RIGHT><TT><A HREF="peptide_view.pl?file=..%2Fdata%2F20210430%2FF010405.dat&query=927&hit=1&index=sp%7CcRAP041%7CP35527%7CK1C9_HUMAN&db_idx=1&px=1&section=5&ave_thresh=13&_ignoreionsscorebelow=20&report=0&_sigthreshold=0.05&_msresflags=1035&_msresflags2=256&percolate=-1&percolate_rt=0&_minpeplen=7&sessionID=all_secdisabledsession" TARGET="_blank">927</A>&nbsp;&nbsp;</TT></TD><TD ALIGN=RIGHT><TT><FONT COLOR=#FF0000><B>   491.7207&nbsp;&nbsp;</B></FONT></TT></TD><TD ALIGN=RIGHT><TT><FONT COLOR=#FF0000><B>   981.4268&nbsp;&nbsp;</B></FONT></TT></TD><TD ALIGN=RIGHT><TT><FONT COLOR=#FF0000><B>   981.4265&nbsp;&nbsp;</B></FONT></TT></TD><TD ALIGN=RIGHT NOWRAP><TT><FONT COLOR=#FF0000><B>     0.40&nbsp;</B></FONT></TT></TD><TD ALIGN=RIGHT><TT><FONT COLOR=#FF0000><B>0&nbsp;&nbsp;</B></FONT></TT></TD><TD ALIGN=RIGHT NOWRAP><TT><FONT COLOR=#FF0000><B>64&nbsp;&nbsp;</B></FONT></TT></TD><TD ALIGN=RIGHT NOWRAP><TT><FONT COLOR=#FF0000><B>4.4e-07&nbsp;</B></FONT></TT></TD><TD ALIGN=RIGHT><TT><FONT COLOR=#FF0000><B>1&nbsp;&nbsp;</B></FONT></TT></TD><TD ALIGN=RIGHT><TT><FONT COLOR=#FF0000><B>U&nbsp;&nbsp;&nbsp;</B></FONT></TT></TD><TD NOWRAP><TT><FONT COLOR=#FF0000><B>&nbsp;R.FSSSGGGGGGGR.F</B></FONT></TT></TD></TR>
<TR><TD ALIGN=RIGHT><INPUT TYPE="checkbox" NAME="QUE" VALUE="1059.556248 from(530.785400,2+) intensity(1725140.1250) title(File5284%20Spectrum3671%20scans%3a%207934) rtinseconds(2126) scans(7934) index(3666) query(1298)" CHECKED></TD><TD ALIGN=RIGHT><TT><A HREF="peptide_view.pl?file=..%2Fdata%2F20210430%2FF010405.dat&query=1298&hit=1&index=sp%7CcRAP041%7CP35527%7CK1C9_HUMAN&db_idx=1&px=1&section=5&ave_thresh=13&_ignoreionsscorebelow=20&report=0&_sigthreshold=0.05&_msresflags=1035&_msresflags2=256&percolate=-1&percolate_rt=0&_minpeplen=7&sessionID=all_secdisabledsession" TARGET="_blank">1298</A>&nbsp;&nbsp;</TT></TD><TD ALIGN=RIGHT><TT><FONT COLOR=#FF0000><B>   530.7854&nbsp;&nbsp;</B></FONT></TT></TD><TD ALIGN=RIGHT><TT><FONT COLOR=#FF0000><B>  1059.5562&nbsp;&nbsp;</B></FONT></TT></TD><TD ALIGN=RIGHT><TT><FONT COLOR=#FF0000><B>  1059.5560&nbsp;&nbsp;</B></FONT></TT></TD><TD ALIGN=RIGHT NOWRAP><TT><FONT COLOR=#FF0000><B>     0.21&nbsp;</B></FONT></TT></TD><TD ALIGN=RIGHT><TT><FONT COLOR=#FF0000><B>0&nbsp;&nbsp;</B></FONT></TT></TD><TD ALIGN=RIGHT NOWRAP><TT><FONT COLOR=#FF0000><B>65&nbsp;&nbsp;</B></FONT></TT></TD><TD ALIGN=RIGHT NOWRAP><TT><FONT COLOR=#FF0000><B>3.2e-07&nbsp;</B></FONT></TT></TD><TD ALIGN=RIGHT><TT><FONT COLOR=#FF0000><B>1&nbsp;&nbsp;</B></FONT></TT></TD><TD ALIGN=RIGHT><TT><FONT COLOR=#FF0000><B>U&nbsp;&nbsp;&nbsp;</B></FONT></TT></TD><TD NOWRAP><TT><FONT COLOR=#FF0000><B>&nbsp;K.TLLDIDNTR.M</B></FONT></TT></TD></TR>
<TR><TD ALIGN=RIGHT><INPUT TYPE="checkbox" NAME="QUE" VALUE="1060.540008 from(531.277280,2+) intensity(253768.7812) title(File5284%20Spectrum3944%20scans%3a%208244) rtinseconds(2167) scans(8244) index(3939) query(1303)" CHECKED></TD><TD ALIGN=RIGHT><TT><A HREF="peptide_view.pl?file=..%2Fdata%2F20210430%2FF010405.dat&query=1303&hit=1&index=sp%7CcRAP041%7CP35527%7CK1C9_HUMAN&db_idx=1&px=1&section=5&ave_thresh=13&_ignoreionsscorebelow=20&report=0&_sigthreshold=0.05&_msresflags=1035&_msresflags2=256&percolate=-1&percolate_rt=0&_minpeplen=7&sessionID=all_secdisabledsession" TARGET="_blank">1303</A>&nbsp;&nbsp;</TT></TD><TD ALIGN=RIGHT><TT><FONT COLOR=#FF0000><B>   531.2773&nbsp;&nbsp;</B></FONT></TT></TD><TD ALIGN=RIGHT><TT><FONT COLOR=#FF0000><B>  1060.5400&nbsp;&nbsp;</B></FONT></TT></TD><TD ALIGN=RIGHT><TT><FONT COLOR=#FF0000><B>  1060.5400&nbsp;&nbsp;</B></FONT></TT></TD><TD ALIGN=RIGHT NOWRAP><TT><FONT COLOR=#FF0000><B>    -0.03&nbsp;</B></FONT></TT></TD><TD ALIGN=RIGHT><TT><FONT COLOR=#FF0000><B>0&nbsp;&nbsp;</B></FONT></TT></TD><TD ALIGN=RIGHT NOWRAP><TT><FONT COLOR=#FF0000><B>(60)&nbsp;</B></FONT></TT></TD><TD ALIGN=RIGHT NOWRAP><TT><FONT COLOR=#FF0000><B>9.8e-07&nbsp;</B></FONT></TT></TD><TD ALIGN=RIGHT><TT><FONT COLOR=#FF0000><B>1&nbsp;&nbsp;</B></FONT></TT></TD><TD ALIGN=RIGHT><TT><FONT COLOR=#FF0000><B>U&nbsp;&nbsp;&nbsp;</B></FONT></TT></TD><TD NOWRAP><TT><FONT COLOR=#FF0000><B>&nbsp;K.TLLDID<U>N</U>TR.M + Deamidated (NQ)</B></FONT></TT></TD></TR>
<TR><TD ALIGN=RIGHT><INPUT TYPE="checkbox" NAME="QUE" VALUE="1064.491788 from(533.253170,2+) intensity(839646.1875) title(File5284%20Spectrum1117%20scans%3a%204846) rtinseconds(1684) scans(4846) index(1113) query(1321)" CHECKED></TD><TD ALIGN=RIGHT><TT><A HREF="peptide_view.pl?file=..%2Fdata%2F20210430%2FF010405.dat&query=1321&hit=1&index=sp%7CcRAP041%7CP35527%7CK1C9_HUMAN&db_idx=1&px=1&section=5&ave_thresh=13&_ignoreionsscorebelow=20&report=0&_sigthreshold=0.05&_msresflags=1035&_msresflags2=256&percolate=-1&percolate_rt=0&_minpeplen=7&sessionID=all_secdisabledsession" TARGET="_blank">1321</A>&nbsp;&nbsp;</TT></TD><TD ALIGN=RIGHT><TT><FONT COLOR=#FF0000><B>   533.2532&nbsp;&nbsp;</B></FONT></TT></TD><TD ALIGN=RIGHT><TT><FONT COLOR=#FF0000><B>  1064.4918&nbsp;&nbsp;</B></FONT></TT></TD><TD ALIGN=RIGHT><TT><FONT COLOR=#FF0000><B>  1064.4920&nbsp;&nbsp;</B></FONT></TT></TD><TD ALIGN=RIGHT NOWRAP><TT><FONT COLOR=#FF0000><B>    -0.23&nbsp;</B></FONT></TT></TD><TD ALIGN=RIGHT><TT><FONT COLOR=#FF0000><B>0&nbsp;&nbsp;</B></FONT></TT></TD><TD ALIGN=RIGHT NOWRAP><TT><FONT COLOR=#FF0000><B>(34)&nbsp;</B></FONT></TT></TD><TD ALIGN=RIGHT NOWRAP><TT><FONT COLOR=#FF0000><B>0.00042&nbsp;</B></FONT></TT></TD><TD ALIGN=RIGHT><TT><FONT COLOR=#FF0000><B>1&nbsp;&nbsp;</B></FONT></TT></TD><TD ALIGN=RIGHT><TT><FONT COLOR=#FF0000><B>U&nbsp;&nbsp;&nbsp;</B></FONT></TT></TD><TD NOWRAP><TT><FONT COLOR=#FF0000><B>&nbsp;K.STMQELNSR.L</B></FONT></TT></TD></TR>
<TR><TD ALIGN=RIGHT><INPUT TYPE="checkbox" NAME="QUE" VALUE="1065.476528 from(533.745540,2+) intensity(102079.1016) title(File5284%20Spectrum1078%20scans%3a%204797) rtinseconds(1677) scans(4797) index(1074) query(1325)" CHECKED></TD><TD ALIGN=RIGHT><TT><A HREF="peptide_view.pl?file=..%2Fdata%2F20210430%2FF010405.dat&query=1325&hit=1&index=sp%7CcRAP041%7CP35527%7CK1C9_HUMAN&db_idx=1&px=1&section=5&ave_thresh=13&_ignoreionsscorebelow=20&report=0&_sigthreshold=0.05&_msresflags=1035&_msresflags2=256&percolate=-1&percolate_rt=0&_minpeplen=7&sessionID=all_secdisabledsession" TARGET="_blank">1325</A>&nbsp;&nbsp;</TT></TD><TD ALIGN=RIGHT><TT><FONT COLOR=#FF0000><B>   533.7455&nbsp;&nbsp;</B></FONT></TT></TD><TD ALIGN=RIGHT><TT><FONT COLOR=#FF0000><B>  1065.4765&nbsp;&nbsp;</B></FONT></TT></TD><TD ALIGN=RIGHT><TT><FONT COLOR=#FF0000><B>  1065.4760&nbsp;&nbsp;</B></FONT></TT></TD><TD ALIGN=RIGHT NOWRAP><TT><FONT COLOR=#FF0000><B>     0.45&nbsp;</B></FONT></TT></TD><TD ALIGN=RIGHT><TT><FONT COLOR=#FF0000><B>0&nbsp;&nbsp;</B></FONT></TT></TD><TD ALIGN=RIGHT NOWRAP><TT><FONT COLOR=#FF0000><B>(65)&nbsp;</B></FONT></TT></TD><TD ALIGN=RIGHT NOWRAP><TT><FONT COLOR=#FF0000><B>3.2e-07&nbsp;</B></FONT></TT></TD><TD ALIGN=RIGHT><TT><FONT COLOR=#FF0000><B>1&nbsp;&nbsp;</B></FONT></TT></TD><TD ALIGN=RIGHT><TT><FONT COLOR=#FF0000><B>U&nbsp;&nbsp;&nbsp;</B></FONT></TT></TD><TD NOWRAP><TT><FONT COLOR=#FF0000><B>&nbsp;K.STMQEL<U>N</U>SR.L + Deamidated (NQ)</B></FONT></TT></TD></TR>
<TR><TD ALIGN=RIGHT><INPUT TYPE="checkbox" NAME="QUE" VALUE="1065.489348 from(533.751950,2+) intensity(196216.0781) title(File5284%20Spectrum2722%20scans%3a%206847) rtinseconds(1979) scans(6847) index(2717) query(1326)" CHECKED></TD><TD ALIGN=RIGHT><TT><A HREF="peptide_view.pl?file=..%2Fdata%2F20210430%2FF010405.dat&query=1326&hit=1&index=sp%7CcRAP041%7CP35527%7CK1C9_HUMAN&db_idx=1&px=1&section=5&ave_thresh=13&_ignoreionsscorebelow=20&report=0&_sigthreshold=0.05&_msresflags=1035&_msresflags2=256&percolate=-1&percolate_rt=0&_minpeplen=7&sessionID=all_secdisabledsession" TARGET="_blank">1326</A>&nbsp;&nbsp;</TT></TD><TD ALIGN=RIGHT><TT><FONT COLOR=#FF0000><B>   533.7519&nbsp;&nbsp;</B></FONT></TT></TD><TD ALIGN=RIGHT><TT><FONT COLOR=#FF0000><B>  1065.4893&nbsp;&nbsp;</B></FONT></TT></TD><TD ALIGN=RIGHT><TT><FONT COLOR=#FF0000><B>  1065.4913&nbsp;&nbsp;</B></FONT></TT></TD><TD ALIGN=RIGHT NOWRAP><TT><FONT COLOR=#FF0000><B>    -1.83&nbsp;</B></FONT></TT></TD><TD ALIGN=RIGHT><TT><FONT COLOR=#FF0000><B>0&nbsp;&nbsp;</B></FONT></TT></TD><TD ALIGN=RIGHT NOWRAP><TT><FONT COLOR=#FF0000><B>(45)&nbsp;</B></FONT></TT></TD><TD ALIGN=RIGHT NOWRAP><TT><FONT COLOR=#FF0000><B>3e-05&nbsp;</B></FONT></TT></TD><TD ALIGN=RIGHT><TT><FONT COLOR=#FF0000><B>1&nbsp;&nbsp;</B></FONT></TT></TD><TD ALIGN=RIGHT><TT><FONT COLOR=#FF0000><B>U&nbsp;&nbsp;&nbsp;</B></FONT></TT></TD><TD NOWRAP><TT><FONT COLOR=#FF0000><B>&nbsp;K.FEMEQNLR.Q</B></FONT></TT></TD></TR>
<TR><TD ALIGN=RIGHT><INPUT TYPE="checkbox" NAME="QUE" VALUE="1073.514868 from(537.764710,2+) intensity(457890.4062) title(File5284%20Spectrum2583%20scans%3a%206683) rtinseconds(1956) scans(6683) index(2578) query(1359)" CHECKED></TD><TD ALIGN=RIGHT><TT><A HREF="peptide_view.pl?file=..%2Fdata%2F20210430%2FF010405.dat&query=1359&hit=1&index=sp%7CcRAP041%7CP35527%7CK1C9_HUMAN&db_idx=1&px=1&section=5&ave_thresh=13&_ignoreionsscorebelow=20&report=0&_sigthreshold=0.05&_msresflags=1035&_msresflags2=256&percolate=-1&percolate_rt=0&_minpeplen=7&sessionID=all_secdisabledsession" TARGET="_blank">1359</A>&nbsp;&nbsp;</TT></TD><TD ALIGN=RIGHT><TT><FONT COLOR=#FF0000><B>   537.7647&nbsp;&nbsp;</B></FONT></TT></TD><TD ALIGN=RIGHT><TT><FONT COLOR=#FF0000><B>  1073.5149&nbsp;&nbsp;</B></FONT></TT></TD><TD ALIGN=RIGHT><TT><FONT COLOR=#FF0000><B>  1073.5142&nbsp;&nbsp;</B></FONT></TT></TD><TD ALIGN=RIGHT NOWRAP><TT><FONT COLOR=#FF0000><B>     0.66&nbsp;</B></FONT></TT></TD><TD ALIGN=RIGHT><TT><FONT COLOR=#FF0000><B>0&nbsp;&nbsp;</B></FONT></TT></TD><TD ALIGN=RIGHT NOWRAP><TT><FONT COLOR=#FF0000><B>32&nbsp;&nbsp;</B></FONT></TT></TD><TD ALIGN=RIGHT NOWRAP><TT><FONT COLOR=#FF0000><B>0.00058&nbsp;</B></FONT></TT></TD><TD ALIGN=RIGHT><TT><FONT COLOR=#FF0000><B>1&nbsp;&nbsp;</B></FONT></TT></TD><TD ALIGN=RIGHT><TT><FONT COLOR=#FF0000><B>U&nbsp;&nbsp;&nbsp;</B></FONT></TT></TD><TD NOWRAP><TT><FONT COLOR=#FF0000><B>&nbsp;R.QFSSSYLSR.S</B></FONT></TT></TD></TR>
<TR><TD ALIGN=RIGHT><INPUT TYPE="checkbox" NAME="QUE" VALUE="1080.487528 from(541.251040,2+) intensity(116921.3906) title(File5284%20Spectrum298%20scans%3a%203644) rtinseconds(1470) scans(3644) index(294) query(1416)" CHECKED></TD><TD ALIGN=RIGHT><TT><A HREF="peptide_view.pl?file=..%2Fdata%2F20210430%2FF010405.dat&query=1416&hit=1&index=sp%7CcRAP041%7CP35527%7CK1C9_HUMAN&db_idx=1&px=1&section=5&ave_thresh=13&_ignoreionsscorebelow=20&report=0&_sigthreshold=0.05&_msresflags=1035&_msresflags2=256&percolate=-1&percolate_rt=0&_minpeplen=7&sessionID=all_secdisabledsession" TARGET="_blank">1416</A>&nbsp;&nbsp;</TT></TD><TD ALIGN=RIGHT><TT><FONT COLOR=#FF0000><B>   541.2510&nbsp;&nbsp;</B></FONT></TT></TD><TD ALIGN=RIGHT><TT><FONT COLOR=#FF0000><B>  1080.4875&nbsp;&nbsp;</B></FONT></TT></TD><TD ALIGN=RIGHT><TT><FONT COLOR=#FF0000><B>  1080.4870&nbsp;&nbsp;</B></FONT></TT></TD><TD ALIGN=RIGHT NOWRAP><TT><FONT COLOR=#FF0000><B>     0.53&nbsp;</B></FONT></TT></TD><TD ALIGN=RIGHT><TT><FONT COLOR=#FF0000><B>0&nbsp;&nbsp;</B></FONT></TT></TD><TD ALIGN=RIGHT NOWRAP><TT><FONT COLOR=#FF0000><B>(51)&nbsp;</B></FONT></TT></TD><TD ALIGN=RIGHT NOWRAP><TT><FONT COLOR=#FF0000><B>8.3e-06&nbsp;</B></FONT></TT></TD><TD ALIGN=RIGHT><TT><FONT COLOR=#FF0000><B>1&nbsp;&nbsp;</B></FONT></TT></TD><TD ALIGN=RIGHT><TT><FONT COLOR=#FF0000><B>U&nbsp;&nbsp;&nbsp;</B></FONT></TT></TD><TD NOWRAP><TT><FONT COLOR=#FF0000><B>&nbsp;K.ST<U>M</U>QELNSR.L + Oxidation (M)</B></FONT></TT></TD></TR>
<TR><TD ALIGN=RIGHT><INPUT TYPE="checkbox" NAME="QUE" VALUE="1081.471048 from(541.742800,2+) intensity(95808.6016) title(File5284%20Spectrum453%20scans%3a%203917) rtinseconds(1528) scans(3917) index(449) query(1422)" CHECKED></TD><TD ALIGN=RIGHT><TT><A HREF="peptide_view.pl?file=..%2Fdata%2F20210430%2FF010405.dat&query=1422&hit=1&index=sp%7CcRAP041%7CP35527%7CK1C9_HUMAN&db_idx=1&px=1&section=5&ave_thresh=13&_ignoreionsscorebelow=20&report=0&_sigthreshold=0.05&_msresflags=1035&_msresflags2=256&percolate=-1&percolate_rt=0&_minpeplen=7&sessionID=all_secdisabledsession" TARGET="_blank">1422</A>&nbsp;&nbsp;</TT></TD><TD ALIGN=RIGHT><TT><FONT COLOR=#FF0000><B>   541.7428&nbsp;&nbsp;</B></FONT></TT></TD><TD ALIGN=RIGHT><TT><FONT COLOR=#FF0000><B>  1081.4710&nbsp;&nbsp;</B></FONT></TT></TD><TD ALIGN=RIGHT><TT><FONT COLOR=#FF0000><B>  1081.4710&nbsp;&nbsp;</B></FONT></TT></TD><TD ALIGN=RIGHT NOWRAP><TT><FONT COLOR=#FF0000><B>     0.08&nbsp;</B></FONT></TT></TD><TD ALIGN=RIGHT><TT><FONT COLOR=#FF0000><B>0&nbsp;&nbsp;</B></FONT></TT></TD><TD ALIGN=RIGHT NOWRAP><TT><FONT COLOR=#FF0000><B>72&nbsp;&nbsp;</B></FONT></TT></TD><TD ALIGN=RIGHT NOWRAP><TT><FONT COLOR=#FF0000><B>7e-08&nbsp;</B></FONT></TT></TD><TD ALIGN=RIGHT><TT><FONT COLOR=#FF0000><B>1&nbsp;&nbsp;</B></FONT></TT></TD><TD ALIGN=RIGHT><TT><FONT COLOR=#FF0000><B>U&nbsp;&nbsp;&nbsp;</B></FONT></TT></TD><TD NOWRAP><TT><FONT COLOR=#FF0000><B>&nbsp;K.ST<U>M</U>QEL<U>N</U>SR.L + Deamidated (NQ); Oxidation (M)</B></FONT></TT></TD></TR>
<TR><TD ALIGN=RIGHT><INPUT TYPE="checkbox" NAME="QUE" VALUE="1081.486068 from(541.750310,2+) intensity(123070.5781) title(File5284%20Spectrum1160%20scans%3a%204902) rtinseconds(1693) scans(4902) index(1156) query(1423)" CHECKED></TD><TD ALIGN=RIGHT><TT><A HREF="peptide_view.pl?file=..%2Fdata%2F20210430%2FF010405.dat&query=1423&hit=1&index=sp%7CcRAP041%7CP35527%7CK1C9_HUMAN&db_idx=1&px=1&section=5&ave_thresh=13&_ignoreionsscorebelow=20&report=0&_sigthreshold=0.05&_msresflags=1035&_msresflags2=256&percolate=-1&percolate_rt=0&_minpeplen=7&sessionID=all_secdisabledsession" TARGET="_blank">1423</A>&nbsp;&nbsp;</TT></TD><TD ALIGN=RIGHT><TT><FONT COLOR=#FF0000><B>   541.7503&nbsp;&nbsp;</B></FONT></TT></TD><TD ALIGN=RIGHT><TT><FONT COLOR=#FF0000><B>  1081.4861&nbsp;&nbsp;</B></FONT></TT></TD><TD ALIGN=RIGHT><TT><FONT COLOR=#FF0000><B>  1081.4862&nbsp;&nbsp;</B></FONT></TT></TD><TD ALIGN=RIGHT NOWRAP><TT><FONT COLOR=#FF0000><B>    -0.14&nbsp;</B></FONT></TT></TD><TD ALIGN=RIGHT><TT><FONT COLOR=#FF0000><B>0&nbsp;&nbsp;</B></FONT></TT></TD><TD ALIGN=RIGHT NOWRAP><TT><FONT COLOR=#FF0000><B>46&nbsp;&nbsp;</B></FONT></TT></TD><TD ALIGN=RIGHT NOWRAP><TT><FONT COLOR=#FF0000><B>2.3e-05&nbsp;</B></FONT></TT></TD><TD ALIGN=RIGHT><TT><FONT COLOR=#FF0000><B>1&nbsp;&nbsp;</B></FONT></TT></TD><TD ALIGN=RIGHT><TT><FONT COLOR=#FF0000><B>U&nbsp;&nbsp;&nbsp;</B></FONT></TT></TD><TD NOWRAP><TT><FONT COLOR=#FF0000><B>&nbsp;K.FE<U>M</U>EQNLR.Q + Oxidation (M)</B></FONT></TT></TD></TR>
<TR><TD ALIGN=RIGHT><INPUT TYPE="checkbox" NAME="QUE" VALUE="1094.539528 from(548.277040,2+) intensity(145076.3750) title(File5284%20Spectrum1737%20scans%3a%205631) rtinseconds(1802) scans(5631) index(1733) query(1479)" CHECKED></TD><TD ALIGN=RIGHT><TT><A HREF="peptide_view.pl?file=..%2Fdata%2F20210430%2FF010405.dat&query=1479&hit=1&index=sp%7CcRAP041%7CP35527%7CK1C9_HUMAN&db_idx=1&px=1&section=5&ave_thresh=13&_ignoreionsscorebelow=20&report=0&_sigthreshold=0.05&_msresflags=1035&_msresflags2=256&percolate=-1&percolate_rt=0&_minpeplen=7&sessionID=all_secdisabledsession" TARGET="_blank">1479</A>&nbsp;&nbsp;</TT></TD><TD ALIGN=RIGHT><TT><FONT COLOR=#FF0000><B>   548.2770&nbsp;&nbsp;</B></FONT></TT></TD><TD ALIGN=RIGHT><TT><FONT COLOR=#FF0000><B>  1094.5395&nbsp;&nbsp;</B></FONT></TT></TD><TD ALIGN=RIGHT><TT><FONT COLOR=#FF0000><B>  1094.5396&nbsp;&nbsp;</B></FONT></TT></TD><TD ALIGN=RIGHT NOWRAP><TT><FONT COLOR=#FF0000><B>    -0.10&nbsp;</B></FONT></TT></TD><TD ALIGN=RIGHT><TT><FONT COLOR=#FF0000><B>1&nbsp;&nbsp;</B></FONT></TT></TD><TD ALIGN=RIGHT NOWRAP><TT><FONT COLOR=#FF0000><B>34&nbsp;&nbsp;</B></FONT></TT></TD><TD ALIGN=RIGHT NOWRAP><TT><FONT COLOR=#FF0000><B>0.00038&nbsp;</B></FONT></TT></TD><TD ALIGN=RIGHT><TT><FONT COLOR=#FF0000><B>1&nbsp;&nbsp;</B></FONT></TT></TD><TD ALIGN=RIGHT><TT><FONT COLOR=#FF0000><B>U&nbsp;&nbsp;&nbsp;</B></FONT></TT></TD><TD NOWRAP><TT><FONT COLOR=#FF0000><B>&nbsp;K.IQDWYDKK.G</B></FONT></TT></TD></TR>
<TR><TD ALIGN=RIGHT><INPUT TYPE="checkbox" NAME="QUE" VALUE="1120.577248 from(561.295900,2+) intensity(352352.9062) title(File5284%20Spectrum2591%20scans%3a%206693) rtinseconds(1957) scans(6693) index(2586) query(1593)" CHECKED></TD><TD ALIGN=RIGHT><TT><A HREF="peptide_view.pl?file=..%2Fdata%2F20210430%2FF010405.dat&query=1593&hit=1&index=sp%7CcRAP041%7CP35527%7CK1C9_HUMAN&db_idx=1&px=1&section=5&ave_thresh=13&_ignoreionsscorebelow=20&report=0&_sigthreshold=0.05&_msresflags=1035&_msresflags2=256&percolate=-1&percolate_rt=0&_minpeplen=7&sessionID=all_secdisabledsession" TARGET="_blank">1593</A>&nbsp;&nbsp;</TT></TD><TD ALIGN=RIGHT><TT><FONT COLOR=#FF0000><B>   561.2959&nbsp;&nbsp;</B></FONT></TT></TD><TD ALIGN=RIGHT><TT><FONT COLOR=#FF0000><B>  1120.5772&nbsp;&nbsp;</B></FONT></TT></TD><TD ALIGN=RIGHT><TT><FONT COLOR=#FF0000><B>  1120.5764&nbsp;&nbsp;</B></FONT></TT></TD><TD ALIGN=RIGHT NOWRAP><TT><FONT COLOR=#FF0000><B>     0.76&nbsp;</B></FONT></TT></TD><TD ALIGN=RIGHT><TT><FONT COLOR=#FF0000><B>0&nbsp;&nbsp;</B></FONT></TT></TD><TD ALIGN=RIGHT NOWRAP><TT><FONT COLOR=#FF0000><B>54&nbsp;&nbsp;</B></FONT></TT></TD><TD ALIGN=RIGHT NOWRAP><TT><FONT COLOR=#FF0000><B>4e-06&nbsp;</B></FONT></TT></TD><TD ALIGN=RIGHT><TT><FONT COLOR=#FF0000><B>1&nbsp;&nbsp;</B></FONT></TT></TD><TD ALIGN=RIGHT><TT><FONT COLOR=#FF0000><B>U&nbsp;&nbsp;&nbsp;</B></FONT></TT></TD><TD NOWRAP><TT><FONT COLOR=#FF0000><B>&nbsp;R.QEYEQLIAK.N</B></FONT></TT></TD></TR>
<TR><TD ALIGN=RIGHT><INPUT TYPE="checkbox" NAME="QUE" VALUE="1156.584328 from(579.299440,2+) intensity(76189.3906) title(File5284%20Spectrum2637%20scans%3a%206748) rtinseconds(1965) scans(6748) index(2632) query(1747)" CHECKED></TD><TD ALIGN=RIGHT><TT><A HREF="peptide_view.pl?file=..%2Fdata%2F20210430%2FF010405.dat&query=1747&hit=1&index=sp%7CcRAP041%7CP35527%7CK1C9_HUMAN&db_idx=1&px=1&section=5&ave_thresh=13&_ignoreionsscorebelow=20&report=0&_sigthreshold=0.05&_msresflags=1035&_msresflags2=256&percolate=-1&percolate_rt=0&_minpeplen=7&sessionID=all_secdisabledsession" TARGET="_blank">1747</A>&nbsp;&nbsp;</TT></TD><TD ALIGN=RIGHT><TT><FONT COLOR=#FF0000><B>   579.2994&nbsp;&nbsp;</B></FONT></TT></TD><TD ALIGN=RIGHT><TT><FONT COLOR=#FF0000><B>  1156.5843&nbsp;&nbsp;</B></FONT></TT></TD><TD ALIGN=RIGHT><TT><FONT COLOR=#FF0000><B>  1156.5836&nbsp;&nbsp;</B></FONT></TT></TD><TD ALIGN=RIGHT NOWRAP><TT><FONT COLOR=#FF0000><B>     0.59&nbsp;</B></FONT></TT></TD><TD ALIGN=RIGHT><TT><FONT COLOR=#FF0000><B>0&nbsp;&nbsp;</B></FONT></TT></TD><TD ALIGN=RIGHT NOWRAP><TT><FONT COLOR=#FF0000><B>(69)&nbsp;</B></FONT></TT></TD><TD ALIGN=RIGHT NOWRAP><TT><FONT COLOR=#FF0000><B>1.3e-07&nbsp;</B></FONT></TT></TD><TD ALIGN=RIGHT><TT><FONT COLOR=#FF0000><B>1&nbsp;&nbsp;</B></FONT></TT></TD><TD ALIGN=RIGHT><TT><FONT COLOR=#FF0000><B>U&nbsp;&nbsp;&nbsp;</B></FONT></TT></TD><TD NOWRAP><TT><FONT COLOR=#FF0000><B>&nbsp;R.QGVDADINGLR.Q</B></FONT></TT></TD></TR>
<TR><TD ALIGN=RIGHT><INPUT TYPE="checkbox" NAME="QUE" VALUE="1157.568088 from(579.791320,2+) intensity(996159.3750) title(File5284%20Spectrum3018%20scans%3a%207186) rtinseconds(2024) scans(7186) index(3013) query(1758)" CHECKED></TD><TD ALIGN=RIGHT><TT><A HREF="peptide_view.pl?file=..%2Fdata%2F20210430%2FF010405.dat&query=1758&hit=1&index=sp%7CcRAP041%7CP35527%7CK1C9_HUMAN&db_idx=1&px=1&section=5&ave_thresh=13&_ignoreionsscorebelow=20&report=0&_sigthreshold=0.05&_msresflags=1035&_msresflags2=256&percolate=-1&percolate_rt=0&_minpeplen=7&sessionID=all_secdisabledsession" TARGET="_blank">1758</A>&nbsp;&nbsp;</TT></TD><TD ALIGN=RIGHT><TT><FONT COLOR=#FF0000><B>   579.7913&nbsp;&nbsp;</B></FONT></TT></TD><TD ALIGN=RIGHT><TT><FONT COLOR=#FF0000><B>  1157.5681&nbsp;&nbsp;</B></FONT></TT></TD><TD ALIGN=RIGHT><TT><FONT COLOR=#FF0000><B>  1157.5677&nbsp;&nbsp;</B></FONT></TT></TD><TD ALIGN=RIGHT NOWRAP><TT><FONT COLOR=#FF0000><B>     0.37&nbsp;</B></FONT></TT></TD><TD ALIGN=RIGHT><TT><FONT COLOR=#FF0000><B>0&nbsp;&nbsp;</B></FONT></TT></TD><TD ALIGN=RIGHT NOWRAP><TT><FONT COLOR=#FF0000><B>98&nbsp;&nbsp;</B></FONT></TT></TD><TD ALIGN=RIGHT NOWRAP><TT><FONT COLOR=#FF0000><B>1.5e-10&nbsp;</B></FONT></TT></TD><TD ALIGN=RIGHT><TT><FONT COLOR=#FF0000><B>1&nbsp;&nbsp;</B></FONT></TT></TD><TD ALIGN=RIGHT><TT><FONT COLOR=#FF0000><B>U&nbsp;&nbsp;&nbsp;</B></FONT></TT></TD><TD NOWRAP><TT><FONT COLOR=#FF0000><B>&nbsp;R.QGVDADI<U>N</U>GLR.Q + Deamidated (NQ)</B></FONT></TT></TD></TR>
<TR><TD ALIGN=RIGHT><INPUT TYPE="checkbox" NAME="QUE" VALUE="1157.568828 from(579.791690,2+) intensity(535431.0625) title(File5284%20Spectrum2412%20scans%3a%206468) rtinseconds(1924) scans(6468) index(2407) query(1759)" CHECKED></TD><TD ALIGN=RIGHT><TT><A HREF="peptide_view.pl?file=..%2Fdata%2F20210430%2FF010405.dat&query=1759&hit=1&index=sp%7CcRAP041%7CP35527%7CK1C9_HUMAN&db_idx=1&px=1&section=5&ave_thresh=13&_ignoreionsscorebelow=20&report=0&_sigthreshold=0.05&_msresflags=1035&_msresflags2=256&percolate=-1&percolate_rt=0&_minpeplen=7&sessionID=all_secdisabledsession" TARGET="_blank">1759</A>&nbsp;&nbsp;</TT></TD><TD ALIGN=RIGHT><TT><FONT COLOR=#FF0000><B>   579.7917&nbsp;&nbsp;</B></FONT></TT></TD><TD ALIGN=RIGHT><TT><FONT COLOR=#FF0000><B>  1157.5688&nbsp;&nbsp;</B></FONT></TT></TD><TD ALIGN=RIGHT><TT><FONT COLOR=#FF0000><B>  1157.5677&nbsp;&nbsp;</B></FONT></TT></TD><TD ALIGN=RIGHT NOWRAP><TT><FONT COLOR=#FF0000><B>     1.01&nbsp;</B></FONT></TT></TD><TD ALIGN=RIGHT><TT><FONT COLOR=#FF0000><B>0&nbsp;&nbsp;</B></FONT></TT></TD><TD ALIGN=RIGHT NOWRAP><TT><FONT COLOR=#FF0000><B>(77)&nbsp;</B></FONT></TT></TD><TD ALIGN=RIGHT NOWRAP><TT><FONT COLOR=#FF0000><B>2.1e-08&nbsp;</B></FONT></TT></TD><TD ALIGN=RIGHT><TT><FONT COLOR=#FF0000><B>1&nbsp;&nbsp;</B></FONT></TT></TD><TD ALIGN=RIGHT><TT><FONT COLOR=#FF0000><B>U&nbsp;&nbsp;&nbsp;</B></FONT></TT></TD><TD NOWRAP><TT><FONT COLOR=#FF0000><B>&nbsp;R.QGVDADI<U>N</U>GLR.Q + Deamidated (NQ)</B></FONT></TT></TD></TR>
<TR><TD ALIGN=RIGHT><INPUT TYPE="checkbox" NAME="QUE" VALUE="1189.601908 from(595.808230,2+) intensity(483399.3125) title(File5284%20Spectrum3269%20scans%3a%207473) rtinseconds(2063) scans(7473) index(3264) query(1908)" CHECKED></TD><TD ALIGN=RIGHT><TT><A HREF="peptide_view.pl?file=..%2Fdata%2F20210430%2FF010405.dat&query=1908&hit=1&index=sp%7CcRAP041%7CP35527%7CK1C9_HUMAN&db_idx=1&px=1&section=5&ave_thresh=13&_ignoreionsscorebelow=20&report=0&_sigthreshold=0.05&_msresflags=1035&_msresflags2=256&percolate=-1&percolate_rt=0&_minpeplen=7&sessionID=all_secdisabledsession" TARGET="_blank">1908</A>&nbsp;&nbsp;</TT></TD><TD ALIGN=RIGHT><TT><FONT COLOR=#FF0000><B>   595.8082&nbsp;&nbsp;</B></FONT></TT></TD><TD ALIGN=RIGHT><TT><FONT COLOR=#FF0000><B>  1189.6019&nbsp;&nbsp;</B></FONT></TT></TD><TD ALIGN=RIGHT><TT><FONT COLOR=#FF0000><B>  1189.6013&nbsp;&nbsp;</B></FONT></TT></TD><TD ALIGN=RIGHT NOWRAP><TT><FONT COLOR=#FF0000><B>     0.55&nbsp;</B></FONT></TT></TD><TD ALIGN=RIGHT><TT><FONT COLOR=#FF0000><B>0&nbsp;&nbsp;</B></FONT></TT></TD><TD ALIGN=RIGHT NOWRAP><TT><FONT COLOR=#FF0000><B>(48)&nbsp;</B></FONT></TT></TD><TD ALIGN=RIGHT NOWRAP><TT><FONT COLOR=#FF0000><B>1.6e-05&nbsp;</B></FONT></TT></TD><TD ALIGN=RIGHT><TT><FONT COLOR=#FF0000><B>1&nbsp;&nbsp;</B></FONT></TT></TD><TD ALIGN=RIGHT><TT><FONT COLOR=#FF0000><B>U&nbsp;&nbsp;&nbsp;</B></FONT></TT></TD><TD NOWRAP><TT><FONT COLOR=#FF0000><B>&nbsp;R.QVLDNLTMEK.S</B></FONT></TT></TD></TR>
<TR><TD ALIGN=RIGHT><INPUT TYPE="checkbox" NAME="QUE" VALUE="1205.598128 from(603.806340,2+) intensity(152356.2500) title(File5284%20Spectrum2482%20scans%3a%206557) rtinseconds(1938) scans(6557) index(2477) query(2031)" CHECKED></TD><TD ALIGN=RIGHT><TT><A HREF="peptide_view.pl?file=..%2Fdata%2F20210430%2FF010405.dat&query=2031&hit=1&index=sp%7CcRAP041%7CP35527%7CK1C9_HUMAN&db_idx=1&px=1&section=5&ave_thresh=13&_ignoreionsscorebelow=20&report=0&_sigthreshold=0.05&_msresflags=1035&_msresflags2=256&percolate=-1&percolate_rt=0&_minpeplen=7&sessionID=all_secdisabledsession" TARGET="_blank">2031</A>&nbsp;&nbsp;</TT></TD><TD ALIGN=RIGHT><TT><FONT COLOR=#FF0000><B>   603.8063&nbsp;&nbsp;</B></FONT></TT></TD><TD ALIGN=RIGHT><TT><FONT COLOR=#FF0000><B>  1205.5981&nbsp;&nbsp;</B></FONT></TT></TD><TD ALIGN=RIGHT><TT><FONT COLOR=#FF0000><B>  1205.5962&nbsp;&nbsp;</B></FONT></TT></TD><TD ALIGN=RIGHT NOWRAP><TT><FONT COLOR=#FF0000><B>     1.62&nbsp;</B></FONT></TT></TD><TD ALIGN=RIGHT><TT><FONT COLOR=#FF0000><B>0&nbsp;&nbsp;</B></FONT></TT></TD><TD ALIGN=RIGHT NOWRAP><TT><FONT COLOR=#FF0000><B>55&nbsp;&nbsp;</B></FONT></TT></TD><TD ALIGN=RIGHT NOWRAP><TT><FONT COLOR=#FF0000><B>3e-06&nbsp;</B></FONT></TT></TD><TD ALIGN=RIGHT><TT><FONT COLOR=#FF0000><B>1&nbsp;&nbsp;</B></FONT></TT></TD><TD ALIGN=RIGHT><TT><FONT COLOR=#FF0000><B>U&nbsp;&nbsp;&nbsp;</B></FONT></TT></TD><TD NOWRAP><TT><FONT COLOR=#FF0000><B>&nbsp;R.QVLDNLT<U>M</U>EK.S + Oxidation (M)</B></FONT></TT></TD></TR>
<TR><TD ALIGN=RIGHT><INPUT TYPE="checkbox" NAME="QUE" VALUE="1231.589828 from(616.802190,2+) intensity(135938.0156) title(File5284%20Spectrum984%20scans%3a%204665) rtinseconds(1655) scans(4665) index(980) query(2192)" CHECKED></TD><TD ALIGN=RIGHT><TT><A HREF="peptide_view.pl?file=..%2Fdata%2F20210430%2FF010405.dat&query=2192&hit=1&index=sp%7CcRAP041%7CP35527%7CK1C9_HUMAN&db_idx=1&px=1&section=5&ave_thresh=13&_ignoreionsscorebelow=20&report=0&_sigthreshold=0.05&_msresflags=1035&_msresflags2=256&percolate=-1&percolate_rt=0&_minpeplen=7&sessionID=all_secdisabledsession" TARGET="_blank">2192</A>&nbsp;&nbsp;</TT></TD><TD ALIGN=RIGHT><TT><FONT COLOR=#FF0000><B>   616.8022&nbsp;&nbsp;</B></FONT></TT></TD><TD ALIGN=RIGHT><TT><FONT COLOR=#FF0000><B>  1231.5898&nbsp;&nbsp;</B></FONT></TT></TD><TD ALIGN=RIGHT><TT><FONT COLOR=#FF0000><B>  1231.5906&nbsp;&nbsp;</B></FONT></TT></TD><TD ALIGN=RIGHT NOWRAP><TT><FONT COLOR=#FF0000><B>    -0.60&nbsp;</B></FONT></TT></TD><TD ALIGN=RIGHT><TT><FONT COLOR=#FF0000><B>0&nbsp;&nbsp;</B></FONT></TT></TD><TD ALIGN=RIGHT NOWRAP><TT><FONT COLOR=#FF0000><B>116&nbsp;&nbsp;</B></FONT></TT></TD><TD ALIGN=RIGHT NOWRAP><TT><FONT COLOR=#FF0000><B>2.4e-12&nbsp;</B></FONT></TT></TD><TD ALIGN=RIGHT><TT><FONT COLOR=#FF0000><B>1&nbsp;&nbsp;</B></FONT></TT></TD><TD ALIGN=RIGHT><TT><FONT COLOR=#FF0000><B>U&nbsp;&nbsp;&nbsp;</B></FONT></TT></TD><TD NOWRAP><TT><FONT COLOR=#FF0000><B>&nbsp;R.SGGGGGGGLGSGGSIR.S</B></FONT></TT></TD></TR>
<TR><TD ALIGN=RIGHT><INPUT TYPE="checkbox" NAME="QUE" VALUE="1234.519988 from(618.267270,2+) intensity(293433.6250) title(File5284%20Spectrum634%20scans%3a%204188) rtinseconds(1577) scans(4188) index(630) query(2213)" CHECKED></TD><TD ALIGN=RIGHT><TT><A HREF="peptide_view.pl?file=..%2Fdata%2F20210430%2FF010405.dat&query=2213&hit=1&index=sp%7CcRAP041%7CP35527%7CK1C9_HUMAN&db_idx=1&px=1&section=5&ave_thresh=13&_ignoreionsscorebelow=20&report=0&_sigthreshold=0.05&_msresflags=1035&_msresflags2=256&percolate=-1&percolate_rt=0&_minpeplen=7&sessionID=all_secdisabledsession" TARGET="_blank">2213</A>&nbsp;&nbsp;</TT></TD><TD ALIGN=RIGHT><TT><FONT COLOR=#FF0000><B>   618.2673&nbsp;&nbsp;</B></FONT></TT></TD><TD ALIGN=RIGHT><TT><FONT COLOR=#FF0000><B>  1234.5200&nbsp;&nbsp;</B></FONT></TT></TD><TD ALIGN=RIGHT><TT><FONT COLOR=#FF0000><B>  1234.5215&nbsp;&nbsp;</B></FONT></TT></TD><TD ALIGN=RIGHT NOWRAP><TT><FONT COLOR=#FF0000><B>    -1.19&nbsp;</B></FONT></TT></TD><TD ALIGN=RIGHT><TT><FONT COLOR=#FF0000><B>0&nbsp;&nbsp;</B></FONT></TT></TD><TD ALIGN=RIGHT NOWRAP><TT><FONT COLOR=#FF0000><B>81&nbsp;&nbsp;</B></FONT></TT></TD><TD ALIGN=RIGHT NOWRAP><TT><FONT COLOR=#FF0000><B>7.9e-09&nbsp;</B></FONT></TT></TD><TD ALIGN=RIGHT><TT><FONT COLOR=#FF0000><B>1&nbsp;&nbsp;</B></FONT></TT></TD><TD ALIGN=RIGHT><TT><FONT COLOR=#FF0000><B>U&nbsp;&nbsp;&nbsp;</B></FONT></TT></TD><TD NOWRAP><TT><FONT COLOR=#FF0000><B>&nbsp;R.FSSSSGYGGGSSR.V</B></FONT></TT></TD></TR>
<TR><TD ALIGN=RIGHT><INPUT TYPE="checkbox" NAME="QUE" VALUE="1306.670982 from(436.564270,3+) intensity(1621175.7500) title(File5284%20Spectrum2973%20scans%3a%207134) rtinseconds(2017) scans(7134) index(2968) query(2548)" CHECKED></TD><TD ALIGN=RIGHT><TT><A HREF="peptide_view.pl?file=..%2Fdata%2F20210430%2FF010405.dat&query=2548&hit=1&index=sp%7CcRAP041%7CP35527%7CK1C9_HUMAN&db_idx=1&px=1&section=5&ave_thresh=13&_ignoreionsscorebelow=20&report=0&_sigthreshold=0.05&_msresflags=1035&_msresflags2=256&percolate=-1&percolate_rt=0&_minpeplen=7&sessionID=all_secdisabledsession" TARGET="_blank">2548</A>&nbsp;&nbsp;</TT></TD><TD ALIGN=RIGHT><TT><FONT COLOR=#FF0000><B>   436.5643&nbsp;&nbsp;</B></FONT></TT></TD><TD ALIGN=RIGHT><TT><FONT COLOR=#FF0000><B>  1306.6710&nbsp;&nbsp;</B></FONT></TT></TD><TD ALIGN=RIGHT><TT><FONT COLOR=#FF0000><B>  1306.6703&nbsp;&nbsp;</B></FONT></TT></TD><TD ALIGN=RIGHT NOWRAP><TT><FONT COLOR=#FF0000><B>     0.51&nbsp;</B></FONT></TT></TD><TD ALIGN=RIGHT><TT><FONT COLOR=#FF0000><B>1&nbsp;&nbsp;</B></FONT></TT></TD><TD ALIGN=RIGHT NOWRAP><TT><FONT COLOR=#FF0000><B>(53)&nbsp;</B></FONT></TT></TD><TD ALIGN=RIGHT NOWRAP><TT><FONT COLOR=#FF0000><B>5.4e-06&nbsp;</B></FONT></TT></TD><TD ALIGN=RIGHT><TT><FONT COLOR=#FF0000><B>1&nbsp;&nbsp;</B></FONT></TT></TD><TD ALIGN=RIGHT><TT><FONT COLOR=#FF0000><B>U&nbsp;&nbsp;&nbsp;</B></FONT></TT></TD><TD NOWRAP><TT><FONT COLOR=#FF0000><B>&nbsp;R.IKFEMEQNLR.Q</B></FONT></TT></TD></TR>
<TR><TD ALIGN=RIGHT><INPUT TYPE="checkbox" NAME="QUE" VALUE="1322.665062 from(441.895630,3+) intensity(819874.3750) title(File5284%20Spectrum1705%20scans%3a%205592) rtinseconds(1796) scans(5592) index(1701) query(2622)" CHECKED></TD><TD ALIGN=RIGHT><TT><A HREF="peptide_view.pl?file=..%2Fdata%2F20210430%2FF010405.dat&query=2622&hit=1&index=sp%7CcRAP041%7CP35527%7CK1C9_HUMAN&db_idx=1&px=1&section=5&ave_thresh=13&_ignoreionsscorebelow=20&report=0&_sigthreshold=0.05&_msresflags=1035&_msresflags2=256&percolate=-1&percolate_rt=0&_minpeplen=7&sessionID=all_secdisabledsession" TARGET="_blank">2622</A>&nbsp;&nbsp;</TT></TD><TD ALIGN=RIGHT><TT><FONT COLOR=#FF0000><B>   441.8956&nbsp;&nbsp;</B></FONT></TT></TD><TD ALIGN=RIGHT><TT><FONT COLOR=#FF0000><B>  1322.6651&nbsp;&nbsp;</B></FONT></TT></TD><TD ALIGN=RIGHT><TT><FONT COLOR=#FF0000><B>  1322.6652&nbsp;&nbsp;</B></FONT></TT></TD><TD ALIGN=RIGHT NOWRAP><TT><FONT COLOR=#FF0000><B>    -0.13&nbsp;</B></FONT></TT></TD><TD ALIGN=RIGHT><TT><FONT COLOR=#FF0000><B>1&nbsp;&nbsp;</B></FONT></TT></TD><TD ALIGN=RIGHT NOWRAP><TT><FONT COLOR=#FF0000><B>68&nbsp;&nbsp;</B></FONT></TT></TD><TD ALIGN=RIGHT NOWRAP><TT><FONT COLOR=#FF0000><B>1.6e-07&nbsp;</B></FONT></TT></TD><TD ALIGN=RIGHT><TT><FONT COLOR=#FF0000><B>1&nbsp;&nbsp;</B></FONT></TT></TD><TD ALIGN=RIGHT><TT><FONT COLOR=#FF0000><B>U&nbsp;&nbsp;&nbsp;</B></FONT></TT></TD><TD NOWRAP><TT><FONT COLOR=#FF0000><B>&nbsp;R.IKFE<U>M</U>EQNLR.Q + Oxidation (M)</B></FONT></TT></TD></TR>
<TR><TD ALIGN=RIGHT><INPUT TYPE="checkbox" NAME="QUE" VALUE="1585.760708 from(793.887630,2+) intensity(475497.7500) title(File5284%20Spectrum2289%20scans%3a%206304) rtinseconds(1899) scans(6304) index(2285) query(3522)" CHECKED></TD><TD ALIGN=RIGHT><TT><A HREF="peptide_view.pl?file=..%2Fdata%2F20210430%2FF010405.dat&query=3522&hit=1&index=sp%7CcRAP041%7CP35527%7CK1C9_HUMAN&db_idx=1&px=1&section=5&ave_thresh=13&_ignoreionsscorebelow=20&report=0&_sigthreshold=0.05&_msresflags=1035&_msresflags2=256&percolate=-1&percolate_rt=0&_minpeplen=7&sessionID=all_secdisabledsession" TARGET="_blank">3522</A>&nbsp;&nbsp;</TT></TD><TD ALIGN=RIGHT><TT><FONT COLOR=#FF0000><B>   793.8876&nbsp;&nbsp;</B></FONT></TT></TD><TD ALIGN=RIGHT><TT><FONT COLOR=#FF0000><B>  1585.7607&nbsp;&nbsp;</B></FONT></TT></TD><TD ALIGN=RIGHT><TT><FONT COLOR=#FF0000><B>  1585.7583&nbsp;&nbsp;</B></FONT></TT></TD><TD ALIGN=RIGHT NOWRAP><TT><FONT COLOR=#FF0000><B>     1.50&nbsp;</B></FONT></TT></TD><TD ALIGN=RIGHT><TT><FONT COLOR=#FF0000><B>0&nbsp;&nbsp;</B></FONT></TT></TD><TD ALIGN=RIGHT NOWRAP><TT><FONT COLOR=#FF0000><B>75&nbsp;&nbsp;</B></FONT></TT></TD><TD ALIGN=RIGHT NOWRAP><TT><FONT COLOR=#FF0000><B>3e-08&nbsp;</B></FONT></TT></TD><TD ALIGN=RIGHT><TT><FONT COLOR=#FF0000><B>1&nbsp;&nbsp;</B></FONT></TT></TD><TD ALIGN=RIGHT><TT><FONT COLOR=#FF0000><B>U&nbsp;&nbsp;&nbsp;</B></FONT></TT></TD><TD NOWRAP><TT><FONT COLOR=#FF0000><B>&nbsp;K.VQALEEANNDLENK.I</B></FONT></TT></TD></TR>
<TR><TD ALIGN=RIGHT><INPUT TYPE="checkbox" NAME="QUE" VALUE="1586.743148 from(794.378850,2+) intensity(84155.5859) title(File5284%20Spectrum2453%20scans%3a%206520) rtinseconds(1932) scans(6520) index(2448) query(3526)" CHECKED></TD><TD ALIGN=RIGHT><TT><A HREF="peptide_view.pl?file=..%2Fdata%2F20210430%2FF010405.dat&query=3526&hit=1&index=sp%7CcRAP041%7CP35527%7CK1C9_HUMAN&db_idx=1&px=1&section=5&ave_thresh=13&_ignoreionsscorebelow=20&report=0&_sigthreshold=0.05&_msresflags=1035&_msresflags2=256&percolate=-1&percolate_rt=0&_minpeplen=7&sessionID=all_secdisabledsession" TARGET="_blank">3526</A>&nbsp;&nbsp;</TT></TD><TD ALIGN=RIGHT><TT><FONT COLOR=#FF0000><B>   794.3789&nbsp;&nbsp;</B></FONT></TT></TD><TD ALIGN=RIGHT><TT><FONT COLOR=#FF0000><B>  1586.7431&nbsp;&nbsp;</B></FONT></TT></TD><TD ALIGN=RIGHT><TT><FONT COLOR=#FF0000><B>  1586.7423&nbsp;&nbsp;</B></FONT></TT></TD><TD ALIGN=RIGHT NOWRAP><TT><FONT COLOR=#FF0000><B>     0.51&nbsp;</B></FONT></TT></TD><TD ALIGN=RIGHT><TT><FONT COLOR=#FF0000><B>0&nbsp;&nbsp;</B></FONT></TT></TD><TD ALIGN=RIGHT NOWRAP><TT><FONT COLOR=#FF0000><B>(24)&nbsp;</B></FONT></TT></TD><TD ALIGN=RIGHT NOWRAP><TT><FONT COLOR=#FF0000><B>0.0042&nbsp;</B></FONT></TT></TD><TD ALIGN=RIGHT><TT><FONT COLOR=#FF0000><B>1&nbsp;&nbsp;</B></FONT></TT></TD><TD ALIGN=RIGHT><TT><FONT COLOR=#FF0000><B>U&nbsp;&nbsp;&nbsp;</B></FONT></TT></TD><TD NOWRAP><TT><FONT COLOR=#FF0000><B>&nbsp;K.VQALEEAN<U>N</U>DLENK.I + Deamidated (NQ)</B></FONT></TT></TD></TR>
<TR><TD ALIGN=RIGHT><INPUT TYPE="checkbox" NAME="QUE" VALUE="1586.743388 from(794.378970,2+) intensity(66964.3594) title(File5284%20Spectrum1911%20scans%3a%205847) rtinseconds(1834) scans(5847) index(1907) query(3527)" CHECKED></TD><TD ALIGN=RIGHT><TT><A HREF="peptide_view.pl?file=..%2Fdata%2F20210430%2FF010405.dat&query=3527&hit=1&index=sp%7CcRAP041%7CP35527%7CK1C9_HUMAN&db_idx=1&px=1&section=5&ave_thresh=13&_ignoreionsscorebelow=20&report=0&_sigthreshold=0.05&_msresflags=1035&_msresflags2=256&percolate=-1&percolate_rt=0&_minpeplen=7&sessionID=all_secdisabledsession" TARGET="_blank">3527</A>&nbsp;&nbsp;</TT></TD><TD ALIGN=RIGHT><TT><FONT COLOR=#FF0000><B>   794.3790&nbsp;&nbsp;</B></FONT></TT></TD><TD ALIGN=RIGHT><TT><FONT COLOR=#FF0000><B>  1586.7434&nbsp;&nbsp;</B></FONT></TT></TD><TD ALIGN=RIGHT><TT><FONT COLOR=#FF0000><B>  1586.7423&nbsp;&nbsp;</B></FONT></TT></TD><TD ALIGN=RIGHT NOWRAP><TT><FONT COLOR=#FF0000><B>     0.66&nbsp;</B></FONT></TT></TD><TD ALIGN=RIGHT><TT><FONT COLOR=#FF0000><B>0&nbsp;&nbsp;</B></FONT></TT></TD><TD ALIGN=RIGHT NOWRAP><TT><FONT COLOR=#FF0000><B>(59)&nbsp;</B></FONT></TT></TD><TD ALIGN=RIGHT NOWRAP><TT><FONT COLOR=#FF0000><B>1.4e-06&nbsp;</B></FONT></TT></TD><TD ALIGN=RIGHT><TT><FONT COLOR=#FF0000><B>1&nbsp;&nbsp;</B></FONT></TT></TD><TD ALIGN=RIGHT><TT><FONT COLOR=#FF0000><B>U&nbsp;&nbsp;&nbsp;</B></FONT></TT></TD><TD NOWRAP><TT><FONT COLOR=#FF0000><B>&nbsp;K.VQALEEAN<U>N</U>DLENK.I + Deamidated (NQ)</B></FONT></TT></TD></TR>
<TR><TD ALIGN=RIGHT><INPUT TYPE="checkbox" NAME="QUE" VALUE="1790.723608 from(896.369080,2+) intensity(54990.1094) title(File5284%20Spectrum456%20scans%3a%203921) rtinseconds(1529) scans(3921) index(452) query(4134)" CHECKED></TD><TD ALIGN=RIGHT><TT><A HREF="peptide_view.pl?file=..%2Fdata%2F20210430%2FF010405.dat&query=4134&hit=1&index=sp%7CcRAP041%7CP35527%7CK1C9_HUMAN&db_idx=1&px=1&section=5&ave_thresh=13&_ignoreionsscorebelow=20&report=0&_sigthreshold=0.05&_msresflags=1035&_msresflags2=256&percolate=-1&percolate_rt=0&_minpeplen=7&sessionID=all_secdisabledsession" TARGET="_blank">4134</A>&nbsp;&nbsp;</TT></TD><TD ALIGN=RIGHT><TT><FONT COLOR=#FF0000><B>   896.3691&nbsp;&nbsp;</B></FONT></TT></TD><TD ALIGN=RIGHT><TT><FONT COLOR=#FF0000><B>  1790.7236&nbsp;&nbsp;</B></FONT></TT></TD><TD ALIGN=RIGHT><TT><FONT COLOR=#FF0000><B>  1790.7205&nbsp;&nbsp;</B></FONT></TT></TD><TD ALIGN=RIGHT NOWRAP><TT><FONT COLOR=#FF0000><B>     1.74&nbsp;</B></FONT></TT></TD><TD ALIGN=RIGHT><TT><FONT COLOR=#FF0000><B>0&nbsp;&nbsp;</B></FONT></TT></TD><TD ALIGN=RIGHT NOWRAP><TT><FONT COLOR=#FF0000><B>88&nbsp;&nbsp;</B></FONT></TT></TD><TD ALIGN=RIGHT NOWRAP><TT><FONT COLOR=#FF0000><B>1.5e-09&nbsp;</B></FONT></TT></TD><TD ALIGN=RIGHT><TT><FONT COLOR=#FF0000><B>1&nbsp;&nbsp;</B></FONT></TT></TD><TD ALIGN=RIGHT><TT><FONT COLOR=#FF0000><B>U&nbsp;&nbsp;&nbsp;</B></FONT></TT></TD><TD NOWRAP><TT><FONT COLOR=#FF0000><B>&nbsp;R.GGSGGSYGGGGSGGGYGGGSGSR.G</B></FONT></TT></TD></TR>
<TR><TD ALIGN=RIGHT><INPUT TYPE="checkbox" NAME="QUE" VALUE="1836.958692 from(613.326840,3+) intensity(674931.3125) title(File5284%20Spectrum5237%20scans%3a%209677) rtinseconds(2351) scans(9677) index(5232) query(4258)" CHECKED></TD><TD ALIGN=RIGHT><TT><A HREF="peptide_view.pl?file=..%2Fdata%2F20210430%2FF010405.dat&query=4258&hit=1&index=sp%7CcRAP041%7CP35527%7CK1C9_HUMAN&db_idx=1&px=1&section=5&ave_thresh=13&_ignoreionsscorebelow=20&report=0&_sigthreshold=0.05&_msresflags=1035&_msresflags2=256&percolate=-1&percolate_rt=0&_minpeplen=7&sessionID=all_secdisabledsession" TARGET="_blank">4258</A>&nbsp;&nbsp;</TT></TD><TD ALIGN=RIGHT><TT><FONT COLOR=#FF0000><B>   613.3268&nbsp;&nbsp;</B></FONT></TT></TD><TD ALIGN=RIGHT><TT><FONT COLOR=#FF0000><B>  1836.9587&nbsp;&nbsp;</B></FONT></TT></TD><TD ALIGN=RIGHT><TT><FONT COLOR=#FF0000><B>  1836.9581&nbsp;&nbsp;</B></FONT></TT></TD><TD ALIGN=RIGHT NOWRAP><TT><FONT COLOR=#FF0000><B>     0.31&nbsp;</B></FONT></TT></TD><TD ALIGN=RIGHT><TT><FONT COLOR=#FF0000><B>0&nbsp;&nbsp;</B></FONT></TT></TD><TD ALIGN=RIGHT NOWRAP><TT><FONT COLOR=#FF0000><B>71&nbsp;&nbsp;</B></FONT></TT></TD><TD ALIGN=RIGHT NOWRAP><TT><FONT COLOR=#FF0000><B>7.5e-08&nbsp;</B></FONT></TT></TD><TD ALIGN=RIGHT><TT><FONT COLOR=#FF0000><B>1&nbsp;&nbsp;</B></FONT></TT></TD><TD ALIGN=RIGHT><TT><FONT COLOR=#FF0000><B>U&nbsp;&nbsp;&nbsp;</B></FONT></TT></TD><TD NOWRAP><TT><FONT COLOR=#FF0000><B>&nbsp;R.HGVQELEIELQSQLSK.K</B></FONT></TT></TD></TR>
<TR><TD ALIGN=RIGHT><INPUT TYPE="checkbox" NAME="QUE" VALUE="1965.054702 from(656.025510,3+) intensity(143176.3281) title(File5284%20Spectrum4527%20scans%3a%208892) rtinseconds(2250) scans(8892) index(4522) query(4578)" CHECKED></TD><TD ALIGN=RIGHT><TT><A HREF="peptide_view.pl?file=..%2Fdata%2F20210430%2FF010405.dat&query=4578&hit=1&index=sp%7CcRAP041%7CP35527%7CK1C9_HUMAN&db_idx=1&px=1&section=5&ave_thresh=13&_ignoreionsscorebelow=20&report=0&_sigthreshold=0.05&_msresflags=1035&_msresflags2=256&percolate=-1&percolate_rt=0&_minpeplen=7&sessionID=all_secdisabledsession" TARGET="_blank">4578</A>&nbsp;&nbsp;</TT></TD><TD ALIGN=RIGHT><TT><FONT COLOR=#FF0000><B>   656.0255&nbsp;&nbsp;</B></FONT></TT></TD><TD ALIGN=RIGHT><TT><FONT COLOR=#FF0000><B>  1965.0547&nbsp;&nbsp;</B></FONT></TT></TD><TD ALIGN=RIGHT><TT><FONT COLOR=#FF0000><B>  1965.0531&nbsp;&nbsp;</B></FONT></TT></TD><TD ALIGN=RIGHT NOWRAP><TT><FONT COLOR=#FF0000><B>     0.83&nbsp;</B></FONT></TT></TD><TD ALIGN=RIGHT><TT><FONT COLOR=#FF0000><B>1&nbsp;&nbsp;</B></FONT></TT></TD><TD ALIGN=RIGHT NOWRAP><TT><FONT COLOR=#FF0000><B>68&nbsp;&nbsp;</B></FONT></TT></TD><TD ALIGN=RIGHT NOWRAP><TT><FONT COLOR=#FF0000><B>1.6e-07&nbsp;</B></FONT></TT></TD><TD ALIGN=RIGHT><TT><FONT COLOR=#FF0000><B>1&nbsp;&nbsp;</B></FONT></TT></TD><TD ALIGN=RIGHT><TT><FONT COLOR=#FF0000><B>U&nbsp;&nbsp;&nbsp;</B></FONT></TT></TD><TD NOWRAP><TT><FONT COLOR=#FF0000><B>&nbsp;R.HGVQELEIELQSQLSKK.A</B></FONT></TT></TD></TR>
<TR><TD ALIGN=RIGHT><INPUT TYPE="checkbox" NAME="QUE" VALUE="2197.938312 from(733.653380,3+) intensity(70006.6484) title(File5284%20Spectrum997%20scans%3a%204681) rtinseconds(1657) scans(4681) index(993) query(5028)" CHECKED></TD><TD ALIGN=RIGHT><TT><A HREF="peptide_view.pl?file=..%2Fdata%2F20210430%2FF010405.dat&query=5028&hit=1&index=sp%7CcRAP041%7CP35527%7CK1C9_HUMAN&db_idx=1&px=1&section=5&ave_thresh=13&_ignoreionsscorebelow=20&report=0&_sigthreshold=0.05&_msresflags=1035&_msresflags2=256&percolate=-1&percolate_rt=0&_minpeplen=7&sessionID=all_secdisabledsession" TARGET="_blank">5028</A>&nbsp;&nbsp;</TT></TD><TD ALIGN=RIGHT><TT><FONT COLOR=#FF0000><B>   733.6534&nbsp;&nbsp;</B></FONT></TT></TD><TD ALIGN=RIGHT><TT><FONT COLOR=#FF0000><B>  2197.9383&nbsp;&nbsp;</B></FONT></TT></TD><TD ALIGN=RIGHT><TT><FONT COLOR=#FF0000><B>  2197.9373&nbsp;&nbsp;</B></FONT></TT></TD><TD ALIGN=RIGHT NOWRAP><TT><FONT COLOR=#FF0000><B>     0.44&nbsp;</B></FONT></TT></TD><TD ALIGN=RIGHT><TT><FONT COLOR=#FF0000><B>1&nbsp;&nbsp;</B></FONT></TT></TD><TD ALIGN=RIGHT NOWRAP><TT><FONT COLOR=#FF0000><B>22&nbsp;&nbsp;</B></FONT></TT></TD><TD ALIGN=RIGHT NOWRAP><TT><FONT COLOR=#FF0000><B>0.0057&nbsp;</B></FONT></TT></TD><TD ALIGN=RIGHT><TT><FONT COLOR=#FF0000><B>1&nbsp;&nbsp;</B></FONT></TT></TD><TD ALIGN=RIGHT><TT><FONT COLOR=#FF0000><B>U&nbsp;&nbsp;&nbsp;</B></FONT></TT></TD><TD NOWRAP><TT><FONT COLOR=#FF0000><B>&nbsp;R.FSSSGGGGGGGRFSSSSGYGGGSSR.V</B></FONT></TT></TD></TR>
<TR><TD ALIGN=RIGHT><INPUT TYPE="checkbox" NAME="QUE" VALUE="2376.183432 from(793.068420,3+) intensity(968969.8750) title(File5284%20Spectrum4777%20scans%3a%209174) rtinseconds(2287) scans(9174) index(4772) query(5386)" CHECKED></TD><TD ALIGN=RIGHT><TT><A HREF="peptide_view.pl?file=..%2Fdata%2F20210430%2FF010405.dat&query=5386&hit=1&index=sp%7CcRAP041%7CP35527%7CK1C9_HUMAN&db_idx=1&px=1&section=5&ave_thresh=13&_ignoreionsscorebelow=20&report=0&_sigthreshold=0.05&_msresflags=1035&_msresflags2=256&percolate=-1&percolate_rt=0&_minpeplen=7&sessionID=all_secdisabledsession" TARGET="_blank">5386</A>&nbsp;&nbsp;</TT></TD><TD ALIGN=RIGHT><TT><FONT COLOR=#FF0000><B>   793.0684&nbsp;&nbsp;</B></FONT></TT></TD><TD ALIGN=RIGHT><TT><FONT COLOR=#FF0000><B>  2376.1834&nbsp;&nbsp;</B></FONT></TT></TD><TD ALIGN=RIGHT><TT><FONT COLOR=#FF0000><B>  2376.1808&nbsp;&nbsp;</B></FONT></TT></TD><TD ALIGN=RIGHT NOWRAP><TT><FONT COLOR=#FF0000><B>     1.10&nbsp;</B></FONT></TT></TD><TD ALIGN=RIGHT><TT><FONT COLOR=#FF0000><B>1&nbsp;&nbsp;</B></FONT></TT></TD><TD ALIGN=RIGHT NOWRAP><TT><FONT COLOR=#FF0000><B>65&nbsp;&nbsp;</B></FONT></TT></TD><TD ALIGN=RIGHT NOWRAP><TT><FONT COLOR=#FF0000><B>3.2e-07&nbsp;</B></FONT></TT></TD><TD ALIGN=RIGHT><TT><FONT COLOR=#FF0000><B>1&nbsp;&nbsp;</B></FONT></TT></TD><TD ALIGN=RIGHT><TT><FONT COLOR=#FF0000><B>U&nbsp;&nbsp;&nbsp;</B></FONT></TT></TD><TD NOWRAP><TT><FONT COLOR=#FF0000><B>&nbsp;R.LASYLDKVQALEEANNDLENK.I</B></FONT></TT></TD></TR>
<TR><TD ALIGN=RIGHT><INPUT TYPE="checkbox" NAME="QUE" VALUE="2509.127352 from(837.383060,3+) intensity(115720.6250) title(File5284%20Spectrum4089%20scans%3a%208408) rtinseconds(2188) scans(8408) index(4084) query(5603)" CHECKED></TD><TD ALIGN=RIGHT><TT><A HREF="peptide_view.pl?file=..%2Fdata%2F20210430%2FF010405.dat&query=5603&hit=1&index=sp%7CcRAP041%7CP35527%7CK1C9_HUMAN&db_idx=1&px=1&section=5&ave_thresh=13&_ignoreionsscorebelow=20&report=0&_sigthreshold=0.05&_msresflags=1035&_msresflags2=256&percolate=-1&percolate_rt=0&_minpeplen=7&sessionID=all_secdisabledsession" TARGET="_blank">5603</A>&nbsp;&nbsp;</TT></TD><TD ALIGN=RIGHT><TT><FONT COLOR=#FF0000><B>   837.3831&nbsp;&nbsp;</B></FONT></TT></TD><TD ALIGN=RIGHT><TT><FONT COLOR=#FF0000><B>  2509.1274&nbsp;&nbsp;</B></FONT></TT></TD><TD ALIGN=RIGHT><TT><FONT COLOR=#FF0000><B>  2509.1245&nbsp;&nbsp;</B></FONT></TT></TD><TD ALIGN=RIGHT NOWRAP><TT><FONT COLOR=#FF0000><B>     1.15&nbsp;</B></FONT></TT></TD><TD ALIGN=RIGHT><TT><FONT COLOR=#FF0000><B>0&nbsp;&nbsp;</B></FONT></TT></TD><TD ALIGN=RIGHT NOWRAP><TT><FONT COLOR=#FF0000><B>72&nbsp;&nbsp;</B></FONT></TT></TD><TD ALIGN=RIGHT NOWRAP><TT><FONT COLOR=#FF0000><B>6.7e-08&nbsp;</B></FONT></TT></TD><TD ALIGN=RIGHT><TT><FONT COLOR=#FF0000><B>1&nbsp;&nbsp;</B></FONT></TT></TD><TD ALIGN=RIGHT><TT><FONT COLOR=#FF0000><B>U&nbsp;&nbsp;&nbsp;</B></FONT></TT></TD><TD NOWRAP><TT><FONT COLOR=#FF0000><B>&nbsp;K.EIETYHNLLEGGQEDFESSGAGK.I</B></FONT></TT></TD></TR>
<TR><TD ALIGN=RIGHT><INPUT TYPE="checkbox" NAME="QUE" VALUE="2515.187772 from(839.403200,3+) intensity(69520.2266) title(File5284%20Spectrum3766%20scans%3a%208041) rtinseconds(2140) scans(8041) index(3761) query(5615)" CHECKED></TD><TD ALIGN=RIGHT><TT><A HREF="peptide_view.pl?file=..%2Fdata%2F20210430%2FF010405.dat&query=5615&hit=1&index=sp%7CcRAP041%7CP35527%7CK1C9_HUMAN&db_idx=1&px=1&section=5&ave_thresh=13&_ignoreionsscorebelow=20&report=0&_sigthreshold=0.05&_msresflags=1035&_msresflags2=256&percolate=-1&percolate_rt=0&_minpeplen=7&sessionID=all_secdisabledsession" TARGET="_blank">5615</A>&nbsp;&nbsp;</TT></TD><TD ALIGN=RIGHT><TT><FONT COLOR=#FF0000><B>   839.4032&nbsp;&nbsp;</B></FONT></TT></TD><TD ALIGN=RIGHT><TT><FONT COLOR=#FF0000><B>  2515.1878&nbsp;&nbsp;</B></FONT></TT></TD><TD ALIGN=RIGHT><TT><FONT COLOR=#FF0000><B>  2515.1860&nbsp;&nbsp;</B></FONT></TT></TD><TD ALIGN=RIGHT NOWRAP><TT><FONT COLOR=#FF0000><B>     0.69&nbsp;</B></FONT></TT></TD><TD ALIGN=RIGHT><TT><FONT COLOR=#FF0000><B>0&nbsp;&nbsp;</B></FONT></TT></TD><TD ALIGN=RIGHT NOWRAP><TT><FONT COLOR=#FF0000><B>25&nbsp;&nbsp;</B></FONT></TT></TD><TD ALIGN=RIGHT NOWRAP><TT><FONT COLOR=#FF0000><B>0.0031&nbsp;</B></FONT></TT></TD><TD ALIGN=RIGHT><TT><FONT COLOR=#FF0000><B>1&nbsp;&nbsp;</B></FONT></TT></TD><TD ALIGN=RIGHT><TT><FONT COLOR=#FF0000><B>U&nbsp;&nbsp;&nbsp;</B></FONT></TT></TD><TD NOWRAP><TT><FONT COLOR=#FF0000><B>&nbsp;K.EEMSQLTGQNSGDVNVEINVAPGK.D</B></FONT></TT></TD></TR>
<TR><TD ALIGN=RIGHT><INPUT TYPE="checkbox" NAME="QUE" VALUE="2531.192292 from(844.738040,3+) intensity(47492.1328) title(File5284%20Spectrum3049%20scans%3a%207225) rtinseconds(2030) scans(7225) index(3044) query(5639)" CHECKED></TD><TD ALIGN=RIGHT><TT><A HREF="peptide_view.pl?file=..%2Fdata%2F20210430%2FF010405.dat&query=5639&hit=1&index=sp%7CcRAP041%7CP35527%7CK1C9_HUMAN&db_idx=1&px=1&section=5&ave_thresh=13&_ignoreionsscorebelow=20&report=0&_sigthreshold=0.05&_msresflags=1035&_msresflags2=256&percolate=-1&percolate_rt=0&_minpeplen=7&sessionID=all_secdisabledsession" TARGET="_blank">5639</A>&nbsp;&nbsp;</TT></TD><TD ALIGN=RIGHT><TT><FONT COLOR=#FF0000><B>   844.7380&nbsp;&nbsp;</B></FONT></TT></TD><TD ALIGN=RIGHT><TT><FONT COLOR=#FF0000><B>  2531.1923&nbsp;&nbsp;</B></FONT></TT></TD><TD ALIGN=RIGHT><TT><FONT COLOR=#FF0000><B>  2531.1810&nbsp;&nbsp;</B></FONT></TT></TD><TD ALIGN=RIGHT NOWRAP><TT><FONT COLOR=#FF0000><B>     4.48&nbsp;</B></FONT></TT></TD><TD ALIGN=RIGHT><TT><FONT COLOR=#FF0000><B>0&nbsp;&nbsp;</B></FONT></TT></TD><TD ALIGN=RIGHT NOWRAP><TT><FONT COLOR=#FF0000><B>(22)&nbsp;</B></FONT></TT></TD><TD ALIGN=RIGHT NOWRAP><TT><FONT COLOR=#FF0000><B>0.0065&nbsp;</B></FONT></TT></TD><TD ALIGN=RIGHT><TT><FONT COLOR=#FF0000><B>1&nbsp;&nbsp;</B></FONT></TT></TD><TD ALIGN=RIGHT><TT><FONT COLOR=#FF0000><B>U&nbsp;&nbsp;&nbsp;</B></FONT></TT></TD><TD NOWRAP><TT><FONT COLOR=#FF0000><B>&nbsp;K.EE<U>M</U>SQLTGQNSGDVNVEINVAPGK.D + Oxidation (M)</B></FONT></TT></TD></TR>
<TR><TD ALIGN=RIGHT><INPUT TYPE="checkbox" NAME="QUE" VALUE="2704.157382 from(902.393070,3+) intensity(200607.9688) title(File5284%20Spectrum4978%20scans%3a%209394) rtinseconds(2315) scans(9394) index(4973) query(5811)" CHECKED></TD><TD ALIGN=RIGHT><TT><A HREF="peptide_view.pl?file=..%2Fdata%2F20210430%2FF010405.dat&query=5811&hit=1&index=sp%7CcRAP041%7CP35527%7CK1C9_HUMAN&db_idx=1&px=1&section=5&ave_thresh=13&_ignoreionsscorebelow=20&report=0&_sigthreshold=0.05&_msresflags=1035&_msresflags2=256&percolate=-1&percolate_rt=0&_minpeplen=7&sessionID=all_secdisabledsession" TARGET="_blank">5811</A>&nbsp;&nbsp;</TT></TD><TD ALIGN=RIGHT><TT><FONT COLOR=#FF0000><B>   902.3931&nbsp;&nbsp;</B></FONT></TT></TD><TD ALIGN=RIGHT><TT><FONT COLOR=#FF0000><B>  2704.1574&nbsp;&nbsp;</B></FONT></TT></TD><TD ALIGN=RIGHT><TT><FONT COLOR=#FF0000><B>  2704.1539&nbsp;&nbsp;</B></FONT></TT></TD><TD ALIGN=RIGHT NOWRAP><TT><FONT COLOR=#FF0000><B>     1.28&nbsp;</B></FONT></TT></TD><TD ALIGN=RIGHT><TT><FONT COLOR=#FF0000><B>0&nbsp;&nbsp;</B></FONT></TT></TD><TD ALIGN=RIGHT NOWRAP><TT><FONT COLOR=#FF0000><B>81&nbsp;&nbsp;</B></FONT></TT></TD><TD ALIGN=RIGHT NOWRAP><TT><FONT COLOR=#FF0000><B>7.7e-09&nbsp;</B></FONT></TT></TD><TD ALIGN=RIGHT><TT><FONT COLOR=#FF0000><B>1&nbsp;&nbsp;</B></FONT></TT></TD><TD ALIGN=RIGHT><TT><FONT COLOR=#FF0000><B>U&nbsp;&nbsp;&nbsp;</B></FONT></TT></TD><TD NOWRAP><TT><FONT COLOR=#FF0000><B>&nbsp;R.GGGGSFGYSYGGGSGGGFSASSLGGGFGGGSR.G</B></FONT></TT></TD></TR>
<TR><TD ALIGN=RIGHT><INPUT TYPE="checkbox" NAME="QUE" VALUE="2879.350056 from(720.844790,4+) intensity(223868.8438) title(File5284%20Spectrum4045%20scans%3a%208358) rtinseconds(2182) scans(8358) index(4040) query(6081)" CHECKED></TD><TD ALIGN=RIGHT><TT><A HREF="peptide_view.pl?file=..%2Fdata%2F20210430%2FF010405.dat&query=6081&hit=1&index=sp%7CcRAP041%7CP35527%7CK1C9_HUMAN&db_idx=1&px=1&section=5&ave_thresh=13&_ignoreionsscorebelow=20&report=0&_sigthreshold=0.05&_msresflags=1035&_msresflags2=256&percolate=-1&percolate_rt=0&_minpeplen=7&sessionID=all_secdisabledsession" TARGET="_blank">6081</A>&nbsp;&nbsp;</TT></TD><TD ALIGN=RIGHT><TT><FONT COLOR=#FF0000><B>   720.8448&nbsp;&nbsp;</B></FONT></TT></TD><TD ALIGN=RIGHT><TT><FONT COLOR=#FF0000><B>  2879.3501&nbsp;&nbsp;</B></FONT></TT></TD><TD ALIGN=RIGHT><TT><FONT COLOR=#FF0000><B>  2879.3461&nbsp;&nbsp;</B></FONT></TT></TD><TD ALIGN=RIGHT NOWRAP><TT><FONT COLOR=#FF0000><B>     1.38&nbsp;</B></FONT></TT></TD><TD ALIGN=RIGHT><TT><FONT COLOR=#FF0000><B>1&nbsp;&nbsp;</B></FONT></TT></TD><TD ALIGN=RIGHT NOWRAP><TT><FONT COLOR=#FF0000><B>52&nbsp;&nbsp;</B></FONT></TT></TD><TD ALIGN=RIGHT NOWRAP><TT><FONT COLOR=#FF0000><B>6.1e-06&nbsp;</B></FONT></TT></TD><TD ALIGN=RIGHT><TT><FONT COLOR=#FF0000><B>1&nbsp;&nbsp;</B></FONT></TT></TD><TD ALIGN=RIGHT><TT><FONT COLOR=#FF0000><B>U&nbsp;&nbsp;&nbsp;</B></FONT></TT></TD><TD NOWRAP><TT><FONT COLOR=#FF0000><B>&nbsp;R.LEKEIETYHNLLEGGQEDFESSGAGK.I</B></FONT></TT></TD></TR>
<TR><TD ALIGN=RIGHT><INPUT TYPE="checkbox" NAME="QUE" VALUE="2894.386416 from(724.603880,4+) intensity(286292.6875) title(File5284%20Spectrum2525%20scans%3a%206610) rtinseconds(1945) scans(6610) index(2520) query(6093)" CHECKED></TD><TD ALIGN=RIGHT><TT><A HREF="peptide_view.pl?file=..%2Fdata%2F20210430%2FF010405.dat&query=6093&hit=1&index=sp%7CcRAP041%7CP35527%7CK1C9_HUMAN&db_idx=1&px=1&section=5&ave_thresh=13&_ignoreionsscorebelow=20&report=0&_sigthreshold=0.05&_msresflags=1035&_msresflags2=256&percolate=-1&percolate_rt=0&_minpeplen=7&sessionID=all_secdisabledsession" TARGET="_blank">6093</A>&nbsp;&nbsp;</TT></TD><TD ALIGN=RIGHT><TT><FONT COLOR=#FF0000><B>   724.6039&nbsp;&nbsp;</B></FONT></TT></TD><TD ALIGN=RIGHT><TT><FONT COLOR=#FF0000><B>  2894.3864&nbsp;&nbsp;</B></FONT></TT></TD><TD ALIGN=RIGHT><TT><FONT COLOR=#FF0000><B>  2894.3828&nbsp;&nbsp;</B></FONT></TT></TD><TD ALIGN=RIGHT NOWRAP><TT><FONT COLOR=#FF0000><B>     1.24&nbsp;</B></FONT></TT></TD><TD ALIGN=RIGHT><TT><FONT COLOR=#FF0000><B>1&nbsp;&nbsp;</B></FONT></TT></TD><TD ALIGN=RIGHT NOWRAP><TT><FONT COLOR=#FF0000><B>91&nbsp;&nbsp;</B></FONT></TT></TD><TD ALIGN=RIGHT NOWRAP><TT><FONT COLOR=#FF0000><B>8.1e-10&nbsp;</B></FONT></TT></TD><TD ALIGN=RIGHT><TT><FONT COLOR=#FF0000><B>1&nbsp;&nbsp;</B></FONT></TT></TD><TD ALIGN=RIGHT><TT><FONT COLOR=#FF0000><B>U&nbsp;&nbsp;&nbsp;</B></FONT></TT></TD><TD NOWRAP><TT><FONT COLOR=#FF0000><B>&nbsp;K.NHKEEMSQLTGQNSGDVNVEINVAPGK.D</B></FONT></TT></TD></TR>
<TR><TD ALIGN=RIGHT><INPUT TYPE="checkbox" NAME="QUE" VALUE="2910.381296 from(728.602600,4+) intensity(107905.2109) title(File5284%20Spectrum1939%20scans%3a%205883) rtinseconds(1840) scans(5883) index(1935) query(6107)" CHECKED></TD><TD ALIGN=RIGHT><TT><A HREF="peptide_view.pl?file=..%2Fdata%2F20210430%2FF010405.dat&query=6107&hit=1&index=sp%7CcRAP041%7CP35527%7CK1C9_HUMAN&db_idx=1&px=1&section=5&ave_thresh=13&_ignoreionsscorebelow=20&report=0&_sigthreshold=0.05&_msresflags=1035&_msresflags2=256&percolate=-1&percolate_rt=0&_minpeplen=7&sessionID=all_secdisabledsession" TARGET="_blank">6107</A>&nbsp;&nbsp;</TT></TD><TD ALIGN=RIGHT><TT><FONT COLOR=#FF0000><B>   728.6026&nbsp;&nbsp;</B></FONT></TT></TD><TD ALIGN=RIGHT><TT><FONT COLOR=#FF0000><B>  2910.3813&nbsp;&nbsp;</B></FONT></TT></TD><TD ALIGN=RIGHT><TT><FONT COLOR=#FF0000><B>  2910.3777&nbsp;&nbsp;</B></FONT></TT></TD><TD ALIGN=RIGHT NOWRAP><TT><FONT COLOR=#FF0000><B>     1.22&nbsp;</B></FONT></TT></TD><TD ALIGN=RIGHT><TT><FONT COLOR=#FF0000><B>1&nbsp;&nbsp;</B></FONT></TT></TD><TD ALIGN=RIGHT NOWRAP><TT><FONT COLOR=#FF0000><B>(63)&nbsp;</B></FONT></TT></TD><TD ALIGN=RIGHT NOWRAP><TT><FONT COLOR=#FF0000><B>4.8e-07&nbsp;</B></FONT></TT></TD><TD ALIGN=RIGHT><TT><FONT COLOR=#FF0000><B>1&nbsp;&nbsp;</B></FONT></TT></TD><TD ALIGN=RIGHT><TT><FONT COLOR=#FF0000><B>U&nbsp;&nbsp;&nbsp;</B></FONT></TT></TD><TD NOWRAP><TT><FONT COLOR=#FF0000><B>&nbsp;K.NHKEE<U>M</U>SQLTGQNSGDVNVEINVAPGK.D + Oxidation (M)</B></FONT></TT></TD></TR>
<TR><TD ALIGN=RIGHT><INPUT TYPE="checkbox" NAME="QUE" VALUE="2911.362736 from(728.847960,4+) intensity(86881.1875) title(File5284%20Spectrum2123%20scans%3a%206100) rtinseconds(1869) scans(6100) index(2119) query(6108)" CHECKED></TD><TD ALIGN=RIGHT><TT><A HREF="peptide_view.pl?file=..%2Fdata%2F20210430%2FF010405.dat&query=6108&hit=1&index=sp%7CcRAP041%7CP35527%7CK1C9_HUMAN&db_idx=1&px=1&section=5&ave_thresh=13&_ignoreionsscorebelow=20&report=0&_sigthreshold=0.05&_msresflags=1035&_msresflags2=256&percolate=-1&percolate_rt=0&_minpeplen=7&sessionID=all_secdisabledsession" TARGET="_blank">6108</A>&nbsp;&nbsp;</TT></TD><TD ALIGN=RIGHT><TT><FONT COLOR=#FF0000><B>   728.8480&nbsp;&nbsp;</B></FONT></TT></TD><TD ALIGN=RIGHT><TT><FONT COLOR=#FF0000><B>  2911.3627&nbsp;&nbsp;</B></FONT></TT></TD><TD ALIGN=RIGHT><TT><FONT COLOR=#FF0000><B>  2911.3618&nbsp;&nbsp;</B></FONT></TT></TD><TD ALIGN=RIGHT NOWRAP><TT><FONT COLOR=#FF0000><B>     0.34&nbsp;</B></FONT></TT></TD><TD ALIGN=RIGHT><TT><FONT COLOR=#FF0000><B>1&nbsp;&nbsp;</B></FONT></TT></TD><TD ALIGN=RIGHT NOWRAP><TT><FONT COLOR=#FF0000><B>(31)&nbsp;</B></FONT></TT></TD><TD ALIGN=RIGHT NOWRAP><TT><FONT COLOR=#FF0000><B>0.00071&nbsp;</B></FONT></TT></TD><TD ALIGN=RIGHT><TT><FONT COLOR=#FF0000><B>1&nbsp;&nbsp;</B></FONT></TT></TD><TD ALIGN=RIGHT><TT><FONT COLOR=#FF0000><B>U&nbsp;&nbsp;&nbsp;</B></FONT></TT></TD><TD NOWRAP><TT><FONT COLOR=#FF0000><B>&nbsp;K.NHKEE<U>M</U>SQLTGQ<U>N</U>SGDVNVEINVAPGK.D + Deamidated (NQ); Oxidation (M)</B></FONT></TT></TD></TR>
<TR><TD ALIGN=RIGHT><INPUT TYPE="checkbox" NAME="QUE" VALUE="3222.279552 from(1075.100460,3+) intensity(126183.7578) title(File5284%20Spectrum1059%20scans%3a%204772) rtinseconds(1673) scans(4772) index(1055) query(6273)" CHECKED></TD><TD ALIGN=RIGHT><TT><A HREF="peptide_view.pl?file=..%2Fdata%2F20210430%2FF010405.dat&query=6273&hit=1&index=sp%7CcRAP041%7CP35527%7CK1C9_HUMAN&db_idx=1&px=1&section=5&ave_thresh=13&_ignoreionsscorebelow=20&report=0&_sigthreshold=0.05&_msresflags=1035&_msresflags2=256&percolate=-1&percolate_rt=0&_minpeplen=7&sessionID=all_secdisabledsession" TARGET="_blank">6273</A>&nbsp;&nbsp;</TT></TD><TD ALIGN=RIGHT><TT><FONT COLOR=#FF0000><B>  1075.1005&nbsp;&nbsp;</B></FONT></TT></TD><TD ALIGN=RIGHT><TT><FONT COLOR=#FF0000><B>  3222.2796&nbsp;&nbsp;</B></FONT></TT></TD><TD ALIGN=RIGHT><TT><FONT COLOR=#FF0000><B>  3222.2744&nbsp;&nbsp;</B></FONT></TT></TD><TD ALIGN=RIGHT NOWRAP><TT><FONT COLOR=#FF0000><B>     1.60&nbsp;</B></FONT></TT></TD><TD ALIGN=RIGHT><TT><FONT COLOR=#FF0000><B>0&nbsp;&nbsp;</B></FONT></TT></TD><TD ALIGN=RIGHT NOWRAP><TT><FONT COLOR=#FF0000><B>137&nbsp;&nbsp;</B></FONT></TT></TD><TD ALIGN=RIGHT NOWRAP><TT><FONT COLOR=#FF0000><B>2e-14&nbsp;</B></FONT></TT></TD><TD ALIGN=RIGHT><TT><FONT COLOR=#FF0000><B>1&nbsp;&nbsp;</B></FONT></TT></TD><TD ALIGN=RIGHT><TT><FONT COLOR=#FF0000><B>U&nbsp;&nbsp;&nbsp;</B></FONT></TT></TD><TD NOWRAP><TT><FONT COLOR=#FF0000><B>&nbsp;R.GGSGGSHGGGSGFGGESGGSYGGGEEASGSGGGYGGGSGK.S</B></FONT></TT></TD></TR>
<TR><TD ALIGN=RIGHT><INPUT TYPE="checkbox" NAME="QUE" VALUE="3351.639856 from(838.917240,4+) intensity(127220.7344) title(File5284%20Spectrum2619%20scans%3a%206726) rtinseconds(1962) scans(6726) index(2614) query(6326)" CHECKED></TD><TD ALIGN=RIGHT><TT><A HREF="peptide_view.pl?file=..%2Fdata%2F20210430%2FF010405.dat&query=6326&hit=1&index=sp%7CcRAP041%7CP35527%7CK1C9_HUMAN&db_idx=1&px=1&section=5&ave_thresh=13&_ignoreionsscorebelow=20&report=0&_sigthreshold=0.05&_msresflags=1035&_msresflags2=256&percolate=-1&percolate_rt=0&_minpeplen=7&sessionID=all_secdisabledsession" TARGET="_blank">6326</A>&nbsp;&nbsp;</TT></TD><TD ALIGN=RIGHT><TT><FONT COLOR=#FF0000><B>   838.9172&nbsp;&nbsp;</B></FONT></TT></TD><TD ALIGN=RIGHT><TT><FONT COLOR=#FF0000><B>  3351.6399&nbsp;&nbsp;</B></FONT></TT></TD><TD ALIGN=RIGHT><TT><FONT COLOR=#FF0000><B>  3351.6365&nbsp;&nbsp;</B></FONT></TT></TD><TD ALIGN=RIGHT NOWRAP><TT><FONT COLOR=#FF0000><B>     1.01&nbsp;</B></FONT></TT></TD><TD ALIGN=RIGHT><TT><FONT COLOR=#FF0000><B>2&nbsp;&nbsp;</B></FONT></TT></TD><TD ALIGN=RIGHT NOWRAP><TT><FONT COLOR=#FF0000><B>67&nbsp;&nbsp;</B></FONT></TT></TD><TD ALIGN=RIGHT NOWRAP><TT><FONT COLOR=#FF0000><B>2e-07&nbsp;</B></FONT></TT></TD><TD ALIGN=RIGHT><TT><FONT COLOR=#FF0000><B>1&nbsp;&nbsp;</B></FONT></TT></TD><TD ALIGN=RIGHT><TT><FONT COLOR=#FF0000><B>U&nbsp;&nbsp;&nbsp;</B></FONT></TT></TD><TD NOWRAP><TT><FONT COLOR=#FF0000><B>&nbsp;K.NHKEEMSQLTGQNSGDVNVEINVAPGKDLTK.T</B></FONT></TT></TD></TR>
<TR><TD ALIGN=RIGHT><INPUT TYPE="checkbox" NAME="QUE" VALUE="3367.630336 from(842.914860,4+) intensity(0.0000) title(File5284%20Spectrum2168%20scans%3a%206151) rtinseconds(1876) scans(6151) index(2164) query(6344)" CHECKED></TD><TD ALIGN=RIGHT><TT><A HREF="peptide_view.pl?file=..%2Fdata%2F20210430%2FF010405.dat&query=6344&hit=1&index=sp%7CcRAP041%7CP35527%7CK1C9_HUMAN&db_idx=1&px=1&section=5&ave_thresh=13&_ignoreionsscorebelow=20&report=0&_sigthreshold=0.05&_msresflags=1035&_msresflags2=256&percolate=-1&percolate_rt=0&_minpeplen=7&sessionID=all_secdisabledsession" TARGET="_blank">6344</A>&nbsp;&nbsp;</TT></TD><TD ALIGN=RIGHT><TT><FONT COLOR=#FF0000><B>   842.9149&nbsp;&nbsp;</B></FONT></TT></TD><TD ALIGN=RIGHT><TT><FONT COLOR=#FF0000><B>  3367.6303&nbsp;&nbsp;</B></FONT></TT></TD><TD ALIGN=RIGHT><TT><FONT COLOR=#FF0000><B>  3367.6314&nbsp;&nbsp;</B></FONT></TT></TD><TD ALIGN=RIGHT NOWRAP><TT><FONT COLOR=#FF0000><B>    -0.31&nbsp;</B></FONT></TT></TD><TD ALIGN=RIGHT><TT><FONT COLOR=#FF0000><B>2&nbsp;&nbsp;</B></FONT></TT></TD><TD ALIGN=RIGHT NOWRAP><TT><FONT COLOR=#FF0000><B>(35)&nbsp;</B></FONT></TT></TD><TD ALIGN=RIGHT NOWRAP><TT><FONT COLOR=#FF0000><B>0.00034&nbsp;</B></FONT></TT></TD><TD ALIGN=RIGHT><TT><FONT COLOR=#FF0000><B>1&nbsp;&nbsp;</B></FONT></TT></TD><TD ALIGN=RIGHT><TT><FONT COLOR=#FF0000><B>U&nbsp;&nbsp;&nbsp;</B></FONT></TT></TD><TD NOWRAP><TT><FONT COLOR=#FF0000><B>&nbsp;K.NHKEE<U>M</U>SQLTGQNSGDVNVEINVAPGKDLTK.T + Oxidation (M)</B></FONT></TT></TD></TR>
<TR><TD ALIGN=RIGHT><INPUT TYPE="checkbox" NAME="QUE" VALUE="3391.605176 from(848.908570,4+) intensity(142348.5781) title(File5284%20Spectrum5098%20scans%3a%209525) rtinseconds(2331) scans(9525) index(5093) query(6360)" CHECKED></TD><TD ALIGN=RIGHT><TT><A HREF="peptide_view.pl?file=..%2Fdata%2F20210430%2FF010405.dat&query=6360&hit=1&index=sp%7CcRAP041%7CP35527%7CK1C9_HUMAN&db_idx=1&px=1&section=5&ave_thresh=13&_ignoreionsscorebelow=20&report=0&_sigthreshold=0.05&_msresflags=1035&_msresflags2=256&percolate=-1&percolate_rt=0&_minpeplen=7&sessionID=all_secdisabledsession" TARGET="_blank">6360</A>&nbsp;&nbsp;</TT></TD><TD ALIGN=RIGHT><TT><FONT COLOR=#FF0000><B>   848.9086&nbsp;&nbsp;</B></FONT></TT></TD><TD ALIGN=RIGHT><TT><FONT COLOR=#FF0000><B>  3391.6052&nbsp;&nbsp;</B></FONT></TT></TD><TD ALIGN=RIGHT><TT><FONT COLOR=#FF0000><B>  3391.6015&nbsp;&nbsp;</B></FONT></TT></TD><TD ALIGN=RIGHT NOWRAP><TT><FONT COLOR=#FF0000><B>     1.08&nbsp;</B></FONT></TT></TD><TD ALIGN=RIGHT><TT><FONT COLOR=#FF0000><B>1&nbsp;&nbsp;</B></FONT></TT></TD><TD ALIGN=RIGHT NOWRAP><TT><FONT COLOR=#FF0000><B>99&nbsp;&nbsp;</B></FONT></TT></TD><TD ALIGN=RIGHT NOWRAP><TT><FONT COLOR=#FF0000><B>1.3e-10&nbsp;</B></FONT></TT></TD><TD ALIGN=RIGHT><TT><FONT COLOR=#FF0000><B>1&nbsp;&nbsp;</B></FONT></TT></TD><TD ALIGN=RIGHT><TT><FONT COLOR=#FF0000><B>U&nbsp;&nbsp;&nbsp;</B></FONT></TT></TD><TD NOWRAP><TT><FONT COLOR=#FF0000><B>&nbsp;R.KDIENQYETQITQIEHEVSSSGQEVQSSAK.E</B></FONT></TT></TD></TR>
<TR><TD ALIGN=RIGHT><INPUT TYPE="checkbox" NAME="QUE" VALUE="4971.933820 from(995.394040,5+) intensity(0.0000) title(File5284%20Spectrum423%20scans%3a%203863) rtinseconds(1516) scans(3863) index(419) query(6797)" CHECKED></TD><TD ALIGN=RIGHT><TT><A HREF="peptide_view.pl?file=..%2Fdata%2F20210430%2FF010405.dat&query=6797&hit=1&index=sp%7CcRAP041%7CP35527%7CK1C9_HUMAN&db_idx=1&px=1&section=5&ave_thresh=13&_ignoreionsscorebelow=20&report=0&_sigthreshold=0.05&_msresflags=1035&_msresflags2=256&percolate=-1&percolate_rt=0&_minpeplen=7&sessionID=all_secdisabledsession" TARGET="_blank">6797</A>&nbsp;&nbsp;</TT></TD><TD ALIGN=RIGHT><TT><FONT COLOR=#FF0000><B>   995.3940&nbsp;&nbsp;</B></FONT></TT></TD><TD ALIGN=RIGHT><TT><FONT COLOR=#FF0000><B>  4971.9338&nbsp;&nbsp;</B></FONT></TT></TD><TD ALIGN=RIGHT><TT><FONT COLOR=#FF0000><B>  4971.9293&nbsp;&nbsp;</B></FONT></TT></TD><TD ALIGN=RIGHT NOWRAP><TT><FONT COLOR=#FF0000><B>     0.91&nbsp;</B></FONT></TT></TD><TD ALIGN=RIGHT><TT><FONT COLOR=#FF0000><B>0&nbsp;&nbsp;</B></FONT></TT></TD><TD ALIGN=RIGHT NOWRAP><TT><FONT COLOR=#FF0000><B>36&nbsp;&nbsp;</B></FONT></TT></TD><TD ALIGN=RIGHT NOWRAP><TT><FONT COLOR=#FF0000><B>0.00026&nbsp;</B></FONT></TT></TD><TD ALIGN=RIGHT><TT><FONT COLOR=#FF0000><B>1&nbsp;&nbsp;</B></FONT></TT></TD><TD ALIGN=RIGHT><TT><FONT COLOR=#FF0000><B>U&nbsp;&nbsp;&nbsp;</B></FONT></TT></TD><TD NOWRAP><TT><FONT COLOR=#FF0000><B>&nbsp;R.GGSGGSYGGGSGSGGGSGGGYGGGSGGGHSGGSGGGHSGGSGGNYGGGSGSGGGSGGGYGGGSGSR.G</B></FONT></TT></TD></TR>
</TABLE>
<BR>

<HR>
<TABLE BORDER=0 CELLSPACING=0>
<TR><TD><TT><B><A NAME="Hit5">5.</A>&nbsp;&nbsp;&nbsp;&nbsp;</B></TT></TD><TD NOWRAP><TT><A HREF="protein_view.pl?file=..%2Fdata%2F20210430%2FF010405.dat&hit=PatA&db_idx=2&px=1&ave_thresh=13&_ignoreionsscorebelow=20&report=0&_sigthreshold=0.05&_msresflags=1035&_msresflags2=256&percolate=-1&percolate_rt=0&_minpeplen=7&sessionID=all_secdisabledsession" TARGET="_blank">2::PatA</A>&nbsp;&nbsp;&nbsp;&nbsp;<B>Mass:</B>&nbsp;63033&nbsp;&nbsp;&nbsp;&nbsp;<B>Score:</B>&nbsp;1480&nbsp;&nbsp;&nbsp;<B>Matches:</B>&nbsp;86(86)&nbsp;&nbsp;<B>Sequences:</B>&nbsp;28(28)&nbsp;&nbsp;<B>emPAI:</B>&nbsp;23.13</TT></TD></TR>
<TR><TD>&nbsp;</TD><TD NOWRAP><TT>PatA</TT></TD></TR>
</TABLE>
<TABLE BORDER=0 CELLSPACING=0>
<TR><TD ALIGN=RIGHT><INPUT TYPE="checkbox" NAME="INCLUDE" VALUE="5" onClick="SaveClicks(this,this.form)"></TD><TD NOWRAP><TT>Check to include this hit in error tolerant search or archive report</TT></TD></TR>
<TR><TD><TT>&nbsp;&nbsp;&nbsp;&nbsp;&nbsp;&nbsp;</TT></TD><TD>&nbsp;</TD></TR>
</TABLE>
<TABLE BORDER=0 CELLPADDING=0 CELLSPACING=0>
<TR><TD><TT>&nbsp;&nbsp;&nbsp;&nbsp;&nbsp;&nbsp;</TT></TD><TD ALIGN=RIGHT><TT><B>Query&nbsp;&nbsp;</B></TT></TD><TD ALIGN=RIGHT><TT><B>Observed&nbsp;&nbsp;</B></TT></TD><TD ALIGN=RIGHT NOWRAP><TT><B>Mr(expt)&nbsp;&nbsp;</B></TT></TD><TD ALIGN=RIGHT NOWRAP><TT><B>Mr(calc)&nbsp;&nbsp;</B></TT></TD><TD ALIGN=RIGHT><TT><B>&nbsp;ppm&nbsp;&nbsp;</B></TT></TD><TD ALIGN=RIGHT><TT><B>Miss&nbsp;</B></TT></TD><TD ALIGN=RIGHT><TT><B>Score&nbsp;</B></TT></TD><TD ALIGN=RIGHT><TT><B>Expect&nbsp;</B></TT></TD><TD ALIGN=RIGHT><TT><B>Rank&nbsp;</B></TT></TD><TD ALIGN=RIGHT><TT><B>Unique&nbsp;</B></TT></TD><TD><TT><B>&nbsp;Peptide</B></TT></TD></TR>
<TR><TD ALIGN=RIGHT><INPUT TYPE="checkbox" NAME="QUE" VALUE="889.450848 from(445.732700,2+) intensity(3061863.0000) title(File5284%20Spectrum828%20scans%3a%204449) rtinseconds(1619) scans(4449) index(824) query(511)" CHECKED></TD><TD ALIGN=RIGHT><TT><A HREF="peptide_view.pl?file=..%2Fdata%2F20210430%2FF010405.dat&query=511&hit=1&index=PatA&db_idx=2&px=1&section=5&ave_thresh=13&_ignoreionsscorebelow=20&report=0&_sigthreshold=0.05&_msresflags=1035&_msresflags2=256&percolate=-1&percolate_rt=0&_minpeplen=7&sessionID=all_secdisabledsession" TARGET="_blank">511</A>&nbsp;&nbsp;</TT></TD><TD ALIGN=RIGHT><TT><FONT COLOR=#FF0000><B>   445.7327&nbsp;&nbsp;</B></FONT></TT></TD><TD ALIGN=RIGHT><TT><FONT COLOR=#FF0000><B>   889.4508&nbsp;&nbsp;</B></FONT></TT></TD><TD ALIGN=RIGHT><TT><FONT COLOR=#FF0000><B>   889.4505&nbsp;&nbsp;</B></FONT></TT></TD><TD ALIGN=RIGHT NOWRAP><TT><FONT COLOR=#FF0000><B>     0.39&nbsp;</B></FONT></TT></TD><TD ALIGN=RIGHT><TT><FONT COLOR=#FF0000><B>0&nbsp;&nbsp;</B></FONT></TT></TD><TD ALIGN=RIGHT NOWRAP><TT><FONT COLOR=#FF0000><B>34&nbsp;&nbsp;</B></FONT></TT></TD><TD ALIGN=RIGHT NOWRAP><TT><FONT COLOR=#FF0000><B>0.00036&nbsp;</B></FONT></TT></TD><TD ALIGN=RIGHT><TT><FONT COLOR=#FF0000><B>1&nbsp;&nbsp;</B></FONT></TT></TD><TD ALIGN=RIGHT><TT><FONT COLOR=#FF0000><B>U&nbsp;&nbsp;&nbsp;</B></FONT></TT></TD><TD NOWRAP><TT><FONT COLOR=#FF0000><B>&nbsp;R.EVSEGTLR.K</B></FONT></TT></TD></TR>
<TR><TD ALIGN=RIGHT><INPUT TYPE="checkbox" NAME="QUE" VALUE="894.419348 from(448.216950,2+) intensity(722254.6250) title(File5284%20Spectrum243%20scans%3a%203562) rtinseconds(1454) scans(3562) index(239) query(518)" CHECKED></TD><TD ALIGN=RIGHT><TT><A HREF="peptide_view.pl?file=..%2Fdata%2F20210430%2FF010405.dat&query=518&hit=1&index=PatA&db_idx=2&px=1&section=5&ave_thresh=13&_ignoreionsscorebelow=20&report=0&_sigthreshold=0.05&_msresflags=1035&_msresflags2=256&percolate=-1&percolate_rt=0&_minpeplen=7&sessionID=all_secdisabledsession" TARGET="_blank">518</A>&nbsp;&nbsp;</TT></TD><TD ALIGN=RIGHT><TT><FONT COLOR=#FF0000><B>   448.2169&nbsp;&nbsp;</B></FONT></TT></TD><TD ALIGN=RIGHT><TT><FONT COLOR=#FF0000><B>   894.4193&nbsp;&nbsp;</B></FONT></TT></TD><TD ALIGN=RIGHT><TT><FONT COLOR=#FF0000><B>   894.4196&nbsp;&nbsp;</B></FONT></TT></TD><TD ALIGN=RIGHT NOWRAP><TT><FONT COLOR=#FF0000><B>    -0.23&nbsp;</B></FONT></TT></TD><TD ALIGN=RIGHT><TT><FONT COLOR=#FF0000><B>0&nbsp;&nbsp;</B></FONT></TT></TD><TD ALIGN=RIGHT NOWRAP><TT><FONT COLOR=#FF0000><B>(27)&nbsp;</B></FONT></TT></TD><TD ALIGN=RIGHT NOWRAP><TT><FONT COLOR=#FF0000><B>0.0019&nbsp;</B></FONT></TT></TD><TD ALIGN=RIGHT><TT><FONT COLOR=#FF0000><B>1&nbsp;&nbsp;</B></FONT></TT></TD><TD ALIGN=RIGHT><TT><FONT COLOR=#FF0000><B>U&nbsp;&nbsp;&nbsp;</B></FONT></TT></TD><TD NOWRAP><TT><FONT COLOR=#FF0000><B>&nbsp;R.GTNFSGGQK.Q</B></FONT></TT></TD></TR>
<TR><TD ALIGN=RIGHT><INPUT TYPE="checkbox" NAME="QUE" VALUE="895.403728 from(448.709140,2+) intensity(584851.2500) title(File5284%20Spectrum382%20scans%3a%203781) rtinseconds(1497) scans(3781) index(378) query(520)" CHECKED></TD><TD ALIGN=RIGHT><TT><A HREF="peptide_view.pl?file=..%2Fdata%2F20210430%2FF010405.dat&query=520&hit=1&index=PatA&db_idx=2&px=1&section=5&ave_thresh=13&_ignoreionsscorebelow=20&report=0&_sigthreshold=0.05&_msresflags=1035&_msresflags2=256&percolate=-1&percolate_rt=0&_minpeplen=7&sessionID=all_secdisabledsession" TARGET="_blank">520</A>&nbsp;&nbsp;</TT></TD><TD ALIGN=RIGHT><TT><FONT COLOR=#FF0000><B>   448.7091&nbsp;&nbsp;</B></FONT></TT></TD><TD ALIGN=RIGHT><TT><FONT COLOR=#FF0000><B>   895.4037&nbsp;&nbsp;</B></FONT></TT></TD><TD ALIGN=RIGHT><TT><FONT COLOR=#FF0000><B>   895.4036&nbsp;&nbsp;</B></FONT></TT></TD><TD ALIGN=RIGHT NOWRAP><TT><FONT COLOR=#FF0000><B>     0.18&nbsp;</B></FONT></TT></TD><TD ALIGN=RIGHT><TT><FONT COLOR=#FF0000><B>0&nbsp;&nbsp;</B></FONT></TT></TD><TD ALIGN=RIGHT NOWRAP><TT><FONT COLOR=#FF0000><B>29&nbsp;&nbsp;</B></FONT></TT></TD><TD ALIGN=RIGHT NOWRAP><TT><FONT COLOR=#FF0000><B>0.0013&nbsp;</B></FONT></TT></TD><TD ALIGN=RIGHT><TT><FONT COLOR=#FF0000><B>1&nbsp;&nbsp;</B></FONT></TT></TD><TD ALIGN=RIGHT><TT><FONT COLOR=#FF0000><B>U&nbsp;&nbsp;&nbsp;</B></FONT></TT></TD><TD NOWRAP><TT><FONT COLOR=#FF0000><B>&nbsp;R.GTNFSGG<U>Q</U>K.Q + Deamidated (NQ)</B></FONT></TT></TD></TR>
<TR><TD ALIGN=RIGHT><INPUT TYPE="checkbox" NAME="QUE" VALUE="905.495888 from(453.755220,2+) intensity(61934.3789) title(File5284%20Spectrum5544%20scans%3a%2010020) rtinseconds(2395) scans(10020) index(5539) query(561)" CHECKED></TD><TD ALIGN=RIGHT><TT><A HREF="peptide_view.pl?file=..%2Fdata%2F20210430%2FF010405.dat&query=561&hit=1&index=PatA&db_idx=2&px=1&section=5&ave_thresh=13&_ignoreionsscorebelow=20&report=0&_sigthreshold=0.05&_msresflags=1035&_msresflags2=256&percolate=-1&percolate_rt=0&_minpeplen=7&sessionID=all_secdisabledsession" TARGET="_blank">561</A>&nbsp;&nbsp;</TT></TD><TD ALIGN=RIGHT><TT><FONT COLOR=#FF0000><B>   453.7552&nbsp;&nbsp;</B></FONT></TT></TD><TD ALIGN=RIGHT><TT><FONT COLOR=#FF0000><B>   905.4959&nbsp;&nbsp;</B></FONT></TT></TD><TD ALIGN=RIGHT><TT><FONT COLOR=#FF0000><B>   905.4971&nbsp;&nbsp;</B></FONT></TT></TD><TD ALIGN=RIGHT NOWRAP><TT><FONT COLOR=#FF0000><B>    -1.29&nbsp;</B></FONT></TT></TD><TD ALIGN=RIGHT><TT><FONT COLOR=#FF0000><B>0&nbsp;&nbsp;</B></FONT></TT></TD><TD ALIGN=RIGHT NOWRAP><TT><FONT COLOR=#FF0000><B>41&nbsp;&nbsp;</B></FONT></TT></TD><TD ALIGN=RIGHT NOWRAP><TT><FONT COLOR=#FF0000><B>8.1e-05&nbsp;</B></FONT></TT></TD><TD ALIGN=RIGHT><TT><FONT COLOR=#FF0000><B>1&nbsp;&nbsp;</B></FONT></TT></TD><TD ALIGN=RIGHT><TT><FONT COLOR=#FF0000><B>U&nbsp;&nbsp;&nbsp;</B></FONT></TT></TD><TD NOWRAP><TT><FONT COLOR=#FF0000><B>&nbsp;K.FQTLLER.I</B></FONT></TT></TD></TR>
<TR><TD ALIGN=RIGHT><INPUT TYPE="checkbox" NAME="QUE" VALUE="905.496808 from(453.755680,2+) intensity(224827.8594) title(File5284%20Spectrum4475%20scans%3a%208835) rtinseconds(2243) scans(8835) index(4470) query(562)" CHECKED></TD><TD ALIGN=RIGHT><TT><A HREF="peptide_view.pl?file=..%2Fdata%2F20210430%2FF010405.dat&query=562&hit=1&index=PatA&db_idx=2&px=1&section=5&ave_thresh=13&_ignoreionsscorebelow=20&report=0&_sigthreshold=0.05&_msresflags=1035&_msresflags2=256&percolate=-1&percolate_rt=0&_minpeplen=7&sessionID=all_secdisabledsession" TARGET="_blank">562</A>&nbsp;&nbsp;</TT></TD><TD ALIGN=RIGHT><TT><FONT COLOR=#FF0000><B>   453.7557&nbsp;&nbsp;</B></FONT></TT></TD><TD ALIGN=RIGHT><TT><FONT COLOR=#FF0000><B>   905.4968&nbsp;&nbsp;</B></FONT></TT></TD><TD ALIGN=RIGHT><TT><FONT COLOR=#FF0000><B>   905.4971&nbsp;&nbsp;</B></FONT></TT></TD><TD ALIGN=RIGHT NOWRAP><TT><FONT COLOR=#FF0000><B>    -0.27&nbsp;</B></FONT></TT></TD><TD ALIGN=RIGHT><TT><FONT COLOR=#FF0000><B>0&nbsp;&nbsp;</B></FONT></TT></TD><TD ALIGN=RIGHT NOWRAP><TT><FONT COLOR=#FF0000><B>(34)&nbsp;</B></FONT></TT></TD><TD ALIGN=RIGHT NOWRAP><TT><FONT COLOR=#FF0000><B>0.00042&nbsp;</B></FONT></TT></TD><TD ALIGN=RIGHT><TT><FONT COLOR=#FF0000><B>1&nbsp;&nbsp;</B></FONT></TT></TD><TD ALIGN=RIGHT><TT><FONT COLOR=#FF0000><B>U&nbsp;&nbsp;&nbsp;</B></FONT></TT></TD><TD NOWRAP><TT><FONT COLOR=#FF0000><B>&nbsp;K.FQTLLER.I</B></FONT></TT></TD></TR>
<TR><TD ALIGN=RIGHT><INPUT TYPE="checkbox" NAME="QUE" VALUE="905.497288 from(453.755920,2+) intensity(691094.3750) title(File5284%20Spectrum3972%20scans%3a%208275) rtinseconds(2171) scans(8275) index(3967) query(564)" CHECKED></TD><TD ALIGN=RIGHT><TT><A HREF="peptide_view.pl?file=..%2Fdata%2F20210430%2FF010405.dat&query=564&hit=1&index=PatA&db_idx=2&px=1&section=5&ave_thresh=13&_ignoreionsscorebelow=20&report=0&_sigthreshold=0.05&_msresflags=1035&_msresflags2=256&percolate=-1&percolate_rt=0&_minpeplen=7&sessionID=all_secdisabledsession" TARGET="_blank">564</A>&nbsp;&nbsp;</TT></TD><TD ALIGN=RIGHT><TT><FONT COLOR=#FF0000><B>   453.7559&nbsp;&nbsp;</B></FONT></TT></TD><TD ALIGN=RIGHT><TT><FONT COLOR=#FF0000><B>   905.4973&nbsp;&nbsp;</B></FONT></TT></TD><TD ALIGN=RIGHT><TT><FONT COLOR=#FF0000><B>   905.4971&nbsp;&nbsp;</B></FONT></TT></TD><TD ALIGN=RIGHT NOWRAP><TT><FONT COLOR=#FF0000><B>     0.26&nbsp;</B></FONT></TT></TD><TD ALIGN=RIGHT><TT><FONT COLOR=#FF0000><B>0&nbsp;&nbsp;</B></FONT></TT></TD><TD ALIGN=RIGHT NOWRAP><TT><FONT COLOR=#FF0000><B>(38)&nbsp;</B></FONT></TT></TD><TD ALIGN=RIGHT NOWRAP><TT><FONT COLOR=#FF0000><B>0.00017&nbsp;</B></FONT></TT></TD><TD ALIGN=RIGHT><TT><FONT COLOR=#FF0000><B>1&nbsp;&nbsp;</B></FONT></TT></TD><TD ALIGN=RIGHT><TT><FONT COLOR=#FF0000><B>U&nbsp;&nbsp;&nbsp;</B></FONT></TT></TD><TD NOWRAP><TT><FONT COLOR=#FF0000><B>&nbsp;K.FQTLLER.I</B></FONT></TT></TD></TR>
[truncated: 1,167,504 more chars]
