# Supplementary material for: Drug‐dependent inhibition of nucleotide hydrolysis in the heterodimeric ABC multidrug transporter PatAB from Streptococcus pneumoniae
Source: FEBS J. 2022 Feb 11;289(13):3770–88. doi: 10.1111/febs.16366 (PMC9541285; doi:10.1111/febs.16366)
Supplement: Supplementary file 1 — Data S1. LC‐MS/MS Mascot search data for top and bottom signal of PatAB on SDS‐PAGE in Fig. 1A. [file FEBS-289-3770-s001.zip › febs16366-sup-0004-P214_PatB_Top.mht]

thread-index: Adc9zRxeoNDVoHUUQ+2E97n4M5jAeQ==
MIME-Version: 1.0
Content-Type: multipart/related;
	boundary="----=_NextPart_000_0001_01D73DD5.80E3CC60"
Content-Location: http://128.232.224.220/mascot/cgi/master_results_ccp_matched.pl?file=../data/20210430/F010406.dat&_sigthreshold=0.05&_ignoreionsscorebelow=20&_requireboldred=1&_server_mudpit_switch=900000&reptype=peptide&_showpopups=FALSE
Content-Class: urn:content-classes:message
Importance: normal
Priority: normal
X-MimeOLE: Produced By Microsoft MimeOLE

This is a multi-part message in MIME format.

------=_NextPart_000_0001_01D73DD5.80E3CC60
Content-Type: multipart/alternative;
	boundary="----=_NextPart_001_0002_01D73DD5.80E3F370"


------=_NextPart_001_0002_01D73DD5.80E3F370
Content-Type: text/plain;
	charset="iso-8859-1"
Content-Transfer-Encoding: quoted-printable


 Mascot Search Results


User            :=20
Email           :=20
Search title    : Megan PatAB 20210430 (C:\ProgramData\Matrix
Science\Mascot Daemon\parameters\Megan_PatAB_20210430.par), submitted
from Daemon on CCP-PC152
MS data file    :
\\172.25.35.201\data\CORE\RAW_DATA_2018_LUMOS\P214_Megan_Ansbro\P214_1_T
op.mgf
Database 1      : cRAP 20190401 (125 sequences; 41129 residues)
Database 2      : P214_Megan_Ansbro_PatA_and_B_20210430
Megan_Ansbro_PatA_and_B_20210430_20210430 (10 sequences; 4945 residues)
Timestamp       : 30 Apr 2021 at 14:14:09 GMT


Protein hits    :	 1::sp|cRAP054|P04264|K2C1_HUMAN
Keratin, type II cytoskeletal 1 OS=3DHomo sapiens GN=3DKRT1 PE=3D1 =
SV=3D6=09

 	 1::sp|cRAP041|P35527|K1C9_HUMAN	 Keratin, type I
cytoskeletal 9 OS=3DHomo sapiens GN=3DKRT9 PE=3D1 SV=3D3=09

 	 1::sp|cRAP053|P35908|K22E_HUMAN	 Keratin, type II
cytoskeletal 2 epidermal OS=3DHomo sapiens GN=3DKRT2 PE=3D1 SV=3D2=09

 	 1::sp|cRAP039|P13645|K1C10_HUMAN	 Keratin, type I
cytoskeletal 10 OS=3DHomo sapiens GN=3DKRT10 PE=3D1 SV=3D6=09

 	 2::PatB	 PatB=09

 	 2::PatA	 PatA=09

 	 2::MsbA_sequence	 MsbA_sequence=09

 	 1::sp|cRAP002|P02768|ALBU_HUMAN	 Serum albumin OS=3DHomo
sapiens GN=3DALB PE=3D1 SV=3D2=09

 	 1::sp|cRAP040|O77727|K1C15_SHEEP	 Keratin, type I
cytoskeletal 15 OS=3DOvis aries GN=3DKRT15 PE=3D2 SV=3D1=09

 	 2::Tryp	 Tryp=09

 	 1::sp|cRAP078|P00698|LYSC_CHICK	 Lysozyme C OS=3DGallus
gallus GN=3DLYZ PE=3D1 SV=3D1=09

 	 1::sp|cRAP017|P04040|CATA_HUMAN	 Catalase OS=3DHomo
sapiens GN=3DCAT PE=3D1 SV=3D3=09

 	 1::sp|cRAP095|Q06830|PRDX1_HUMAN	 Peroxiredoxin-1
OS=3DHomo sapiens GN=3DPRDX1 PE=3D1 SV=3D1=09

 	 1::sp|cRAP099|P62979|RS27A_HUMAN	 Ubiquitin-40S
ribosomal protein S27a OS=3DHomo sapiens GN=3DRPS27A PE=3D1 SV=3D2=09

 	 1::sp|cRAP018|P07339|CATD_HUMAN	 Cathepsin D OS=3DHomo
sapiens GN=3DCTSD PE=3D1 SV=3D1=09

 	 1::sp|cRAP079|P61626|LYSC_HUMAN	 Lysozyme C OS=3DHomo
sapiens GN=3DLYZ PE=3D1 SV=3D1=09

 	 1::sp|cRAP109|P02788|TRFL_HUMAN	 Lactotransferrin
OS=3DHomo sapiens GN=3DLTF PE=3D1 SV=3D6=09

 	 1::sp|cRAP106|P10599|THIO_HUMAN	 Thioredoxin OS=3DHomo
sapiens GN=3DTXN PE=3D1 SV=3D3=09

 	 1::sp|cRAP081|P68082|MYG_HORSE	 Myoglobin OS=3DEquus caballus
GN=3DMB PE=3D1 SV=3D2=09

 	 1::sp|P22629|SAV_STRAV	 Streptavidin OS=3DStreptomyces avidinii
OX=3D1895 PE=3D1 SV=3D1=09

 	 1::sp|cRAP057|P25691|K2M3_SHEEP	 Keratin, type II
microfibrillar, component 5 OS=3DOvis aries PE=3D1 SV=3D1=09

 	 1::sp|cRAP006|P08758|ANXA5_HUMAN	 Annexin A5 OS=3DHomo
sapiens GN=3DANXA5 PE=3D1 SV=3D2=09


Mascot Score Histogram

Ions score is -10*Log(P), where P is the probability that the observed
match is a random event.
Individual ions scores > 13 indicate identity or extensive homology
(p<0.05).
Protein scores are derived from ions scores as a non-probabilistic
basis for ranking protein hits.

Score Distribution=20
 =20

Peptide Summary Report

 	Protein Family Summary Peptide Summary Select Summary (protein
hits) Select Summary (unassigned) Export Search Results  	Help
Help =09
 	 Significance threshold p<  	Max. number of hits
Standard scoring  MudPIT scoring  	Ions score or expect cut-off
Show sub-sets  =09
 	 Show pop-ups  Suppress pop-ups  	Sort unassigned
Decreasing Score Increasing query / Mr Decreasing Intensity  	Require
bold red   =09
 	 Preferred taxonomy All entries . . Archaea (Archaeobacteria) .
. Eukaryota (eucaryotes) . . . . Alveolata (alveolates) . . . . . .
Plasmodium falciparum (malaria parasite) . . . . . . Other Alveolata .
. . . Metazoa (Animals) . . . . . . Caenorhabditis elegans . . . . . .
Drosophila (fruit flies) . . . . . . Chordata (vertebrates and
relatives) . . . . . . . . bony vertebrates . . . . . . . . . .
lobe-finned fish and tetrapod clade . . . . . . . . . . . . Mammalia
(mammals) . . . . . . . . . . . . . . Primates . . . . . . . . . . . .
. . . . Homo sapiens (human) . . . . . . . . . . . . . . . . Other
primates . . . . . . . . . . . . . . Rodentia (Rodents) . . . . . . . .
. . . . . . . . Mus. . . . . . . . . . . . . . . . . . . Mus musculus
(house mouse) . . . . . . . . . . . . . . . . Rattus . . . . . . . . .
. . . . . . . Other rodentia . . . . . . . . . . . . . . Other mammalia
. . . . . . . . . . . . Xenopus laevis (African clawed frog) . . . . .
. . . . . . . Other lobe-finned fish and tetrapod clade . . . . . . . .
. . Actinopterygii (ray-finned fishes) . . . . . . . . . . . . Takifugu
rubripes (Japanese Pufferfish) . . . . . . . . . . . . Danio rerio
(zebra fish) . . . . . . . . . . . . Other Actinopterygii . . . . . . .
. Other Chordata . . . . . . Other Metazoa . . . . Dictyostelium
discoideum . . . . Fungi . . . . . . Saccharomyces Cerevisiae (baker's
yeast) . . . . . . Schizosaccharomyces pombe (fission yeast) . . . . .
. Pneumocystis carinii . . . . . . Other Fungi . . . . Viridiplantae
(Green Plants) . . . . . . Arabidopsis thaliana (thale cress) . . . . .
. Oryza sativa (rice) . . . . . . Other green plants . . . . Other
Eukaryota . . Bacteria (Eubacteria) . . . . Actinobacteria (class) . .
. . . . Mycobacterium tuberculosis complex . . . . . . Other
Actinobacteria (class) . . . . Firmicutes (gram-positive bacteria) . .
. . . . Bacillus subtilis . . . . . . Mycoplasma . . . . . .
Streptococcus Pneumoniae . . . . . . Streptomyces coelicolor . . . . .
. Other Firmicutes . . . . Proteobacteria (purple bacteria) . . . . . .
Agrobacterium tumefaciens . . . . . . Campylobacter jejuni . . . . . .
Escherichia coli . . . . . . Neisseria meningitidis . . . . . .
Salmonella . . . . . . Other Proteobacteria . . . . Other Bacteria . .
Viruses . . . . Hepatitis C virus . . . . Other viruses . . Other
(includes plasmids and artificial sequences) . . unclassified . .
Species information unavailable  =09


                          =20

         Error tolerant    =20

1.    	1::sp|cRAP054|P04264|K2C1_HUMAN    Mass: 66170    Score: 4220
Matches: 149(149)  Sequences: 66(66)  emPAI: 956.24=09
 	Keratin, type II cytoskeletal 1 OS=3DHomo sapiens GN=3DKRT1 PE=3D1
SV=3D6=09
	Check to include this hit in error tolerant search or archive
report=09
      	 =09
      	Query  	Observed  	Mr(expt)  	Mr(calc)  	 ppm
Miss 	Score 	Expect 	Rank 	Unique 	 Peptide=09
	144  	402.7086  	803.4026  	803.4025  	0.11
0  	33  	0.0005 	1  	U   	 R.SEIDNVK.K=09
	268  	416.7476  	831.4806  	831.4814  	-1.00
0  	48  	1.7e-05 	1  	U   	 K.SISISVAR.G=09
	269  	416.7480  	831.4814  	831.4814  	-0.04
0  	(42) 	6.7e-05 	1  	U   	 K.SISISVAR.G=09
	270  	416.7481  	831.4817  	831.4814  	0.39
0  	(25) 	0.0029 	1  	U   	 K.SISISVAR.G=09
	271  	416.7481  	831.4817  	831.4814  	0.39
0  	(30) 	0.00089 	1  	U   	 K.SISISVAR.G=09
	272  	416.7490  	831.4834  	831.4814  	2.37
0  	(40) 	8.9e-05 	1  	U   	 K.SISISVAR.G=09
	273  	416.7490  	831.4834  	831.4814  	2.37
0  	(31) 	0.00077 	1  	U   	 K.SISISVAR.G=09
	439  	437.7526  	873.4907  	873.4920  	-1.47
0  	(38) 	0.00016 	1  	U   	 R.SLVNLGGSK.S=09
	440  	438.2449  	874.4753  	874.4760  	-0.77
0  	47  	2e-05 	1  	U   	 R.SLVNLGGSK.S + Deamidated
(NQ)=09
	441  	438.2454  	874.4762  	874.4760  	0.21
0  	(46) 	2.5e-05 	1  	U   	 R.SLVNLGGSK.S +
Deamidated (NQ)=09
	570  	457.7803  	913.5460  	913.5457  	0.35
2  	23  	0.0056 	1  	U   	 R.RRVDQLK.S=09
	646  	466.7560  	931.4974  	931.4974  	-0.03
1  	35  	0.00031 	1  	U   	 R.SEIDNVKK.Q=09
	705  	473.2538  	944.4930  	944.4927  	0.35
1  	56  	2.7e-06 	1  	U   	 R.GENALKDAK.N=09
	715  	473.7457  	945.4769  	945.4767  	0.24
1  	(47) 	1.9e-05 	1  	U   	 R.GENALKDAK.N +
Deamidated (NQ)=09
	861  	487.2693  	972.5240  	972.5240  	0.06
0  	(40) 	0.00011 	1  	    	 K.IEISELNR.V=09
	862  	487.2693  	972.5241  	972.5240  	0.12
0  	53  	4.5e-06 	1  	    	 K.IEISELNR.V=09
	998  	500.2261  	998.4376  	998.4379  	-0.31
0  	(32) 	0.00067 	1  	U   	 K.DVDGAYMTK.V=09
	1002  	500.2266  	998.4386  	998.4379  	0.67
0  	41  	8.3e-05 	1  	U   	 K.DVDGAYMTK.V=09
	1055  	508.2236  	1014.4326  	1014.4328  	-0.17
0  	(36) 	0.00024 	1  	U   	 K.DVDGAYMTK.V +
Oxidation (M)=09
	1056  	508.2237  	1014.4328  	1014.4328  	0.01
0  	(34) 	0.00038 	1  	U   	 K.DVDGAYMTK.V +
Oxidation (M)=09
	1057  	508.2249  	1014.4351  	1014.4328  	2.30
0  	(21) 	0.0077 	1  	U   	 K.DVDGAYMTK.V + Oxidation (M)=09
	1152  	517.2618  	1032.5091  	1032.5087  	0.39
0  	(55) 	3.1e-06 	1  	U   	 R.TLLEGEESR.M=09
	1153  	517.2619  	1032.5092  	1032.5087  	0.50
0  	55  	3.1e-06 	1  	U   	 R.TLLEGEESR.M=09
	1284  	533.2645  	1064.5145  	1064.5138  	0.66
0  	35  	0.00028 	1  	U   	 K.AQYEDIAQK.S=09
	1293  	533.7620  	1065.5095  	1065.5090  	0.41
1  	(50) 	1e-05 	1  	    	 K.YEDEINKR.T=09
	1294  	533.7623  	1065.5100  	1065.5090  	0.88
1  	51  	7.9e-06 	1  	    	 K.YEDEINKR.T=09
	1295  	533.7624  	1065.5103  	1065.5090  	1.22
1  	(46) 	2.7e-05 	1  	    	 K.YEDEINKR.T=09
	1319  	537.3016  	1072.5886  	1072.5876  	0.88
1  	40  	9.5e-05 	1  	U   	 R.LRSEIDNVK.K=09
	1425  	546.7552  	1091.4958  	1091.4956  	0.22
0  	(87) 	1.9e-09 	1  	U   	 R.GSGGGSSGGSIGGR.G=09
	1426  	546.7553  	1091.4961  	1091.4956  	0.44
0  	97  	2e-10 	1  	U   	 R.GSGGGSSGGSIGGR.G=09
	1615  	563.2739  	1124.5332  	1124.5349  	-1.56
0  	(61) 	8.7e-07 	1  	U   	 K.AEAESLYQSK.Y=09
	1616  	563.2750  	1124.5354  	1124.5349  	0.39
0  	61  	8.2e-07 	1  	U   	 K.AEAESLYQSK.Y=09
	1617  	563.2753  	1124.5361  	1124.5349  	1.05
0  	(43) 	4.7e-05 	1  	U   	 K.AEAESLYQSK.Y=09
	1625  	564.2739  	1126.5333  	1126.5329  	0.40
1  	60  	9.2e-07 	1  	U   	 K.KDVDGAYMTK.V=09
	1703  	571.2636  	1140.5127  	1140.5121  	0.50
0  	39  	0.00012 	1  	U   	 R.DYQELMNTK.L=09
	1716  	572.2709  	1142.5273  	1142.5278  	-0.39
1  	(56) 	2.6e-06 	1  	U   	 K.KDVDGAYMTK.V +
Oxidation (M)=09
	1790  	579.2611  	1156.5077  	1156.5070  	0.56
0  	(37) 	0.0002 	1  	U   	 R.DYQELMNTK.L + Oxidation (M)=09
	1799  	579.7515  	1157.4885  	1157.4910  	-2.18
0  	(34) 	0.00043 	1  	U   	 R.DYQELMNTK.L +
Deamidated (NQ); Oxidation (M)=09
	1900  	392.5387  	1174.5942  	1174.5942  	-0.02
1  	45  	3.4e-05 	1  	U   	 R.VDQLKSDQSR.L=09
	1905  	392.8666  	1175.5779  	1175.5782  	-0.26
1  	(38) 	0.00018 	1  	U   	 R.VDQLKSDQSR.L +
Deamidated (NQ)=09
	1923  	590.3039  	1178.5932  	1178.5931  	0.09
0  	(51) 	8.3e-06 	1  	U   	 K.YEELQITAGR.H=09
	1924  	590.3040  	1178.5934  	1178.5931  	0.21
0  	(57) 	2e-06 	1  	U   	 K.YEELQITAGR.H=09
	1925  	590.3041  	1178.5936  	1178.5931  	0.41
0  	(56) 	2.5e-06 	1  	U   	 K.YEELQITAGR.H=09
	1926  	590.3041  	1178.5937  	1178.5931  	0.51
0  	(45) 	3.3e-05 	1  	U   	 K.YEELQITAGR.H=09
	1927  	590.3042  	1178.5938  	1178.5931  	0.61
0  	(61) 	7.1e-07 	1  	U   	 K.YEELQITAGR.H=09
	1928  	590.3043  	1178.5940  	1178.5931  	0.72
0  	66  	2.4e-07 	1  	U   	 K.YEELQITAGR.H=09
	1929  	590.3044  	1178.5942  	1178.5931  	0.92
0  	(51) 	7.9e-06 	1  	U   	 K.YEELQITAGR.H=09
	2069  	401.2346  	1200.6819  	1200.6826  	-0.55
2  	30  	0.00095 	1  	U   	 R.LRSEIDNVKK.Q=09
	2165  	609.3131  	1216.6117  	1216.6088  	2.34
0  	62  	6.5e-07 	1  	U   	 K.FVSTTYSGVTR.-=09
	2390  	633.3223  	1264.6300  	1264.6299  	0.06
0  	(74) 	3.8e-08 	1  	U   	 R.TNAENEFVTIK.K=09
	2391  	633.3227  	1264.6308  	1264.6299  	0.72
0  	(46) 	2.3e-05 	1  	U   	 R.TNAENEFVTIK.K=09
	2392  	633.8130  	1265.6115  	1265.6139  	-1.88
0  	79  	1.2e-08 	1  	U   	 R.TNAENEFVTIK.K +
Deamidated (NQ)=09
	2393  	633.8144  	1265.6142  	1265.6139  	0.24
0  	(61) 	8.5e-07 	1  	U   	 R.TNAENEFVTIK.K +
Deamidated (NQ)=09
	2452  	639.3583  	1276.7021  	1276.7027  	-0.42
0  	(27) 	0.0021 	1  	U   	 K.LALDLEIATYR.T=09
	2453  	639.3591  	1276.7036  	1276.7027  	0.72
0  	70  	9.9e-08 	1  	U   	 K.LALDLEIATYR.T=09
	2553  	650.7682  	1299.5218  	1299.5224  	-0.40
0  	(51) 	7.3e-06 	1  	U   	 K.NMQDMVEDYR.N=09
	2554  	650.7684  	1299.5222  	1299.5224  	-0.13
0  	(36) 	0.00027 	1  	U   	 K.NMQDMVEDYR.N=09
	2555  	650.7690  	1299.5234  	1299.5224  	0.81
0  	(63) 	5.1e-07 	1  	U   	 K.NMQDMVEDYR.N=09
	2561  	651.2609  	1300.5072  	1300.5064  	0.62
0  	71  	7.2e-08 	1  	U   	 K.NMQDMVEDYR.N +
Deamidated (NQ)=09
	2568  	434.9045  	1301.6917  	1301.6939  	-1.67
1  	78  	1.6e-08 	1  	U   	 R.NSKIEISELNR.V=09
	2570  	651.8617  	1301.7088  	1301.7078  	0.77
0  	71  	8.4e-08 	1  	U   	 R.SLDLDSIIAEVK.A=09
	2571  	651.8618  	1301.7090  	1301.7078  	0.88
0  	(24) 	0.0045 	1  	U   	 R.SLDLDSIIAEVK.A=09
	2572  	651.8618  	1301.7090  	1301.7078  	0.88
0  	(58) 	1.4e-06 	1  	U   	 R.SLDLDSIIAEVK.A=09
	2575  	651.8625  	1301.7104  	1301.7078  	2.00
0  	(64) 	3.7e-07 	1  	U   	 R.SLDLDSIIAEVK.A=09
	2607  	436.8895  	1307.6467  	1307.6469  	-0.20
2  	(43) 	4.5e-05 	1  	U   	 R.NKYEDEINKR.T=09
	2608  	436.8897  	1307.6472  	1307.6469  	0.22
2  	(26) 	0.0028 	1  	U   	 R.NKYEDEINKR.T=09
	2609  	436.8898  	1307.6475  	1307.6469  	0.42
2  	(33) 	0.00047 	1  	U   	 R.NKYEDEINKR.T=09
	2610  	436.8900  	1307.6482  	1307.6469  	0.98
2  	(49) 	1.3e-05 	1  	U   	 R.NKYEDEINKR.T=09
	2615  	437.2167  	1308.6283  	1308.6309  	-2.01
2  	53  	5e-06 	1  	U   	 R.NKYEDEINKR.T + Deamidated
(NQ)=09
	2616  	437.2178  	1308.6317  	1308.6309  	0.55
2  	(33) 	0.00052 	1  	U   	 R.NKYEDEINKR.T +
Deamidated (NQ)=09
	2642  	658.7664  	1315.5182  	1315.5173  	0.68
0  	(56) 	2.7e-06 	1  	U   	 K.NMQDMVEDYR.N +
Oxidation (M)=09
	2643  	658.7672  	1315.5197  	1315.5173  	1.88
0  	(56) 	2.3e-06 	1  	U   	 K.NMQDMVEDYR.N +
Oxidation (M)=09
	2719  	444.5725  	1330.6956  	1330.6953  	0.22
2  	41  	7.7e-05 	1  	U   	 R.RVDQLKSDQSR.L=09
	2720  	666.7639  	1331.5131  	1331.5122  	0.72
0  	(53) 	4.6e-06 	1  	U   	 K.NMQDMVEDYR.N + 2
Oxidation (M)=09
	2741  	447.5613  	1339.6620  	1339.6619  	0.08
1  	42  	6.5e-05 	1  	U   	 K.SKAEAESLYQSK.Y=09
	2742  	670.8391  	1339.6635  	1339.6619  	1.22
1  	(23) 	0.005 	1  	U   	 K.SKAEAESLYQSK.Y=09
	2824  	679.3510  	1356.6873  	1356.6885  	-0.83
0  	(39) 	0.00013 	1  	U   	 K.LNDLEDALQQAK.E=09
	2825  	679.3519  	1356.6893  	1356.6885  	0.61
0  	78  	1.5e-08 	1  	U   	 K.LNDLEDALQQAK.E=09
	2832  	679.8438  	1357.6729  	1357.6725  	0.34
0  	(54) 	3.5e-06 	1  	U   	 K.LNDLEDALQQAK.E +
Deamidated (NQ)=09
	2976  	692.3493  	1382.6840  	1382.6830  	0.75
0  	71  	7.9e-08 	1  	U   	 K.SLNNQFASFIDK.V=09
	2977  	692.3498  	1382.6850  	1382.6830  	1.46
0  	(37) 	0.00018 	1  	U   	 K.SLNNQFASFIDK.V=09
	2978  	692.3501  	1382.6856  	1382.6830  	1.90
0  	(21) 	0.0085 	1  	U   	 K.SLNNQFASFIDK.V=09
	2983  	692.8408  	1383.6671  	1383.6670  	0.05
0  	(62) 	7e-07 	1  	U   	 K.SLNNQFASFIDK.V + Deamidated
(NQ)=09
	2984  	692.8408  	1383.6671  	1383.6670  	0.05
0  	(65) 	2.9e-07 	1  	U   	 K.SLNNQFASFIDK.V +
Deamidated (NQ)=09
	3026  	465.2487  	1392.7242  	1392.7249  	-0.51
1  	(28) 	0.0014 	1  	U   	 R.TNAENEFVTIKK.D=09
	3027  	465.2489  	1392.7248  	1392.7249  	-0.06
1  	65  	3.5e-07 	1  	U   	 R.TNAENEFVTIKK.D=09
	3029  	465.2497  	1392.7274  	1392.7249  	1.79
1  	(57) 	1.8e-06 	1  	U   	 R.TNAENEFVTIKK.D=09
	3034  	465.5777  	1393.7113  	1393.7089  	1.72
1  	(59) 	1.2e-06 	1  	U   	 R.TNAENEFVTIKK.D +
Deamidated (NQ)=09
	3035  	697.8632  	1393.7118  	1393.7089  	2.07
1  	(57) 	2.1e-06 	1  	U   	 R.TNAENEFVTIKK.D +
Deamidated (NQ)=09
	3173  	711.3740  	1420.7334  	1420.7310  	1.65
1  	29  	0.0012 	1  	U   	 K.RTNAENEFVTIK.K=09
	3384  	490.6193  	1468.8360  	1468.8361  	-0.06
1  	26  	0.0024 	1  	    	 K.IEISELNRVIQR.L=09
	3415  	738.3782  	1474.7418  	1474.7416  	0.12
0  	(31) 	0.00082 	1  	U   	 K.WELLQQVDTSTR.T=09
	3416  	738.3787  	1474.7428  	1474.7416  	0.79
0  	(77) 	1.9e-08 	1  	U   	 K.WELLQQVDTSTR.T=09
	3417  	738.3787  	1474.7429  	1474.7416  	0.87
0  	84  	3.7e-09 	1  	U   	 K.WELLQQVDTSTR.T=09
	3418  	738.3790  	1474.7434  	1474.7416  	1.21
0  	(68) 	1.5e-07 	1  	U   	 K.WELLQQVDTSTR.T=09
	3420  	738.3964  	1474.7783  	1474.7780  	0.21
0  	(25) 	0.0028 	1  	    	 R.FLEQQNQVLQTK.W=09
	3421  	738.3971  	1474.7796  	1474.7780  	1.11
0  	(50) 	9.1e-06 	1  	    	 R.FLEQQNQVLQTK.W=09
	3430  	738.8720  	1475.7295  	1475.7256  	2.61
0  	(72) 	6.1e-08 	1  	U   	 K.WELLQQVDTSTR.T +
Deamidated (NQ)=09
	3431  	738.8911  	1475.7677  	1475.7620  	3.85
0  	66  	2.5e-07 	1  	    	 R.FLEQQNQVLQTK.W +
Deamidated (NQ)=09
	3606  	508.6010  	1522.7811  	1522.7813  	-0.14
1  	(21) 	0.0072 	1  	U   	 R.LLRDYQELMNTK.L=09
	3607  	508.6012  	1522.7818  	1522.7813  	0.29
1  	(21) 	0.0084 	1  	U   	 R.LLRDYQELMNTK.L=09
	3611  	508.9287  	1523.7642  	1523.7653  	-0.74
1  	34  	0.00045 	1  	U   	 R.LLRDYQELMNTK.L +
Deamidated (NQ)=09
	3672  	513.9328  	1538.7766  	1538.7762  	0.21
1  	(21) 	0.0072 	1  	U   	 R.LLRDYQELMNTK.L + Oxidation
(M)=09
	3677  	514.8940  	1541.6603  	1541.6602  	0.04
1  	43  	5.5e-05 	1  	U   	 K.NMQDMVEDYRNK.Y=09
	3707  	517.2829  	1548.8269  	1548.8260  	0.58
2  	39  	0.00014 	1  	U   	 K.RTNAENEFVTIKK.D=09
	3846  	533.9486  	1598.8240  	1598.8264  	-1.47
1  	(60) 	1e-06 	1  	U   	 K.NKLNDLEDALQQAK.E=09
	3849  	534.2765  	1599.8076  	1599.8104  	-1.70
1  	64  	3.7e-07 	1  	U   	 K.NKLNDLEDALQQAK.E +
Deamidated (NQ)=09
	3850  	534.2778  	1599.8117  	1599.8104  	0.81
1  	(49) 	1.1e-05 	1  	U   	 K.NKLNDLEDALQQAK.E +
Deamidated (NQ)=09
	3971  	546.9583  	1637.8531  	1637.8525  	0.34
1  	(66) 	2.8e-07 	1  	U   	 K.SLNNQFASFIDKVR.F=09
	3975  	547.2862  	1638.8367  	1638.8365  	0.12
1  	69  	1.2e-07 	1  	U   	 K.SLNNQFASFIDKVR.F +
Deamidated (NQ)=09
	4033  	551.9434  	1652.8083  	1652.8080  	0.17
1  	44  	3.6e-05 	1  	U   	 K.DVDGAYMTKVDLQAK.L=09
	4050  	829.4019  	1656.7893  	1656.7856  	2.23
0  	(99) 	1.3e-10 	1  	U   	 R.SGGGFSSGSAGIINYQR.R=09
	4053  	829.8925  	1657.7704  	1657.7696  	0.46
0  	109  	1.3e-11 	1  	U   	 R.SGGGFSSGSAGIINYQR.R
+ Deamidated (NQ)=09
	4094  	557.2750  	1668.8032  	1668.8029  	0.21
1  	(21) 	0.0086 	1  	U   	 K.DVDGAYMTKVDLQAK.L +
Oxidation (M)=09
	4212  	858.9304  	1715.8462  	1715.8438  	1.37
0  	(84) 	4e-09 	1  	U   	 K.QISNLQQSISDAEQR.G=09
	4214  	859.4221  	1716.8297  	1716.8278  	1.09
0  	86  	2.4e-09 	1  	U   	 K.QISNLQQSISDAEQR.G +
Deamidated (NQ)=09
	4300  	584.6145  	1750.8217  	1750.8195  	1.26
1  	26  	0.0028 	1  	U   	 R.GSGGGSSGGSIGGRGSSSGGVK.S=09
	4337  	883.3704  	1764.7262  	1764.7275  	-0.75
0  	80  	1e-08 	1  	U   	 R.FSSCGGGGGSFGAGGGFGSR.S=09
	4561  	615.6547  	1843.9422  	1843.9388  	1.84
1  	56  	2.5e-06 	1  	U   	 K.KQISNLQQSISDAEQR.G=09
	4840  	648.0016  	1940.9829  	1940.9803  	1.37
1  	93  	5e-10 	1  	U   	 K.LNDLEDALQQAKEDLAR.L=09
	4872  	489.5037  	1953.9855  	1953.9868  	-0.63
2  	30  	0.001 	1  	U   	 R.HGDSVRNSKIEISELNR.V +
Deamidated (NQ)=09
	4948  	662.6365  	1984.8878  	1984.8870  	0.40
1  	(92) 	5.9e-10 	1  	U   	 R.LDSELKNMQDMVEDYR.N=09
	4949  	662.6369  	1984.8889  	1984.8870  	0.95
1  	(65) 	2.9e-07 	1  	U   	 R.LDSELKNMQDMVEDYR.N=09
	4952  	662.9646  	1985.8720  	1985.8710  	0.49
1  	(85) 	3.2e-09 	1  	U   	 R.LDSELKNMQDMVEDYR.N +
Deamidated (NQ)=09
	4953  	662.9672  	1985.8798  	1985.8710  	4.45
1  	(91) 	7.6e-10 	1  	U   	 R.LDSELKNMQDMVEDYR.N +
Deamidated (NQ)=09
	4962  	665.3310  	1992.9711  	1992.9693  	0.90
0  	(44) 	3.6e-05 	1  	U   	 R.THNLEPYFESFINNLR.R=09
	4964  	665.6580  	1993.9521  	1993.9534  	-0.65
0  	70  	1e-07 	1  	U   	 R.THNLEPYFESFINNLR.R +
Deamidated (NQ)=09
	4982  	667.9680  	2000.8822  	2000.8819  	0.16
1  	(90) 	9.2e-10 	1  	U   	 R.LDSELKNMQDMVEDYR.N +
Oxidation (M)=09
	4983  	667.9686  	2000.8839  	2000.8819  	0.98
1  	(96) 	2.5e-10 	1  	U   	 R.LDSELKNMQDMVEDYR.N +
Oxidation (M)=09
	5013  	673.3009  	2016.8809  	2016.8768  	2.00
1  	96  	2.5e-10 	1  	U   	 R.LDSELKNMQDMVEDYR.N +
2 Oxidation (M)=09
	5133  	693.9769  	2078.9088  	2078.9075  	0.63
1  	88  	1.5e-09 	1  	U
R.GGSGGGGGGSSGGRGSGGGSSGGSIGGR.G=09
	5293  	717.3652  	2149.0737  	2149.0705  	1.50
1  	44  	4.1e-05 	1  	U   	 R.THNLEPYFESFINNLRR.R=09
	5354  	728.7140  	2183.1201  	2183.1182  	0.91
2  	108  	1.6e-11 	1  	U
K.NKLNDLEDALQQAKEDLAR.L=09
	5442  	557.7638  	2227.0261  	2227.0249  	0.53
2  	74  	3.6e-08 	1  	U   	 R.LDSELKNMQDMVEDYRNK.Y=09
	5607  	762.7142  	2285.1207  	2285.1175  	1.40
1  	88  	1.7e-09 	1  	U
K.AEAESLYQSKYEELQITAGR.H=09
	5731  	777.0636  	2328.1690  	2328.1669  	0.88
1  	55  	3.2e-06 	1  	U
K.QISNLQQSISDAEQRGENALK.D=09
	5792  	783.7453  	2348.2141  	2348.2111  	1.28
1  	55  	3.3e-06 	1  	U
R.SLDLDSIIAEVKAQYEDIAQK.S=09
	5849  	594.2955  	2373.1530  	2373.1522  	0.34
2  	95  	2.9e-10 	1  	U
R.TNAENEFVTIKKDVDGAYMTK.V=09
	5867  	1192.4793  	2382.9439  	2382.9447  	-0.30
0  	123  	4.5e-13 	1  	U
R.GGGGGGYGSGGSSYGSGGGSYGSGGGGGGGR.G=09
	6201  	626.0690  	2500.2468  	2500.2445  	0.92
2  	91  	8.3e-10 	1  	U
K.SKAEAESLYQSKYEELQITAGR.H=09
	6349  	640.5421  	2558.1393  	2558.1377  	0.65
2  	56  	2.2e-06 	1  	U
K.SDQSRLDSELKNMQDMVEDYR.N=09
	6365  	855.7289  	2564.1650  	2564.1595  	2.12
0  	137  	2.1e-14 	1  	U
R.MSGECAPNVSVSVSTSHTTISGGGSR.G=09
	6406  	861.0602  	2580.1587  	2580.1545  	1.65
0  	(112) 	6.4e-12 	1  	U
R.MSGECAPNVSVSVSTSHTTISGGGSR.G + Oxidation (M)=09
	7158  	978.1810  	2931.5213  	2931.5090  	4.17
1  	71  	8.6e-08 	1  	U
R.FLEQQNQVLQTKWELLQQVDTSTR.T=09
	7555  	1104.7756  	3311.3051  	3311.3009  	1.25
0  	143  	5e-15 	1  	U
R.GSYGSGGSSYGSGGGSYGSGGGGGGHGSYGSGSSSGGYR.G=09
	7556  	1104.7762  	3311.3069  	3311.3009  	1.81
0  	(39) 	0.00012 	1  	U
R.GSYGSGGSSYGSGGGSYGSGGGGGGHGSYGSGSSSGGYR.G=09
	7557  	1104.7786  	3311.3139  	3311.3009  	3.91
0  	(23) 	0.0048 	1  	U
R.GSYGSGGSSYGSGGGSYGSGGGGGGHGSYGSGSSSGGYR.G=09
	8282  	1433.9135  	4298.7185  	4298.7128  	1.33
1  	63  	4.8e-07 	1  	U
R.GSYGSGGSSYGSGGGSYGSGGGGGGHGSYGSGSSSGGYRGGSGGGGGGSSGGR.G=09
	8380  	1132.5573  	4526.1999  	4526.1945  	1.20
0  	88  	1.7e-09 	1  	U
K.LDNLQQEIDFLTALYQAELSQMQTQISETNVILSMDNNR.S=09

  _____ =20

2.    	1::sp|cRAP041|P35527|K1C9_HUMAN    Mass: 62255    Score: 3425
Matches: 182(182)  Sequences: 52(52)  emPAI: 340.03=09
 	Keratin, type I cytoskeletal 9 OS=3DHomo sapiens GN=3DKRT9 PE=3D1
SV=3D3=09
	Check to include this hit in error tolerant search or archive
report=09
      	 =09
      	Query  	Observed  	Mr(expt)  	Mr(calc)  	 ppm
Miss 	Score 	Expect 	Rank 	Unique 	 Peptide=09
	165  	405.2239  	808.4332  	808.4330  	0.20
0  	44  	4.4e-05 	1  	    	 R.LASYLDK.V=09
	179  	406.7529  	811.4913  	811.4916  	-0.31
1  	44  	3.9e-05 	1  	U   	 K.KGPAAIQK.N=09
	495  	449.2103  	896.4061  	896.4062  	-0.11
0  	47  	2e-05 	1  	U   	 R.MTLDDFR.I=09
	496  	449.2104  	896.4062  	896.4062  	-0.04
0  	(25) 	0.0032 	1  	U   	 R.MTLDDFR.I=09
	497  	449.2104  	896.4062  	896.4062  	-0.04
0  	(43) 	5.3e-05 	1  	U   	 R.MTLDDFR.I=09
	498  	449.2104  	896.4062  	896.4062  	-0.04
0  	(45) 	3.2e-05 	1  	U   	 R.MTLDDFR.I=09
	499  	449.2104  	896.4063  	896.4062  	0.16
0  	(30) 	0.0011 	1  	U   	 R.MTLDDFR.I=09
	500  	449.2106  	896.4066  	896.4062  	0.43
0  	(33) 	0.00052 	1  	U   	 R.MTLDDFR.I=09
	563  	457.2078  	912.4011  	912.4011  	-0.04
0  	(39) 	0.00013 	1  	U   	 R.MTLDDFR.I +
Oxidation (M)=09
	564  	457.2078  	912.4011  	912.4011  	-0.04
0  	(45) 	3e-05 	1  	U   	 R.MTLDDFR.I + Oxidation (M)=09
	565  	457.2080  	912.4015  	912.4011  	0.38
0  	(47) 	2.1e-05 	1  	U   	 R.MTLDDFR.I +
Oxidation (M)=09
	566  	457.2085  	912.4025  	912.4011  	1.52
0  	(35) 	0.00029 	1  	U   	 R.MTLDDFR.I +
Oxidation (M)=09
	807  	481.7488  	961.4831  	961.4828  	0.23
1  	60  	1e-06 	1  	U   	 K.SLEDTKNR.Y=09
	832  	484.2297  	966.4449  	966.4447  	0.25
0  	29  	0.0014 	1  	U   	 K.IQDWYDK.K=09
	910  	491.7201  	981.4257  	981.4265  	-0.72
0  	69  	1.3e-07 	1  	U   	 R.FSSSGGGGGGGR.F=09
	1255  	530.7849  	1059.5553  	1059.5560  	-0.72
0  	(31) 	0.00074 	1  	U   	 K.TLLDIDNTR.M=09
	1256  	530.7852  	1059.5559  	1059.5560  	-0.13
0  	(60) 	9.3e-07 	1  	U   	 K.TLLDIDNTR.M=09
	1257  	530.7852  	1059.5559  	1059.5560  	-0.13
0  	65  	3.1e-07 	1  	U   	 K.TLLDIDNTR.M=09
	1258  	530.7855  	1059.5565  	1059.5560  	0.43
0  	(46) 	2.4e-05 	1  	U   	 K.TLLDIDNTR.M=09
	1259  	530.7856  	1059.5566  	1059.5560  	0.55
0  	(52) 	6.1e-06 	1  	U   	 K.TLLDIDNTR.M=09
	1260  	530.7858  	1059.5570  	1059.5560  	0.90
0  	(46) 	2.6e-05 	1  	U   	 K.TLLDIDNTR.M=09
	1273  	533.2532  	1064.4918  	1064.4920  	-0.23
0  	(27) 	0.002 	1  	U   	 K.STMQELNSR.L=09
	1274  	533.2532  	1064.4919  	1064.4920  	-0.12
0  	(35) 	0.00032 	1  	U   	 K.STMQELNSR.L=09
	1276  	533.2533  	1064.4920  	1064.4920  	0.01
0  	(29) 	0.0014 	1  	U   	 K.STMQELNSR.L=09
	1277  	533.2534  	1064.4922  	1064.4920  	0.12
0  	(36) 	0.00023 	1  	U   	 K.STMQELNSR.L=09
	1278  	533.2553  	1064.4959  	1064.4920  	3.68
0  	(70) 	9.7e-08 	1  	U   	 K.STMQELNSR.L=09
	1289  	533.7453  	1065.4760  	1065.4760  	0.00
0  	(71) 	8.5e-08 	1  	U   	 K.STMQELNSR.L +
Deamidated (NQ)=09
	1290  	533.7454  	1065.4763  	1065.4760  	0.23
0  	72  	6.6e-08 	1  	U   	 K.STMQELNSR.L +
Deamidated (NQ)=09
	1291  	533.7534  	1065.4922  	1065.4913  	0.81
0  	(45) 	3.1e-05 	1  	U   	 K.FEMEQNLR.Q=09
	1323  	537.7641  	1073.5136  	1073.5142  	-0.48
0  	31  	0.00083 	1  	U   	 R.QFSSSYLSR.S=09
	1367  	541.2498  	1080.4850  	1080.4870  	-1.84
0  	(66) 	2.7e-07 	1  	U   	 K.STMQELNSR.L +
Oxidation (M)=09
	1369  	541.2508  	1080.4870  	1080.4870  	0.07
0  	(56) 	2.8e-06 	1  	U   	 K.STMQELNSR.L +
Oxidation (M)=09
	1370  	541.2509  	1080.4871  	1080.4870  	0.18
0  	(71) 	8.1e-08 	1  	U   	 K.STMQELNSR.L +
Oxidation (M)=09
	1371  	541.2510  	1080.4874  	1080.4870  	0.42
0  	(56) 	2.5e-06 	1  	U   	 K.STMQELNSR.L +
Oxidation (M)=09
	1379  	541.7501  	1081.4856  	1081.4862  	-0.60
0  	47  	1.8e-05 	1  	U   	 K.FEMEQNLR.Q +
Oxidation (M)=09
	1441  	548.2774  	1094.5402  	1094.5396  	0.55
1  	34  	0.0004 	1  	U   	 K.IQDWYDKK.G=09
	1591  	561.2958  	1120.5770  	1120.5764  	0.54
0  	(28) 	0.0018 	1  	U   	 R.QEYEQLIAK.N=09
	1592  	561.2960  	1120.5774  	1120.5764  	0.86
0  	(34) 	0.0004 	1  	U   	 R.QEYEQLIAK.N=09
	1593  	561.2963  	1120.5780  	1120.5764  	1.40
0  	57  	2e-06 	1  	U   	 R.QEYEQLIAK.N=09
	1792  	579.2989  	1156.5833  	1156.5836  	-0.26
0  	(76) 	2.4e-08 	1  	U   	 R.QGVDADINGLR.Q=09
	1794  	579.2993  	1156.5840  	1156.5836  	0.28
0  	(74) 	3.7e-08 	1  	U   	 R.QGVDADINGLR.Q=09
	1795  	579.2994  	1156.5842  	1156.5836  	0.48
0  	(63) 	4.6e-07 	1  	U   	 R.QGVDADINGLR.Q=09
	1796  	579.2995  	1156.5844  	1156.5836  	0.69
0  	(69) 	1.4e-07 	1  	U   	 R.QGVDADINGLR.Q=09
	1801  	579.7910  	1157.5675  	1157.5677  	-0.15
0  	(64) 	4.3e-07 	1  	U   	 R.QGVDADINGLR.Q +
Deamidated (NQ)=09
	1802  	579.7915  	1157.5684  	1157.5677  	0.68
0  	78  	1.7e-08 	1  	U   	 R.QGVDADINGLR.Q +
Deamidated (NQ)=09
	1803  	579.7916  	1157.5687  	1157.5677  	0.91
0  	(77) 	2.2e-08 	1  	U   	 R.QGVDADINGLR.Q +
Deamidated (NQ)=09
	1804  	579.7917  	1157.5688  	1157.5677  	1.01
0  	(53) 	5.1e-06 	1  	U   	 R.QGVDADINGLR.Q +
Deamidated (NQ)=09
	1993  	595.8080  	1189.6015  	1189.6013  	0.23
0  	(29) 	0.0012 	1  	U   	 R.QVLDNLTMEK.S=09
	1994  	595.8082  	1189.6019  	1189.6013  	0.55
0  	(51) 	8.4e-06 	1  	U   	 R.QVLDNLTMEK.S=09
	1995  	595.8091  	1189.6037  	1189.6013  	2.08
0  	(27) 	0.0019 	1  	U   	 R.QVLDNLTMEK.S=09
	2104  	603.8061  	1205.5976  	1205.5962  	1.20
0  	56  	2.7e-06 	1  	U   	 R.QVLDNLTMEK.S +
Oxidation (M)=09
	2105  	603.8062  	1205.5977  	1205.5962  	1.30
0  	(44) 	3.6e-05 	1  	U   	 R.QVLDNLTMEK.S +
Oxidation (M)=09
	2248  	616.8028  	1231.5910  	1231.5906  	0.40
0  	101  	7.4e-11 	1  	U   	 R.SGGGGGGGLGSGGSIR.S=09
	2249  	616.8029  	1231.5912  	1231.5906  	0.49
0  	(67) 	2.1e-07 	1  	U   	 R.SGGGGGGGLGSGGSIR.S=09
	2250  	616.8029  	1231.5913  	1231.5906  	0.59
0  	(84) 	4.4e-09 	1  	U   	 R.SGGGGGGGLGSGGSIR.S=09
	2251  	616.8032  	1231.5918  	1231.5906  	0.98
0  	(24) 	0.0044 	1  	U   	 R.SGGGGGGGLGSGGSIR.S=09
	2252  	616.8033  	1231.5920  	1231.5906  	1.17
0  	(81) 	7.8e-09 	1  	U   	 R.SGGGGGGGLGSGGSIR.S=09
	2253  	616.8040  	1231.5934  	1231.5906  	2.28
0  	(43) 	5.4e-05 	1  	U   	 R.SGGGGGGGLGSGGSIR.S=09
	2264  	618.2684  	1234.5222  	1234.5215  	0.59
0  	87  	1.8e-09 	1  	U   	 R.FSSSSGYGGGSSR.V=09
	2265  	618.2684  	1234.5222  	1234.5215  	0.59
0  	(83) 	5.5e-09 	1  	U   	 R.FSSSSGYGGGSSR.V=09
	2266  	618.2690  	1234.5234  	1234.5215  	1.58
0  	(62) 	6.8e-07 	1  	U   	 R.FSSSSGYGGGSSR.V=09
	2598  	436.5640  	1306.6702  	1306.6703  	-0.11
1  	(61) 	7.1e-07 	1  	U   	 R.IKFEMEQNLR.Q=09
	2599  	436.5640  	1306.6703  	1306.6703  	-0.04
1  	(35) 	0.00029 	1  	U   	 R.IKFEMEQNLR.Q=09
	2600  	436.5640  	1306.6703  	1306.6703  	-0.04
1  	(51) 	8.3e-06 	1  	U   	 R.IKFEMEQNLR.Q=09
	2601  	436.5641  	1306.6705  	1306.6703  	0.16
1  	(60) 	9.1e-07 	1  	U   	 R.IKFEMEQNLR.Q=09
	2602  	436.5641  	1306.6705  	1306.6703  	0.16
1  	(61) 	7.8e-07 	1  	U   	 R.IKFEMEQNLR.Q=09
	2684  	441.8956  	1322.6651  	1322.6652  	-0.13
1  	(68) 	1.7e-07 	1  	U   	 R.IKFEMEQNLR.Q +
Oxidation (M)=09
	2685  	441.8958  	1322.6655  	1322.6652  	0.21
1  	74  	3.8e-08 	1  	U   	 R.IKFEMEQNLR.Q +
Oxidation (M)=09
	2686  	441.8958  	1322.6656  	1322.6652  	0.28
1  	(68) 	1.6e-07 	1  	U   	 R.IKFEMEQNLR.Q +
Oxidation (M)=09
	2792  	450.9005  	1349.6797  	1349.6800  	-0.24
1  	40  	9.7e-05 	1  	U   	 K.IGLGGRGGSGGSYGR.G=09
	3806  	793.8881  	1585.7616  	1585.7583  	2.04
0  	(77) 	2e-08 	1  	U   	 K.VQALEEANNDLENK.I=09
	3809  	794.3795  	1586.7445  	1586.7423  	1.35
0  	82  	5.7e-09 	1  	U   	 K.VQALEEANNDLENK.I +
Deamidated (NQ)=09
	3810  	794.3808  	1586.7470  	1586.7423  	2.97
0  	(82) 	6e-09 	1  	U   	 K.VQALEEANNDLENK.I +
Deamidated (NQ)=09
	3864  	803.3750  	1604.7354  	1604.7358  	-0.23
0  	44  	3.7e-05 	1  	U   	 K.NYSPYYNTIDDLK.D=09
	4323  	587.6497  	1759.9272  	1759.9257  	0.83
2  	31  	0.00072 	1  	U   	 K.IQDWYDKKGPAAIQK.N=09
	4411  	896.3669  	1790.7193  	1790.7205  	-0.65
0  	(53) 	4.7e-06 	1  	U
R.GGSGGSYGGGGSGGGYGGGSGSR.G=09
	4413  	896.3687  	1790.7229  	1790.7205  	1.33
0  	(122) 	7.1e-13 	1  	U
R.GGSGGSYGGGGSGGGYGGGSGSR.G=09
	4414  	896.3690  	1790.7234  	1790.7205  	1.61
0  	(91) 	8.9e-10 	1  	U
R.GGSGGSYGGGGSGGGYGGGSGSR.G=09
	4415  	896.3690  	1790.7234  	1790.7205  	1.61
0  	122  	5.7e-13 	1  	U
R.GGSGGSYGGGGSGGGYGGGSGSR.G=09
	4417  	896.3694  	1790.7242  	1790.7205  	2.08
0  	(53) 	5.2e-06 	1  	U
R.GGSGGSYGGGGSGGGYGGGSGSR.G=09
	4418  	896.3695  	1790.7243  	1790.7205  	2.15
0  	(23) 	0.005 	1  	U   	 R.GGSGGSYGGGGSGGGYGGGSGSR.G=09
	4547  	613.3265  	1836.9576  	1836.9581  	-0.27
0  	(67) 	2e-07 	1  	U   	 R.HGVQELEIELQSQLSK.K=09
	4548  	613.3270  	1836.9591  	1836.9581  	0.53
0  	(66) 	2.7e-07 	1  	U   	 R.HGVQELEIELQSQLSK.K=09
	4549  	613.3273  	1836.9600  	1836.9581  	1.02
0  	78  	1.5e-08 	1  	U   	 R.HGVQELEIELQSQLSK.K=09
	4582  	926.9608  	1851.9071  	1851.9036  	1.88
1  	44  	4.5e-05 	1  	U   	 K.TLNDMRQEYEQLIAK.N +
Deamidated (NQ)=09
	4903  	656.0255  	1965.0547  	1965.0531  	0.83
1  	77  	2.1e-08 	1  	U   	 R.HGVQELEIELQSQLSKK.A=09
	4909  	656.3549  	1966.0428  	1966.0371  	2.89
1  	(52) 	5.7e-06 	1  	U   	 R.HGVQELEIELQSQLSKK.A
+ Deamidated (NQ)=09
	5160  	697.9665  	2090.8778  	2090.8751  	1.31
1  	73  	4.8e-08 	1  	U
R.GSRGGSGGSYGGGGSGGGYGGGSGSR.G=09
	5356  	729.3634  	2185.0684  	2185.0660  	1.10
2  	28  	0.0016 	1  	U   	 R.MTLDDFRIKFEMEQNLR.Q=09
	5639  	767.0454  	2298.1144  	2298.1123  	0.93
1  	59  	1.2e-06 	1  	U
K.SDLEMQYETLQEELMALKK.N=09
	5640  	767.0458  	2298.1155  	2298.1123  	1.41
1  	(49) 	1.2e-05 	1  	U
K.SDLEMQYETLQEELMALKK.N=09
	5691  	772.3770  	2314.1092  	2314.1072  	0.87
1  	(59) 	1.3e-06 	1  	U
K.SDLEMQYETLQEELMALKK.N + Oxidation (M)=09
	5854  	793.0688  	2376.1845  	2376.1808  	1.57
1  	(23) 	0.0046 	1  	U   	 R.LASYLDKVQALEEANNDLENK.I=09
	5855  	793.0693  	2376.1860  	2376.1808  	2.17
1  	(45) 	3.1e-05 	1  	U
R.LASYLDKVQALEEANNDLENK.I=09
	5859  	793.3968  	2377.1687  	2377.1648  	1.64
1  	(58) 	1.4e-06 	1  	U
R.LASYLDKVQALEEANNDLENK.I + Deamidated (NQ)=09
	5860  	793.3978  	2377.1715  	2377.1648  	2.80
1  	72  	7.1e-08 	1  	U
R.LASYLDKVQALEEANNDLENK.I + Deamidated (NQ)=09
	6135  	620.3453  	2477.3523  	2477.3489  	1.36
2  	39  	0.00012 	1  	U
R.HGVQELEIELQSQLSKKAALEK.S=09
	6227  	837.3824  	2509.1253  	2509.1245  	0.35
0  	68  	1.4e-07 	1  	U
K.EIETYHNLLEGGQEDFESSGAGK.I=09
	6240  	1258.6027  	2515.1908  	2515.1860  	1.88
0  	(30) 	0.00098 	1  	U
K.EEMSQLTGQNSGDVNVEINVAPGK.D=09
	6242  	839.7320  	2516.1741  	2516.1700  	1.63
0  	61  	8.1e-07 	1  	U
K.EEMSQLTGQNSGDVNVEINVAPGK.D + Deamidated (NQ)=09
	6280  	844.7360  	2531.1862  	2531.1810  	2.09
0  	(42) 	5.8e-05 	1  	U
K.EEMSQLTGQNSGDVNVEINVAPGK.D + Oxidation (M)=09
	6288  	845.7393  	2534.1960  	2534.1925  	1.38
1  	98  	1.6e-10 	1  	U
K.VQALEEANNDLENKIQDWYDK.K=09
	6591  	666.5797  	2662.2897  	2662.2874  	0.87
2  	67  	2e-07 	1  	U   	 K.VQALEEANNDLENKIQDWYDKK.G=09
	6594  	666.8255  	2663.2729  	2663.2714  	0.55
2  	(61) 	8.2e-07 	1  	U
K.VQALEEANNDLENKIQDWYDKK.G + Deamidated (NQ)=09
	6681  	902.3932  	2704.1579  	2704.1539  	1.48
0  	79  	1.3e-08 	1  	U
R.GGGGSFGYSYGGGSGGGFSASSLGGGFGGGSR.G=09
	6682  	902.3937  	2704.1592  	2704.1539  	1.96
0  	(53) 	5.2e-06 	1  	U
R.GGGGSFGYSYGGGSGGGFSASSLGGGFGGGSR.G=09
	7022  	720.8447  	2879.3498  	2879.3461  	1.30
1  	(38) 	0.00017 	1  	U
R.LEKEIETYHNLLEGGQEDFESSGAGK.I=09
	7023  	720.8449  	2879.3505  	2879.3461  	1.55
1  	58  	1.5e-06 	1  	U
R.LEKEIETYHNLLEGGQEDFESSGAGK.I=09
	7027  	721.0906  	2880.3332  	2880.3301  	1.09
1  	(40) 	9.1e-05 	1  	U
R.LEKEIETYHNLLEGGQEDFESSGAGK.I + Deamidated (NQ)=09
	7057  	724.6033  	2894.3840  	2894.3828  	0.40
1  	(60) 	9.7e-07 	1  	U
K.NHKEEMSQLTGQNSGDVNVEINVAPGK.D=09
	7058  	724.6038  	2894.3859  	2894.3828  	1.07
1  	73  	4.9e-08 	1  	U
K.NHKEEMSQLTGQNSGDVNVEINVAPGK.D=09
	7059  	724.6038  	2894.3862  	2894.3828  	1.16
1  	(23) 	0.0051 	1  	U
K.NHKEEMSQLTGQNSGDVNVEINVAPGK.D=09
	7060  	724.6039  	2894.3867  	2894.3828  	1.32
1  	(69) 	1.4e-07 	1  	U
K.NHKEEMSQLTGQNSGDVNVEINVAPGK.D=09
	7061  	724.6039  	2894.3867  	2894.3828  	1.32
1  	(65) 	3.2e-07 	1  	U
K.NHKEEMSQLTGQNSGDVNVEINVAPGK.D=09
	7062  	724.6049  	2894.3906  	2894.3828  	2.68
1  	(31) 	0.00089 	1  	U
K.NHKEEMSQLTGQNSGDVNVEINVAPGK.D=09
	7065  	966.1318  	2895.3737  	2895.3668  	2.37
1  	(60) 	1.1e-06 	1  	U
K.NHKEEMSQLTGQNSGDVNVEINVAPGK.D + Deamidated (NQ)=09
	7066  	724.8510  	2895.3747  	2895.3668  	2.71
1  	(31) 	0.00079 	1  	U
K.NHKEEMSQLTGQNSGDVNVEINVAPGK.D + Deamidated (NQ)=09
	7086  	968.1405  	2901.3997  	2901.4032  	-1.22
1  	(24) 	0.004 	1  	U   	 K.NYSPYYNTIDDLKDQIVDLTVGNNK.T=09
	7087  	968.1422  	2901.4046  	2901.4032  	0.49
1  	(22) 	0.0065 	1  	U   	 K.NYSPYYNTIDDLKDQIVDLTVGNNK.T=09
	7088  	968.1429  	2901.4070  	2901.4032  	1.30
1  	(43) 	5e-05 	1  	U   	 K.NYSPYYNTIDDLKDQIVDLTVGNNK.T=09
	7089  	968.1432  	2901.4077  	2901.4032  	1.56
1  	(59) 	1.4e-06 	1  	U
K.NYSPYYNTIDDLKDQIVDLTVGNNK.T=09
	7090  	968.1432  	2901.4079  	2901.4032  	1.62
1  	88  	1.4e-09 	1  	U
K.NYSPYYNTIDDLKDQIVDLTVGNNK.T=09
	7091  	968.1434  	2901.4085  	2901.4032  	1.81
1  	(35) 	0.00028 	1  	U
K.NYSPYYNTIDDLKDQIVDLTVGNNK.T=09
	7093  	968.1440  	2901.4101  	2901.4032  	2.38
1  	(52) 	6.8e-06 	1  	U
K.NYSPYYNTIDDLKDQIVDLTVGNNK.T=09
	7094  	968.1448  	2901.4127  	2901.4032  	3.27
1  	(29) 	0.0013 	1  	U   	 K.NYSPYYNTIDDLKDQIVDLTVGNNK.T=09
	7110  	728.6023  	2910.3801  	2910.3777  	0.79
1  	(52) 	5.7e-06 	1  	U
K.NHKEEMSQLTGQNSGDVNVEINVAPGK.D + Oxidation (M)=09
	7111  	728.6024  	2910.3806  	2910.3777  	0.97
1  	(24) 	0.0037 	1  	U
K.NHKEEMSQLTGQNSGDVNVEINVAPGK.D + Oxidation (M)=09
	7228  	991.8214  	2972.4424  	2972.4397  	0.92
1  	51  	7.2e-06 	1  	U
K.EEMSQLTGQNSGDVNVEINVAPGKDLTK.T=09
	7250  	997.1541  	2988.4405  	2988.4346  	1.97
1  	(47) 	1.8e-05 	1  	U
K.EEMSQLTGQNSGDVNVEINVAPGKDLTK.T + Oxidation (M)=09
	7280  	756.6274  	3022.4804  	3022.4778  	0.87
2  	86  	2.7e-09 	1  	U
K.KNHKEEMSQLTGQNSGDVNVEINVAPGK.D=09
	7292  	760.6266  	3038.4773  	3038.4727  	1.50
2  	(42) 	6.9e-05 	1  	U
K.KNHKEEMSQLTGQNSGDVNVEINVAPGK.D + Oxidation (M)=09
	7412  	634.3049  	3166.4883  	3166.4877  	0.19
2  	(43) 	5.3e-05 	1  	U
K.MRLEKEIETYHNLLEGGQEDFESSGAGK.I=09
	7423  	796.6292  	3182.4877  	3182.4826  	1.62
2  	56  	2.7e-06 	1  	U
K.MRLEKEIETYHNLLEGGQEDFESSGAGK.I + Oxidation (M)=09
	7457  	1075.0991  	3222.2755  	3222.2744  	0.36
0  	(106) 	2.4e-11 	1  	U
R.GGSGGSHGGGSGFGGESGGSYGGGEEASGSGGGYGGGSGK.S=09
	7458  	1075.0994  	3222.2763  	3222.2744  	0.59
0  	(32) 	0.00069 	1  	U
R.GGSGGSHGGGSGFGGESGGSYGGGEEASGSGGGYGGGSGK.S=09
	7460  	1075.0999  	3222.2777  	3222.2744  	1.04
0  	(60) 	9e-07 	1  	U
R.GGSGGSHGGGSGFGGESGGSYGGGEEASGSGGGYGGGSGK.S=09
	7461  	1075.1000  	3222.2781  	3222.2744  	1.16
0  	(70) 	1e-07 	1  	U
R.GGSGGSHGGGSGFGGESGGSYGGGEEASGSGGGYGGGSGK.S=09
	7462  	1075.1000  	3222.2781  	3222.2744  	1.16
0  	(109) 	1.4e-11 	1  	U
R.GGSGGSHGGGSGFGGESGGSYGGGEEASGSGGGYGGGSGK.S=09
	7463  	1075.1000  	3222.2781  	3222.2744  	1.16
0  	130  	9.1e-14 	1  	U
R.GGSGGSHGGGSGFGGESGGSYGGGEEASGSGGGYGGGSGK.S=09
	7464  	1075.1001  	3222.2785  	3222.2744  	1.27
0  	(93) 	5e-10 	1  	U
R.GGSGGSHGGGSGFGGESGGSYGGGEEASGSGGGYGGGSGK.S=09
	7465  	1075.1012  	3222.2818  	3222.2744  	2.29
0  	(67) 	2e-07 	1  	U
R.GGSGGSHGGGSGFGGESGGSYGGGEEASGSGGGYGGGSGK.S=09
	7466  	1075.1017  	3222.2832  	3222.2744  	2.74
0  	(55) 	3e-06 	1  	U
R.GGSGGSHGGGSGFGGESGGSYGGGEEASGSGGGYGGGSGK.S=09
	7509  	1088.8422  	3263.5047  	3263.5066  	-0.58
0  	(35) 	0.00031 	1  	U
K.DIENQYETQITQIEHEVSSSGQEVQSSAK.E=09
	7510  	1088.8439  	3263.5098  	3263.5066  	0.99
0  	90  	1.1e-09 	1  	U
K.DIENQYETQITQIEHEVSSSGQEVQSSAK.E=09
	7511  	1088.8441  	3263.5105  	3263.5066  	1.22
0  	(73) 	4.5e-08 	1  	U
K.DIENQYETQITQIEHEVSSSGQEVQSSAK.E=09
	7512  	1088.8445  	3263.5116  	3263.5066  	1.55
0  	(42) 	6.4e-05 	1  	U
K.DIENQYETQITQIEHEVSSSGQEVQSSAK.E=09
	7513  	1088.8451  	3263.5134  	3263.5066  	2.11
0  	(68) 	1.7e-07 	1  	U
K.DIENQYETQITQIEHEVSSSGQEVQSSAK.E=09
	7514  	1088.8461  	3263.5164  	3263.5066  	3.01
0  	(29) 	0.0012 	1  	U
K.DIENQYETQITQIEHEVSSSGQEVQSSAK.E=09
	7515  	1089.1730  	3264.4971  	3264.4906  	1.99
0  	(73) 	5e-08 	1  	U
K.DIENQYETQITQIEHEVSSSGQEVQSSAK.E + Deamidated (NQ)=09
	7568  	832.1616  	3324.6171  	3324.6149  	0.66
2  	(35) 	0.00034 	1  	U
R.LASYLDKVQALEEANNDLENKIQDWYDK.K=09
	7569  	832.1619  	3324.6186  	3324.6149  	1.10
2  	43  	5e-05 	1  	U
R.LASYLDKVQALEEANNDLENKIQDWYDK.K=09
	7571  	832.1624  	3324.6205  	3324.6149  	1.68
2  	(31) 	0.00079 	1  	U
R.LASYLDKVQALEEANNDLENKIQDWYDK.K=09
	7614  	838.9169  	3351.6384  	3351.6365  	0.57
2  	(49) 	1.4e-05 	1  	U
K.NHKEEMSQLTGQNSGDVNVEINVAPGKDLTK.T=09
	7616  	838.9188  	3351.6459  	3351.6365  	2.82
2  	94  	3.9e-10 	1  	U
K.NHKEEMSQLTGQNSGDVNVEINVAPGKDLTK.T=09
	7639  	842.9162  	3367.6357  	3367.6314  	1.28
2  	(67) 	2e-07 	1  	U
K.NHKEEMSQLTGQNSGDVNVEINVAPGKDLTK.T + Oxidation (M)=09
	7655  	848.9095  	3391.6091  	3391.6015  	2.23
1  	129  	1.4e-13 	1  	U
R.KDIENQYETQITQIEHEVSSSGQEVQSSAK.E=09
	7735  	868.4316  	3469.6972  	3469.7030  	-1.66
2  	(58) 	1.7e-06 	1  	U
R.QVLDNLTMEKSDLEMQYETLQEELMALKK.N=09
	7737  	868.4342  	3469.7077  	3469.7030  	1.36
2  	(58) 	1.8e-06 	1  	U
R.QVLDNLTMEKSDLEMQYETLQEELMALKK.N=09
	7738  	868.4343  	3469.7080  	3469.7030  	1.44
2  	(55) 	2.9e-06 	1  	U
R.QVLDNLTMEKSDLEMQYETLQEELMALKK.N=09
	7739  	868.4343  	3469.7080  	3469.7030  	1.44
2  	61  	7.7e-07 	1  	U
R.QVLDNLTMEKSDLEMQYETLQEELMALKK.N=09
	7740  	868.4343  	3469.7080  	3469.7030  	1.44
2  	(61) 	8.7e-07 	1  	U
R.QVLDNLTMEKSDLEMQYETLQEELMALKK.N=09
	7741  	868.4349  	3469.7104  	3469.7030  	2.15
2  	(53) 	5.3e-06 	1  	U
R.QVLDNLTMEKSDLEMQYETLQEELMALKK.N=09
	7761  	872.4316  	3485.6975  	3485.6979  	-0.12
2  	(34) 	0.00037 	1  	U
R.QVLDNLTMEKSDLEMQYETLQEELMALKK.N + Oxidation (M)=09
	7763  	872.4327  	3485.7016  	3485.6979  	1.07
2  	(23) 	0.0052 	1  	U
R.QVLDNLTMEKSDLEMQYETLQEELMALKK.N + Oxidation (M)=09
	7765  	872.4330  	3485.7031  	3485.6979  	1.48
2  	(44) 	3.8e-05 	1  	U
R.QVLDNLTMEKSDLEMQYETLQEELMALKK.N + Oxidation (M)=09
	7884  	906.1154  	3620.4326  	3620.4294  	0.88
1  	67  	2.1e-07 	1  	U
R.GGSGGSHGGGSGFGGESGGSYGGGEEASGSGGGYGGGSGKSSHS.-=09
	7910  	916.4442  	3661.7475  	3661.7455  	0.53
2  	83  	5.2e-09 	1  	U
K.NRKDIENQYETQITQIEHEVSSSGQEVQSSAK.E=09
	8192  	1030.5070  	4117.9987  	4118.0040  	-1.27
2  	26  	0.0025 	1  	U
R.KDIENQYETQITQIEHEVSSSGQEVQSSAKEVTQLR.H=09
	8424  	1216.2747  	4861.0695  	4861.0728  	-0.67
0  	48  	1.6e-05 	1  	U
R.GFGGASGGGYSSSGGFGGGFGGGSGGGFGGGYGSGFGGFGGFGGGAGGGDGGILTANEK.S=09
	8426  	1216.2766  	4861.0773  	4861.0728  	0.93
0  	(46) 	2.7e-05 	1  	U
R.GFGGASGGGYSSSGGFGGGFGGGSGGGFGGGYGSGFGGFGGFGGGAGGGDGGILTANEK.S=09
	8427  	1216.2802  	4861.0915  	4861.0728  	3.84
0  	(39) 	0.00014 	1  	U
R.GFGGASGGGYSSSGGFGGGFGGGSGGGFGGGYGSGFGGFGGFGGGAGGGDGGILTANEK.S=09
	8452  	1243.9910  	4971.9348  	4971.9293  	1.10
0  	(24) 	0.0038 	1  	U
R.GGSGGSYGGGSGSGGGSGGGYGGGSGGGHSGGSGGGHSGGSGGNYGGGSGSGGGSGGGYGGGSGSR.G=09
	8453  	1243.9910  	4971.9348  	4971.9293  	1.10
0  	84  	4.1e-09 	1  	U
R.GGSGGSYGGGSGSGGGSGGGYGGGSGGGHSGGSGGGHSGGSGGNYGGGSGSGGGSGGGYGGGSGSR.G=09
	8454  	1243.9918  	4971.9382  	4971.9293  	1.78
0  	(77) 	2.1e-08 	1  	U
R.GGSGGSYGGGSGSGGGSGGGYGGGSGGGHSGGSGGGHSGGSGGNYGGGSGSGGGSGGGYGGGSGSR.G=09
	8455  	1243.9919  	4971.9387  	4971.9293  	1.88
0  	(32) 	0.00066 	1  	U
R.GGSGGSYGGGSGSGGGSGGGYGGGSGGGHSGGSGGGHSGGSGGNYGGGSGSGGGSGGGYGGGSGSR.G=09
	8456  	1243.9923  	4971.9401  	4971.9293  	2.18
0  	(45) 	3.2e-05 	1  	U
R.GGSGGSYGGGSGSGGGSGGGYGGGSGGGHSGGSGGGHSGGSGGNYGGGSGSGGGSGGGYGGGSGSR.G=09
	8457  	1243.9923  	4971.9401  	4971.9293  	2.18
0  	(79) 	1.2e-08 	1  	U
R.GGSGGSYGGGSGSGGGSGGGYGGGSGGGHSGGSGGGHSGGSGGNYGGGSGSGGGSGGGYGGGSGSR.G=09
	8459  	1243.9930  	4971.9431  	4971.9293  	2.77
0  	(60) 	9e-07 	1  	U
R.GGSGGSYGGGSGSGGGSGGGYGGGSGGGHSGGSGGGHSGGSGGNYGGGSGSGGGSGGGYGGGSGSR.G=09
	8461  	1244.2396  	4972.9294  	4972.9133  	3.23
0  	(70) 	1.1e-07 	1  	U
R.GGSGGSYGGGSGSGGGSGGGYGGGSGGGHSGGSGGGHSGGSGGNYGGGSGSGGGSGGGYGGGSGSR.G
+ Deamidated (NQ)=09
	8462  	1244.2402  	4972.9318  	4972.9133  	3.72
0  	(35) 	0.0003 	1  	U
R.GGSGGSYGGGSGSGGGSGGGYGGGSGGGHSGGSGGGHSGGSGGNYGGGSGSGGGSGGGYGGGSGSR.G
+ Deamidated (NQ)=09
	8463  	1244.2405  	4972.9328  	4972.9133  	3.92
0  	(43) 	5.5e-05 	1  	U
R.GGSGGSYGGGSGSGGGSGGGYGGGSGGGHSGGSGGGHSGGSGGNYGGGSGSGGGSGGGYGGGSGSR.G
+ Deamidated (NQ)=09
	8464  	1244.2410  	4972.9348  	4972.9133  	4.32
0  	(53) 	5.3e-06 	1  	U
R.GGSGGSYGGGSGSGGGSGGGYGGGSGGGHSGGSGGGHSGGSGGNYGGGSGSGGGSGGGYGGGSGSR.G
+ Deamidated (NQ)=09

  _____ =20

3.    	1::sp|cRAP053|P35908|K22E_HUMAN    Mass: 65678    Score: 3168
Matches: 72(72)  Sequences: 53(53)  emPAI: 96.76=09
 	Keratin, type II cytoskeletal 2 epidermal OS=3DHomo sapiens
GN=3DKRT2 PE=3D1 SV=3D2=09
	Check to include this hit in error tolerant search or archive
report=09
      	 =09
      	Query  	Observed  	Mr(expt)  	Mr(calc)  	 ppm
Miss 	Score 	Expect 	Rank 	Unique 	 Peptide=09
	48  	390.1934  	778.3722  	778.3722  	0.03
0  	57  	2.2e-06 	1  	U   	 K.AAFGGSGGR.G=09
	245  	414.2187  	826.4228  	826.4225  	0.40
0  	38  	0.00014 	1  	    	 K.FASFIDK.V=09
 	861  	487.2693  	972.5240  	972.5240  	0.06
0  	(40) 	0.00011 	1  	    	 K.IEISELNR.V=09
 	862  	487.2693  	972.5241  	972.5240  	0.12
0  	53  	4.5e-06 	1  	    	 K.IEISELNR.V=09
	978  	497.7876  	993.5606  	993.5607  	-0.13
0  	34  	0.00036 	1  	U   	 R.LQGEIAHVK.K=09
	987  	498.7647  	995.5149  	995.5148  	0.11
1  	63  	4.6e-07 	1  	U   	 R.GEHALKDAR.N=09
	1018  	503.2371  	1004.4597  	1004.4597  	0.08
0  	52  	6.4e-06 	1  	U   	 K.LLEGEECR.M=09
	1156  	519.2669  	1036.5193  	1036.5189  	0.35
0  	56  	2.5e-06 	1  	U   	 R.YLDGLTAER.T=09
 	1293  	533.7620  	1065.5095  	1065.5090  	0.41
1  	(50) 	1e-05 	1  	    	 K.YEDEINKR.T=09
 	1294  	533.7623  	1065.5100  	1065.5090  	0.88
1  	51  	7.9e-06 	1  	    	 K.YEDEINKR.T=09
 	1295  	533.7624  	1065.5103  	1065.5090  	1.22
1  	(46) 	2.7e-05 	1  	    	 K.YEDEINKR.T=09
	1302  	534.7555  	1067.4965  	1067.4957  	0.77
0  	34  	0.00043 	1  	U   	 K.DVDNAYMIK.V=09
	1381  	541.8033  	1081.5920  	1081.5920  	-0.02
1  	64  	3.9e-07 	1  	    	 K.FASFIDKVR.F=09
	1386  	542.7527  	1083.4908  	1083.4906  	0.17
0  	(28) 	0.0016 	1  	U   	 K.DVDNAYMIK.V + Oxidation (M)=09
	1400  	544.3074  	1086.6003  	1086.6033  	-2.74
1  	32  	0.00059 	1  	    	 R.EQIKTLNNK.F=09
	1504  	554.2757  	1106.5368  	1106.5356  	1.13
0  	41  	7.5e-05 	1  	U   	 K.AQYEEIAQR.S=09
	1646  	566.2588  	1130.5030  	1130.5026  	0.36
0  	42  	6.1e-05 	1  	U   	 R.STSSFSCLSR.H=09
	1658  	567.2848  	1132.5550  	1132.5546  	0.35
1  	76  	2.3e-08 	1  	U   	 R.KLLEGEECR.M=09
	1689  	570.2737  	1138.5329  	1138.5328  	0.08
0  	34  	0.00041 	1  	U   	 R.DYQELMNVK.L=09
	1780  	578.2716  	1154.5287  	1154.5278  	0.79
0  	(32) 	0.0006 	1  	U   	 R.DYQELMNVK.L + Oxidation (M)=09
	2011  	597.3124  	1192.6103  	1192.6088  	1.29
0  	64  	3.9e-07 	1  	U   	 K.YEELQVTVGR.H=09
	2018  	398.8747  	1193.6022  	1193.6040  	-1.55
2  	61  	7.8e-07 	1  	U   	 K.KYEDEINKR.T=09
	2019  	398.8752  	1193.6037  	1193.6040  	-0.24
2  	(37) 	0.00019 	1  	U   	 K.KYEDEINKR.T=09
	2033  	598.8025  	1195.5904  	1195.5907  	-0.21
1  	45  	2.8e-05 	1  	U   	 K.KDVDNAYMIK.V=09
	2042  	599.2787  	1196.5429  	1196.5422  	0.62
0  	79  	1.4e-08 	1  	U   	 K.GGSISGGGYGSGGGK.H=09
	2112  	604.8118  	1207.6091  	1207.6085  	0.54
0  	74  	4.2e-08 	1  	U   	 R.TAAENDFVTLK.K=09
	2115  	605.3035  	1208.5924  	1208.5925  	-0.07
0  	(58) 	1.5e-06 	1  	U   	 R.TAAENDFVTLK.K +
Deamidated (NQ)=09
	2339  	627.8077  	1253.6009  	1253.6001  	0.70
0  	72  	5.9e-08 	1  	U   	 R.GFSSGSAVVSGGSR.R=09
	2382  	632.3513  	1262.6881  	1262.6870  	0.84
0  	72  	6.6e-08 	1  	U   	 K.LALDVEIATYR.K=09
	2383  	632.3515  	1262.6884  	1262.6870  	1.13
0  	(70) 	9.7e-08 	1  	U   	 K.LALDVEIATYR.K=09
	2662  	440.8657  	1319.5752  	1319.5756  	-0.34
0  	44  	4.4e-05 	1  	U   	 R.HGGGGGGFGGGGFGSR.S=09
	2712  	665.3244  	1328.6342  	1328.6320  	1.67
0  	68  	1.4e-07 	1  	U   	 K.NVQDAIADAEQR.G=09
	2713  	665.3664  	1328.7182  	1328.7187  	-0.37
0  	51  	8.6e-06 	1  	U   	 R.NLDLDSIIAEVK.A=09
	2730  	446.2417  	1335.7033  	1335.7034  	-0.11
1  	50  	9.1e-06 	1  	U   	 R.TAAENDFVTLKK.D=09
	2924  	686.3599  	1370.7053  	1370.7041  	0.85
0  	88  	1.7e-09 	1  	U   	 K.LNDLEEALQQAK.E=09
	3014  	464.5649  	1390.6728  	1390.6728  	0.00
1  	58  	1.5e-06 	1  	U   	 R.SKEEAEALYHSK.Y=09
	3016  	464.6018  	1390.7837  	1390.7820  	1.23
1  	31  	0.00081 	1  	U   	 K.LALDVEIATYRK.L=09
	3053  	466.5859  	1396.7359  	1396.7350  	0.61
1  	22  	0.0058 	1  	    	 K.TLNNKFASFIDK.V=09
	3354  	730.9038  	1459.7931  	1459.7922  	0.58
0  	55  	3e-06 	1  	U   	 K.VDLLNQEIEFLK.V=09
 	3384  	490.6193  	1468.8360  	1468.8361  	-0.06
1  	26  	0.0024 	1  	    	 K.IEISELNRVIQR.L=09
 	3420  	738.3964  	1474.7783  	1474.7780  	0.21
0  	(25) 	0.0028 	1  	    	 R.FLEQQNQVLQTK.W=09
 	3421  	738.3971  	1474.7796  	1474.7780  	1.11
0  	(50) 	9.1e-06 	1  	    	 R.FLEQQNQVLQTK.W=09
 	3431  	738.8911  	1475.7677  	1475.7620  	3.85
0  	66  	2.5e-07 	1  	    	 R.FLEQQNQVLQTK.W +
Deamidated (NQ)=09
	3598  	507.9412  	1520.8018  	1520.8021  	-0.15
1  	21  	0.0084 	1  	U   	 R.LLRDYQELMNVK.L=09
	3815  	794.8462  	1587.6778  	1587.6761  	1.06
0  	103  	4.7e-11 	1  	U
R.GGSSSGGGYGSGGGGSSSVK.G=09
	3889  	538.6214  	1612.8424  	1612.8420  	0.23
1  	64  	3.8e-07 	1  	U   	 R.NKLNDLEEALQQAK.E=09
	3892  	538.9492  	1613.8258  	1613.8260  	-0.11
1  	(42) 	6e-05 	1  	U   	 R.NKLNDLEEALQQAK.E +
Deamidated (NQ)=09
	3893  	538.9497  	1613.8273  	1613.8260  	0.80
1  	(60) 	9.5e-07 	1  	U   	 R.NKLNDLEEALQQAK.E +
Deamidated (NQ)=09
	4028  	413.9833  	1651.9043  	1651.9046  	-0.19
2  	63  	5.5e-07 	1  	    	 K.TLNNKFASFIDKVR.F=09
	4271  	870.8580  	1739.7014  	1739.6983  	1.76
0  	145  	3.5e-15 	1  	U
R.GSSSGGGYSSGSSSYGSGGR.Q=09
	4275  	871.3781  	1740.7415  	1740.7412  	0.18
0  	105  	3.2e-11 	1  	U
R.GGSGGGGSISGGGYGSGGGSGGR.Y=09
	4303  	584.9662  	1751.8769  	1751.8764  	0.32
1  	37  	0.00019 	1  	U   	 K.DVDNAYMIKVELQSK.V=09
	4551  	613.6439  	1837.9098  	1837.9072  	1.42
0  	89  	1.1e-09 	1  	U
K.SISISVAGGGGGFGAAGGFGGR.G=09
	4935  	496.0232  	1980.0637  	1980.0639  	-0.15
2  	62  	5.7e-07 	1  	U   	 R.HGDSLKEIKIEISELNR.V=09
	5238  	1064.4779  	2126.9413  	2126.9426  	-0.62
0  	45  	3.4e-05 	1  	U   	 R.TSQNSELNNMQDLVEDYK.K=09
	5380  	733.3842  	2197.1308  	2197.1338  	-1.35
2  	88  	1.7e-09 	1  	U
R.NKLNDLEEALQQAKEDLAR.L=09
	5523  	752.6868  	2255.0385  	2255.0376  	0.41
1  	(54) 	4e-06 	1  	U   	 R.TSQNSELNNMQDLVEDYKK.K=09
	5529  	753.0144  	2256.0214  	2256.0216  	-0.08
1  	(59) 	1.2e-06 	1  	U
R.TSQNSELNNMQDLVEDYKK.K + Deamidated (NQ)=09
	5530  	753.0153  	2256.0241  	2256.0216  	1.14
1  	(59) 	1.3e-06 	1  	U
R.TSQNSELNNMQDLVEDYKK.K + Deamidated (NQ)=09
	5534  	753.3311  	2256.9715  	2256.9704  	0.48
1  	64  	4e-07 	1  	U
R.QSGSRGGSGGGGSISGGGYGSGGGSGGR.Y + Deamidated (NQ)=09
	5572  	758.0181  	2271.0326  	2271.0325  	0.04
1  	(62) 	6.1e-07 	1  	U
R.TSQNSELNNMQDLVEDYKK.K + Oxidation (M)=09
	5573  	758.0191  	2271.0355  	2271.0325  	1.32
1  	69  	1.2e-07 	1  	U
R.TSQNSELNNMQDLVEDYKK.K + Oxidation (M)=09
	5671  	577.5415  	2306.1369  	2306.1363  	0.26
2  	33  	0.00047 	1  	U
K.NVQDAIADAEQRGEHALKDAR.N=09
	5869  	596.7907  	2383.1335  	2383.1325  	0.42
2  	34  	0.00044 	1  	U
R.TSQNSELNNMQDLVEDYKKK.Y=09
	5906  	800.3447  	2398.0122  	2398.0113  	0.38
0  	89  	1.3e-09 	1  	U
R.GGGFGGGSSFGGGSGFSGGGFGGGGFGGGR.F=09
	6010  	812.3568  	2434.0484  	2434.0494  	-0.42
1  	38  	0.00015 	1  	U
R.GGSGGGGSISGGGYGSGGGSGGRYGSGGGSK.G=09
	6070  	820.0721  	2457.1944  	2457.1905  	1.60
0  	(81) 	8.7e-09 	1  	U
R.MSGDLSSNVTVSVTSSTISSNVASK.A=09
	6119  	825.4029  	2473.1868  	2473.1854  	0.59
0  	91  	7.8e-10 	1  	U
R.MSGDLSSNVTVSVTSSTISSNVASK.A + Oxidation (M)=09
	6370  	642.3253  	2565.2722  	2565.2710  	0.44
2  	80  	9e-09 	1  	U   	 R.SKEEAEALYHSKYEELQVTVGR.H=09
	7302  	1016.8373  	3047.4902  	3047.4870  	1.06
0  	(71) 	8.3e-08 	1  	U
K.VLYDAEISQIHQSVTDTNVILSMDNSR.N=09
	7321  	1022.1681  	3063.4826  	3063.4819  	0.24
0  	92  	5.7e-10 	1  	U
K.VLYDAEISQIHQSVTDTNVILSMDNSR.N + Oxidation (M)=09
	7324  	1022.5007  	3064.4804  	3064.4659  	4.72
0  	(73) 	5.4e-08 	1  	U
K.VLYDAEISQIHQSVTDTNVILSMDNSR.N + Deamidated (NQ); Oxidation (M)=09

  _____ =20

4.    	1::sp|cRAP039|P13645|K1C10_HUMAN    Mass: 59020    Score: 2367
Matches: 71(71)  Sequences: 40(40)  emPAI: 108.06=09
 	Keratin, type I cytoskeletal 10 OS=3DHomo sapiens GN=3DKRT10 PE=3D1
SV=3D6=09
	Check to include this hit in error tolerant search or archive
report=09
      	 =09
      	Query  	Observed  	Mr(expt)  	Mr(calc)  	 ppm
Miss 	Score 	Expect 	Rank 	Unique 	 Peptide=09
	153  	404.2031  	806.3916  	806.3923  	-0.86
0  	(30) 	0.00097 	1  	    	 R.LAADDFR.L=09
	154  	404.2034  	806.3923  	806.3923  	0.06
0  	44  	3.9e-05 	1  	    	 R.LAADDFR.L=09
 	165  	405.2239  	808.4332  	808.4330  	0.20
0  	44  	4.4e-05 	1  	    	 R.LASYLDK.V=09
	358  	424.2297  	846.4449  	846.4447  	0.30
0  	42  	5.8e-05 	1  	U   	 K.SEITELR.R=09
	828  	483.7320  	965.4494  	965.4494  	-0.05
1  	22  	0.0064 	1  	U   	 R.DYSKYYK.T=09
	965  	497.2537  	992.4929  	992.4927  	0.21
0  	(42) 	6.2e-05 	1  	U   	 K.YENEVALR.Q=09
	974  	497.7455  	993.4764  	993.4767  	-0.28
0  	42  	6.1e-05 	1  	U   	 K.YENEVALR.Q +
Deamidated (NQ)=09
	983  	498.2636  	994.5127  	994.5123  	0.33
1  	31  	0.00072 	1  	U   	 K.IKEWYEK.H=09
	1015  	502.2803  	1002.5460  	1002.5458  	0.21
1  	32  	0.00058 	1  	U   	 K.SEITELRR.N=09
	1148  	516.3030  	1030.5914  	1030.5910  	0.38
0  	49  	1.2e-05 	1  	    	 R.VLDELTLTK.A=09
	1271  	532.8087  	1063.6029  	1063.6026  	0.30
1  	52  	6.2e-06 	1  	U   	 R.LASYLDKVR.A=09
	1413  	545.7696  	1089.5247  	1089.5237  	0.98
0  	(70) 	9.2e-08 	1  	U   	 K.VTMQNLNDR.L=09
	1417  	546.2613  	1090.5081  	1090.5077  	0.42
0  	93  	5.3e-10 	1  	U   	 K.VTMQNLNDR.L +
Deamidated (NQ)=09
	1496  	553.7668  	1105.5190  	1105.5186  	0.37
0  	(85) 	3.2e-09 	1  	U   	 K.VTMQNLNDR.L +
Oxidation (M)=09
	1501  	554.2589  	1106.5031  	1106.5026  	0.49
0  	(85) 	2.8e-09 	1  	U   	 K.VTMQNLNDR.L +
Deamidated (NQ); Oxidation (M)=09
	1515  	555.2487  	1108.4828  	1108.4825  	0.23
0  	41  	8e-05 	1  	U   	 K.DAEAWFNEK.S=09
	1516  	555.2489  	1108.4832  	1108.4825  	0.66
0  	(32) 	0.0007 	1  	U   	 K.DAEAWFNEK.S=09
	1523  	555.7404  	1109.4662  	1109.4665  	-0.32
0  	(39) 	0.00012 	1  	U   	 K.DAEAWFNEK.S +
Deamidated (NQ)=09
	1571  	559.7574  	1117.5003  	1117.5013  	-0.86
0  	57  	2e-06 	1  	U   	 K.HGNSHQGEPR.D=09
	1858  	583.2957  	1164.5769  	1164.5775  	-0.50
0  	(21) 	0.0072 	1  	U   	 R.LENEIQTYR.S=09
	1860  	583.2967  	1164.5789  	1164.5775  	1.27
0  	68  	1.4e-07 	1  	U   	 R.LENEIQTYR.S=09
	1975  	594.3538  	1186.6930  	1186.6921  	0.71
1  	35  	0.00032 	1  	    	 R.RVLDELTLTK.A=09
	2065  	601.3124  	1200.6102  	1200.6098  	0.30
0  	(78) 	1.8e-08 	1  	    	 R.QSVEADINGLR.R=09
	2074  	601.8038  	1201.5931  	1201.5939  	-0.62
0  	98  	1.5e-10 	1  	    	 R.QSVEADINGLR.R +
Deamidated (NQ)=09
	2075  	601.8050  	1201.5954  	1201.5939  	1.31
0  	(78) 	1.6e-08 	1  	    	 R.QSVEADINGLR.R +
Deamidated (NQ)=09
	2261  	412.2311  	1233.6715  	1233.6717  	-0.15
1  	(67) 	1.8e-07 	1  	U   	 R.LKYENEVALR.Q=09
	2271  	412.5590  	1234.6551  	1234.6557  	-0.45
1  	87  	2.1e-09 	1  	U   	 R.LKYENEVALR.Q +
Deamidated (NQ)=09
	2279  	413.1998  	1236.5775  	1236.5775  	0.01
1  	53  	4.7e-06 	1  	U   	 R.KDAEAWFNEK.S=09
	2375  	631.8025  	1261.5904  	1261.5899  	0.45
0  	(37) 	0.00022 	1  	U   	 R.SLLEGEGSSGGGGR.G=09
	2376  	631.8025  	1261.5905  	1261.5899  	0.55
0  	77  	2e-08 	1  	U   	 R.SLLEGEGSSGGGGR.G=09
	2557  	434.2031  	1299.5876  	1299.5877  	-0.11
1  	(72) 	7.1e-08 	1  	U   	 K.NHEEEMKDLR.N=09
	2562  	434.5309  	1300.5710  	1300.5717  	-0.56
1  	(56) 	2.7e-06 	1  	U   	 K.NHEEEMKDLR.N +
Deamidated (NQ)=09
	2645  	439.5347  	1315.5824  	1315.5826  	-0.20
1  	78  	1.5e-08 	1  	U   	 K.NHEEEMKDLR.N +
Oxidation (M)=09
	2646  	439.5349  	1315.5830  	1315.5826  	0.28
1  	(34) 	0.00037 	1  	U   	 K.NHEEEMKDLR.N +
Oxidation (M)=09
	2647  	439.8622  	1316.5649  	1316.5666  	-1.32
1  	(69) 	1.4e-07 	1  	U   	 K.NHEEEMKDLR.N +
Deamidated (NQ); Oxidation (M)=09
	2828  	453.2449  	1356.7128  	1356.7110  	1.35
1  	32  	0.00069 	1  	    	 R.QSVEADINGLRR.V=09
	2885  	683.3240  	1364.6335  	1364.6320  	1.11
0  	66  	2.3e-07 	1  	U   	 R.SQYEQLAEQNR.K=09
	2963  	691.3302  	1380.6458  	1380.6408  	3.63
0  	53  	5.2e-06 	1  	U   	 R.ALEESNYELEGK.I=09
	3007  	695.8447  	1389.6748  	1389.6736  	0.89
0  	102  	6e-11 	1  	U   	 K.QSLEASLAETEGR.Y=09
	3211  	476.9016  	1427.6830  	1427.6827  	0.24
2  	(49) 	1.2e-05 	1  	U   	 K.KNHEEEMKDLR.N=09
	3246  	478.9284  	1433.7634  	1433.7626  	0.54
1  	(35) 	0.00034 	1  	U   	 K.IRLENEIQTYR.S=09
	3249  	479.2560  	1434.7462  	1434.7466  	-0.31
1  	(37) 	0.00021 	1  	U   	 K.IRLENEIQTYR.S +
Deamidated (NQ)=09
	3250  	718.3817  	1434.7487  	1434.7466  	1.47
1  	46  	2.8e-05 	1  	U   	 K.IRLENEIQTYR.S +
Deamidated (NQ)=09
	3294  	482.2331  	1443.6775  	1443.6776  	-0.03
2  	52  	5.8e-06 	1  	U   	 K.KNHEEEMKDLR.N +
Oxidation (M)=09
	3503  	498.5825  	1492.7257  	1492.7270  	-0.83
1  	(30) 	0.00094 	1  	U   	 R.SQYEQLAEQNRK.D=09
	3504  	498.5830  	1492.7272  	1492.7270  	0.15
1  	52  	6.9e-06 	1  	U   	 R.SQYEQLAEQNRK.D=09
	3511  	498.9094  	1493.7065  	1493.7110  	-2.99
1  	(50) 	1.1e-05 	1  	U   	 R.SQYEQLAEQNRK.D +
Deamidated (NQ)=09
	3705  	775.3432  	1548.6718  	1548.6700  	1.20
0  	110  	9.3e-12 	1  	U
R.SGGGGGGGGCGGGGGVSSLR.I=09
	4189  	854.3896  	1706.7646  	1706.7649  	-0.16
0  	(58) 	1.6e-06 	1  	U
K.GSLGGGFSSGGFSGGSFSR.G=09
	4190  	854.3896  	1706.7647  	1706.7649  	-0.09
0  	116  	2.7e-12 	1  	U
K.GSLGGGFSSGGFSGGSFSR.G=09
	4434  	599.6758  	1796.0055  	1796.0043  	0.66
0  	21  	0.0072 	1  	U   	 R.NVQALEIELQSQLALK.Q=09
	4969  	998.9911  	1995.9676  	1995.9636  	2.00
0  	(68) 	1.7e-07 	1  	U   	 K.ELTTEIDNNIEQISSYK.S=09
	4970  	666.3299  	1995.9679  	1995.9636  	2.12
0  	(20) 	0.0094 	1  	U   	 K.ELTTEIDNNIEQISSYK.S=09
	4972  	999.4816  	1996.9487  	1996.9476  	0.53
0  	84  	4.2e-09 	1  	U   	 K.ELTTEIDNNIEQISSYK.S
+ Deamidated (NQ)=09
	4973  	999.4819  	1996.9492  	1996.9476  	0.77
0  	(67) 	1.9e-07 	1  	U   	 K.ELTTEIDNNIEQISSYK.S
+ Deamidated (NQ)=09
	5138  	694.9935  	2081.9588  	2081.9575  	0.60
0  	49  	1.2e-05 	1  	U   	 R.AETECQNTEYQQLLDIK.I=09
	5164  	524.5085  	2094.0048  	2094.0031  	0.82
2  	21  	0.0089 	1  	U   	 K.IKEWYEKHGNSHQGEPR.D=09
	5259  	534.7855  	2135.1127  	2135.1157  	-1.38
2  	34  	0.00041 	1  	U   	 K.VTMQNLNDRLASYLDKVR.A=09
	5411  	738.0386  	2211.0939  	2211.0906  	1.47
1  	(58) 	1.4e-06 	1  	U
K.SKELTTEIDNNIEQISSYK.S=09
	5412  	1106.5554  	2211.0963  	2211.0906  	2.56
1  	(62) 	5.8e-07 	1  	U
K.SKELTTEIDNNIEQISSYK.S=09
	5415  	1107.0460  	2212.0775  	2212.0746  	1.29
1  	(38) 	0.00016 	1  	U
K.SKELTTEIDNNIEQISSYK.S + Deamidated (NQ)=09
	5416  	738.3669  	2212.0790  	2212.0746  	1.97
1  	69  	1.2e-07 	1  	U
K.SKELTTEIDNNIEQISSYK.S + Deamidated (NQ)=09
	5434  	742.0535  	2223.1388  	2223.1344  	1.97
1  	79  	1.2e-08 	1  	U
K.ADLEMQIESLTEELAYLKK.N=09
	5479  	747.3846  	2239.1319  	2239.1293  	1.17
1  	(66) 	2.5e-07 	1  	U
K.ADLEMQIESLTEELAYLKK.N + Oxidation (M)=09
	5772  	781.6668  	2341.9786  	2341.9771  	0.62
0  	70  	9e-08 	1  	U
R.GSSGGGCFGGSSGGYGGLGGFGGGSFR.G=09
	6412  	862.0734  	2583.1985  	2583.1989  	-0.18
2  	32  	0.00064 	1  	U
R.SQYEQLAEQNRKDAEAWFNEK.S=09
	7005  	958.1381  	2871.3925  	2871.3855  	2.45
0  	(68) 	1.6e-07 	1  	U
R.NVSTGDVNVEMNAAPGVDLTQLLNNMR.S=09
	7039  	963.4697  	2887.3872  	2887.3804  	2.35
0  	(52) 	5.9e-06 	1  	U
R.NVSTGDVNVEMNAAPGVDLTQLLNNMR.S + Oxidation (M)=09
	7100  	968.8008  	2903.3805  	2903.3753  	1.79
0  	86  	2.4e-09 	1  	U
R.NVSTGDVNVEMNAAPGVDLTQLLNNMR.S + 2 Oxidation (M)=09
	7241  	746.1333  	2980.5041  	2980.4989  	1.76
2  	51  	7.7e-06 	1  	U
K.ELTTEIDNNIEQISSYKSEITELRR.N=09
	7306  	1018.2156  	3051.6251  	3051.6200  	1.67
1  	94  	3.7e-10 	1  	U
K.TIDDLKNQILNLTTDNANILLQIDNAR.L=09

 =09
      	Proteins matching a subset of these peptides:=09
      	1::sp|cRAP042|Q15323|K1H1_HUMAN    Mass: 48633    Score: 44
Matches: 2(2)  Sequences: 1(1)=09
 	Keratin, type I cuticular Ha1 OS=3DHomo sapiens GN=3DKRT31 PE=3D2
SV=3D3=09
      	1::sp|cRAP043|Q14532|K1H2_HUMAN    Mass: 51793    Score: 44
Matches: 2(2)  Sequences: 1(1)=09
 	Keratin, type I cuticular Ha2 OS=3DHomo sapiens GN=3DKRT32 PE=3D1
SV=3D3=09
      	1::sp|cRAP045|Q92764|KRT35_HUMAN    Mass: 51640    Score: 44
Matches: 2(2)  Sequences: 1(1)=09
 	Keratin, type I cuticular Ha5 OS=3DHomo sapiens GN=3DKRT35 PE=3D2
SV=3D5=09
      	1::sp|cRAP046|O76013|KRT36_HUMAN    Mass: 53354    Score: 44
Matches: 2(2)  Sequences: 1(1)=09
 	Keratin, type I cuticular Ha6 OS=3DHomo sapiens GN=3DKRT36 PE=3D1
SV=3D1=09
      	1::sp|cRAP047|O76014|KRT37_HUMAN    Mass: 51084    Score: 44
Matches: 2(2)  Sequences: 1(1)=09
 	Keratin, type I cuticular Ha7 OS=3DHomo sapiens GN=3DKRT37 PE=3D2
SV=3D3=09
      	1::sp|cRAP048|O76015|KRT38_HUMAN    Mass: 52044    Score: 44
Matches: 2(2)  Sequences: 1(1)=09
 	Keratin, type I cuticular Ha8 OS=3DHomo sapiens GN=3DKRT38 PE=3D2
SV=3D3=09
      	1::sp|cRAP050|Q14525|KT33B_HUMAN    Mass: 47325    Score: 44
Matches: 2(2)  Sequences: 1(1)=09
 	Keratin, type I cuticular Ha3-II OS=3DHomo sapiens GN=3DKRT33B PE=3D2
SV=3D3=09
      	1::sp|cRAP051|P02534|K1M1_SHEEP    Mass: 48070    Score: 44
Matches: 2(2)  Sequences: 1(1)=09
 	Keratin, type I microfibrillar 48 kDa, component 8C-1 OS=3DOvis
aries PE=3D1 SV=3D2=09
  _____ =20

5.    	2::PatB    Mass: 67447    Score: 1991   Matches: 116(116)
Sequences: 31(31)  emPAI: 48.20=09
 	PatB=09
	Check to include this hit in error tolerant search or archive
report=09
      	 =09
      	Query  	Observed  	Mr(expt)  	Mr(calc)  	 ppm
Miss 	Score 	Expect 	Rank 	Unique 	 Peptide=09
	125  	400.7529  	799.4912  	799.4916  	-0.47
0  	(30) 	0.00093 	1  	U   	 K.QLISIAR.T=09
	126  	400.7530  	799.4914  	799.4916  	-0.17
0  	54  	3.7e-06 	1  	U   	 K.QLISIAR.T=09
	127  	400.7530  	799.4915  	799.4916  	-0.09
0  	(29) 	0.0012 	1  	U   	 K.QLISIAR.T=09
	128  	400.7531  	799.4916  	799.4916  	0.06
0  	(40) 	9.7e-05 	1  	U   	 K.QLISIAR.T=09
	194  	408.7266  	815.4386  	815.4389  	-0.30
0  	26  	0.0023 	1  	U   	 K.DVSISAPK.G=09
	195  	408.7266  	815.4387  	815.4389  	-0.23
0  	(22) 	0.0061 	1  	U   	 K.DVSISAPK.G=09
	203  	409.2060  	816.3975  	816.3977  	-0.30
0  	53  	5.4e-06 	1  	U   	 K.DGEVIER.G=09
	204  	409.2066  	816.3987  	816.3977  	1.19
0  	(43) 	4.7e-05 	1  	U   	 K.DGEVIER.G=09
	635  	465.7613  	929.5081  	929.5083  	-0.16
0  	46  	2.6e-05 	1  	U   	 R.TSFVIAHR.L=09
	671  	469.7324  	937.4502  	937.4505  	-0.29
0  	40  	9.7e-05 	1  	U   	 R.GYDLDSLR.S=09
	672  	469.7326  	937.4506  	937.4505  	0.09
0  	(38) 	0.00014 	1  	U   	 R.GYDLDSLR.S=09
	673  	469.7326  	937.4506  	937.4505  	0.16
0  	(37) 	0.0002 	1  	U   	 R.GYDLDSLR.S=09
	674  	469.7326  	937.4506  	937.4505  	0.16
0  	(38) 	0.00015 	1  	U   	 R.GYDLDSLR.S=09
	675  	469.7331  	937.4516  	937.4505  	1.14
0  	(31) 	0.00077 	1  	U   	 R.GYDLDSLR.S=09
	1099  	511.7844  	1021.5543  	1021.5556  	-1.30
1  	(28) 	0.0014 	1  	U   	 R.KYTNLQQK.E=09
	1101  	511.7854  	1021.5562  	1021.5556  	0.56
1  	(36) 	0.00024 	1  	U   	 R.KYTNLQQK.E=09
	1107  	512.2770  	1022.5394  	1022.5396  	-0.21
1  	37  	0.00022 	1  	U   	 R.KYTNLQQK.E +
Deamidated (NQ)=09
	1334  	538.3003  	1074.5860  	1074.5855  	0.45
0  	(51) 	8.5e-06 	1  	U   	 K.TTIMNLINR.F=09
	1335  	538.3003  	1074.5861  	1074.5855  	0.56
0  	(42) 	7e-05 	1  	U   	 K.TTIMNLINR.F=09
	1343  	538.7922  	1075.5698  	1075.5695  	0.24
0  	(46) 	2.3e-05 	1  	U   	 K.TTIMNLINR.F +
Deamidated (NQ)=09
	1344  	538.7922  	1075.5698  	1075.5695  	0.24
0  	(57) 	1.9e-06 	1  	U   	 K.TTIMNLINR.F +
Deamidated (NQ)=09
	1345  	538.7923  	1075.5700  	1075.5695  	0.46
0  	(52) 	6.9e-06 	1  	U   	 K.TTIMNLINR.F +
Deamidated (NQ)=09
	1419  	546.2975  	1090.5804  	1090.5805  	-0.03
0  	70  	9.4e-08 	1  	U   	 K.TTIMNLINR.F +
Oxidation (M)=09
	1420  	546.2976  	1090.5805  	1090.5805  	0.08
0  	(65) 	3.1e-07 	1  	U   	 K.TTIMNLINR.F +
Oxidation (M)=09
	1421  	546.2978  	1090.5810  	1090.5805  	0.52
0  	(52) 	6.5e-06 	1  	U   	 K.TTIMNLINR.F +
Oxidation (M)=09
	1422  	546.2983  	1090.5821  	1090.5805  	1.53
0  	(70) 	9.5e-08 	1  	U   	 K.TTIMNLINR.F +
Oxidation (M)=09
	1429  	546.7893  	1091.5639  	1091.5645  	-0.48
0  	(62) 	5.7e-07 	1  	U   	 K.TTIMNLINR.F +
Deamidated (NQ); Oxidation (M)=09
	1430  	546.7902  	1091.5659  	1091.5645  	1.30
0  	(64) 	4.5e-07 	1  	U   	 K.TTIMNLINR.F +
Deamidated (NQ); Oxidation (M)=09
	1750  	575.2822  	1148.5498  	1148.5495  	0.21
0  	(71) 	7.3e-08 	1  	U   	 R.VIAESTNEMR.K=09
	1752  	575.2826  	1148.5506  	1148.5495  	0.94
0  	76  	2.3e-08 	1  	U   	 R.VIAESTNEMR.K=09
	1759  	575.7736  	1149.5326  	1149.5336  	-0.86
0  	(58) 	1.6e-06 	1  	U   	 R.VIAESTNEMR.K +
Deamidated (NQ)=09
	1852  	583.2786  	1164.5426  	1164.5445  	-1.63
0  	(29) 	0.0013 	1  	U   	 R.VIAESTNEMR.K + Oxidation (M)=09
	1853  	583.2787  	1164.5428  	1164.5445  	-1.40
0  	(64) 	3.9e-07 	1  	U   	 R.VIAESTNEMR.K +
Oxidation (M)=09
	1854  	583.2799  	1164.5453  	1164.5445  	0.69
0  	(52) 	6.5e-06 	1  	U   	 R.VIAESTNEMR.K +
Oxidation (M)=09
	1855  	583.2799  	1164.5453  	1164.5445  	0.69
0  	(64) 	4.1e-07 	1  	U   	 R.VIAESTNEMR.K +
Oxidation (M)=09
	1865  	583.7709  	1165.5272  	1165.5285  	-1.10
0  	(59) 	1.2e-06 	1  	U   	 R.VIAESTNEMR.K +
Deamidated (NQ); Oxidation (M)=09
	1866  	583.7722  	1165.5298  	1165.5285  	1.11
0  	(39) 	0.00014 	1  	U   	 R.VIAESTNEMR.K +
Deamidated (NQ); Oxidation (M)=09
	2448  	426.5555  	1276.6445  	1276.6445  	0.02
1  	(40) 	0.0001 	1  	U   	 R.VIAESTNEMRK.G=09
	2492  	645.3300  	1288.6454  	1288.6446  	0.63
0  	(84) 	4.4e-09 	1  	U   	 K.GQMTAVVGPTGSGK.T=09
	2493  	645.3301  	1288.6456  	1288.6446  	0.81
0  	(54) 	4.2e-06 	1  	U   	 K.GQMTAVVGPTGSGK.T=09
	2494  	645.3306  	1288.6466  	1288.6446  	1.57
0  	(72) 	6.1e-08 	1  	U   	 K.GQMTAVVGPTGSGK.T=09
	2495  	645.3306  	1288.6467  	1288.6446  	1.67
0  	(35) 	0.00032 	1  	U   	 K.GQMTAVVGPTGSGK.T=09
	2519  	431.8872  	1292.6397  	1292.6394  	0.23
1  	66  	2.4e-07 	1  	U   	 R.VIAESTNEMRK.G +
Oxidation (M)=09
	2524  	432.2151  	1293.6235  	1293.6234  	0.08
1  	(66) 	2.7e-07 	1  	U   	 R.VIAESTNEMRK.G +
Deamidated (NQ); Oxidation (M)=09
	2536  	432.9030  	1295.6871  	1295.6874  	-0.22
0  	(60) 	9.5e-07 	1  	U   	 K.LAQLTVSFFDR.R=09
	2537  	648.8514  	1295.6883  	1295.6874  	0.72
0  	63  	4.8e-07 	1  	U   	 K.LAQLTVSFFDR.R=09
	2590  	653.3275  	1304.6405  	1304.6395  	0.76
0  	(76) 	2.6e-08 	1  	U   	 K.GQMTAVVGPTGSGK.T +
Oxidation (M)=09
	2591  	653.3275  	1304.6405  	1304.6395  	0.76
0  	(83) 	5.6e-09 	1  	U   	 K.GQMTAVVGPTGSGK.T +
Oxidation (M)=09
	2592  	653.3276  	1304.6407  	1304.6395  	0.96
0  	(36) 	0.00024 	1  	U   	 K.GQMTAVVGPTGSGK.T +
Oxidation (M)=09
	2593  	653.3280  	1304.6414  	1304.6395  	1.51
0  	98  	1.5e-10 	1  	U   	 K.GQMTAVVGPTGSGK.T +
Oxidation (M)=09
	2619  	437.2397  	1308.6972  	1308.6972  	0.01
0  	62  	6.2e-07 	1  	U   	 K.IQHAMEVVVAGR.T=09
	2699  	442.5706  	1324.6900  	1324.6922  	-1.60
0  	(53) 	5.5e-06 	1  	U   	 K.IQHAMEVVVAGR.T +
Oxidation (M)=09
	2700  	442.5712  	1324.6917  	1324.6922  	-0.36
0  	(55) 	3.5e-06 	1  	U   	 K.IQHAMEVVVAGR.T +
Oxidation (M)=09
	2701  	442.5714  	1324.6925  	1324.6922  	0.26
0  	(24) 	0.0041 	1  	U   	 K.IQHAMEVVVAGR.T + Oxidation
(M)=09
	2745  	670.9109  	1339.8072  	1339.8075  	-0.19
0  	64  	4.4e-07 	1  	U   	 K.TILNADQIIVLK.D=09
	2746  	670.9127  	1339.8109  	1339.8075  	2.54
0  	(47) 	2e-05 	1  	U   	 K.TILNADQIIVLK.D=09
	2752  	671.4022  	1340.7898  	1340.7915  	-1.28
0  	(43) 	4.8e-05 	1  	U   	 K.TILNADQIIVLK.D +
Deamidated (NQ)=09
	3315  	484.9368  	1451.7886  	1451.7885  	0.05
1  	24  	0.0037 	1  	U   	 K.LAQLTVSFFDRR.Q=09
	3329  	728.3434  	1454.6723  	1454.6711  	0.84
0  	(35) 	0.00029 	1  	U   	 K.LNAYMDESISGQK.A=09
	3330  	728.3436  	1454.6727  	1454.6711  	1.10
0  	(91) 	8.3e-10 	1  	U   	 K.LNAYMDESISGQK.A=09
	3331  	728.3438  	1454.6729  	1454.6711  	1.26
0  	(77) 	2e-08 	1  	U   	 K.LNAYMDESISGQK.A=09
	3338  	728.8364  	1455.6582  	1455.6551  	2.09
0  	112  	7e-12 	1  	U   	 K.LNAYMDESISGQK.A + Deamidated
(NQ)=09
	3394  	736.3411  	1470.6677  	1470.6660  	1.14
0  	(105) 	3.3e-11 	1  	U   	 K.LNAYMDESISGQK.A +
Oxidation (M)=09
	3395  	736.3412  	1470.6678  	1470.6660  	1.22
0  	(72) 	5.6e-08 	1  	U   	 K.LNAYMDESISGQK.A +
Oxidation (M)=09
	3400  	736.8321  	1471.6497  	1471.6500  	-0.20
0  	(85) 	2.9e-09 	1  	U   	 K.LNAYMDESISGQK.A +
Deamidated (NQ); Oxidation (M)=09
	3739  	783.8590  	1565.7035  	1565.7038  	-0.24
0  	67  	1.9e-07 	1  	U   	 R.FYDVDAGGIYFDGK.D=09
	3740  	783.8602  	1565.7058  	1565.7038  	1.24
0  	(31) 	0.00081 	1  	U   	 R.FYDVDAGGIYFDGK.D=09
	3789  	528.0027  	1580.9864  	1580.9865  	-0.05
1  	71  	8.1e-08 	1  	U   	 R.LKTILNADQIIVLK.D=09
	3970  	546.9433  	1637.8081  	1637.8049  	1.93
0  	43  	5.2e-05 	1  	U   	 K.ATHIHDYIESLPDK.Y=09
	4115  	839.4117  	1676.8088  	1676.8080  	0.50
0  	(73) 	4.9e-08 	1  	U   	 R.FGVPDASQEMVEVAAK.A=09
	4116  	839.4123  	1676.8100  	1676.8080  	1.23
0  	(70) 	1e-07 	1  	U   	 R.FGVPDASQEMVEVAAK.A=09
	4117  	839.4127  	1676.8108  	1676.8080  	1.67
0  	83  	5e-09 	1  	U   	 R.FGVPDASQEMVEVAAK.A=09
	4160  	847.4092  	1692.8039  	1692.8029  	0.61
0  	(77) 	1.8e-08 	1  	U   	 R.FGVPDASQEMVEVAAK.A +
Oxidation (M)=09
	4161  	847.4097  	1692.8048  	1692.8029  	1.12
0  	(66) 	2.6e-07 	1  	U   	 R.FGVPDASQEMVEVAAK.A +
Oxidation (M)=09
	4162  	847.4102  	1692.8059  	1692.8029  	1.77
0  	(69) 	1.2e-07 	1  	U   	 R.FGVPDASQEMVEVAAK.A +
Oxidation (M)=09
	4184  	852.4891  	1702.9636  	1702.9618  	1.05
0  	130  	1.1e-13 	1  	U   	 K.VGIVLQDSVLFSGTIR.D=09
	4185  	852.4894  	1702.9643  	1702.9618  	1.49
0  	(116) 	2.6e-12 	1  	U   	 K.VGIVLQDSVLFSGTIR.D=09
	4602  	621.9644  	1862.8714  	1862.8720  	-0.29
0  	(48) 	1.6e-05 	1  	U   	 R.IQEMFDAEEEIRPEK.A=09
	4603  	621.9648  	1862.8725  	1862.8720  	0.29
0  	(58) 	1.5e-06 	1  	U   	 R.IQEMFDAEEEIRPEK.A=09
	4604  	621.9649  	1862.8729  	1862.8720  	0.48
0  	66  	2.8e-07 	1  	U   	 R.IQEMFDAEEEIRPEK.A=09
	4605  	621.9653  	1862.8740  	1862.8720  	1.08
0  	(62) 	6.7e-07 	1  	U   	 R.IQEMFDAEEEIRPEK.A=09
	4606  	621.9653  	1862.8742  	1862.8720  	1.17
0  	(60) 	9.6e-07 	1  	U   	 R.IQEMFDAEEEIRPEK.A=09
	4607  	621.9658  	1862.8755  	1862.8720  	1.86
0  	(29) 	0.0012 	1  	U   	 R.IQEMFDAEEEIRPEK.A=09
	4619  	623.6407  	1867.9002  	1867.8985  	0.91
1  	80  	1.1e-08 	1  	U   	 K.EVGKLNAYMDESISGQK.A=09
	4625  	623.9680  	1868.8822  	1868.8826  	-0.17
1  	(52) 	7.1e-06 	1  	U   	 K.EVGKLNAYMDESISGQK.A
+ Deamidated (NQ)=09
	4650  	627.2955  	1878.8646  	1878.8669  	-1.23
0  	(57) 	1.9e-06 	1  	U   	 R.IQEMFDAEEEIRPEK.A +
Oxidation (M)=09
	4651  	627.2960  	1878.8662  	1878.8669  	-0.35
0  	(22) 	0.0065 	1  	U   	 R.IQEMFDAEEEIRPEK.A +
Oxidation (M)=09
	4652  	627.2960  	1878.8662  	1878.8669  	-0.35
0  	(53) 	4.6e-06 	1  	U   	 R.IQEMFDAEEEIRPEK.A +
Oxidation (M)=09
	4653  	627.2965  	1878.8677  	1878.8669  	0.43
0  	(65) 	3e-07 	1  	U   	 R.IQEMFDAEEEIRPEK.A +
Oxidation (M)=09
	4654  	627.2967  	1878.8682  	1878.8669  	0.72
0  	(53) 	5.2e-06 	1  	U   	 R.IQEMFDAEEEIRPEK.A +
Oxidation (M)=09
	4655  	627.2980  	1878.8721  	1878.8669  	2.76
0  	(56) 	2.4e-06 	1  	U   	 R.IQEMFDAEEEIRPEK.A +
Oxidation (M)=09
	4672  	629.3000  	1884.8781  	1884.8775  	0.36
1  	(69) 	1.2e-07 	1  	U   	 K.EVGKLNAYMDESISGQK.A
+ Deamidated (NQ); Oxidation (M)=09
	4770  	958.4511  	1914.8875  	1914.8847  	1.48
0  	73  	5.3e-08 	1  	U   	 K.YDTLIDDDQSIFSAGQK.Q=09
	4862  	650.9792  	1949.9159  	1949.9160  	-0.02
1  	(34) 	0.0004 	1  	U   	 R.FYDVDAGGIYFDGKDIR.G=09
	4863  	650.9796  	1949.9168  	1949.9160  	0.44
1  	51  	7.1e-06 	1  	U   	 R.FYDVDAGGIYFDGKDIR.G=09
	5268  	713.7394  	2138.1965  	2138.1947  	0.86
1  	(53) 	4.6e-06 	1  	U
K.TILNADQIIVLKDGEVIER.G=09
	5269  	713.7396  	2138.1969  	2138.1947  	1.03
1  	(42) 	5.9e-05 	1  	U
K.TILNADQIIVLKDGEVIER.G=09
	5271  	713.7396  	2138.1970  	2138.1947  	1.11
1  	59  	1.4e-06 	1  	U
K.TILNADQIIVLKDGEVIER.G=09
	5858  	793.3882  	2377.1429  	2377.1406  	0.97
0  	(86) 	2.7e-09 	1  	U
K.AVIVQGIQEDMMAGFLEQNER.V=09
	5864  	595.8510  	2379.3749  	2379.3737  	0.53
2  	73  	5e-08 	1  	U   	 R.LKTILNADQIIVLKDGEVIER.G=09
	5898  	798.7200  	2393.1383  	2393.1355  	1.15
0  	(82) 	7e-09 	1  	U   	 K.AVIVQGIQEDMMAGFLEQNER.V +
Oxidation (M)=09
	5938  	804.0506  	2409.1300  	2409.1304  	-0.19
0  	(57) 	1.8e-06 	1  	U
K.AVIVQGIQEDMMAGFLEQNER.V + 2 Oxidation (M)=09
	5939  	804.0517  	2409.1333  	2409.1304  	1.18
0  	(74) 	4.3e-08 	1  	U
K.AVIVQGIQEDMMAGFLEQNER.V + 2 Oxidation (M)=09
	5940  	804.0521  	2409.1344  	2409.1304  	1.63
0  	(85) 	2.8e-09 	1  	U
K.AVIVQGIQEDMMAGFLEQNER.V + 2 Oxidation (M)=09
	5943  	1206.0665  	2410.1185  	2410.1144  	1.69
0  	90  	9.9e-10 	1  	U
K.AVIVQGIQEDMMAGFLEQNER.V + Deamidated (NQ); 2 Oxidation (M)=09
	6223  	628.0629  	2508.2224  	2508.2206  	0.71
1  	36  	0.00023 	1  	U
R.IQEMFDAEEEIRPEKAPTFTK.L=09
	6385  	643.5985  	2570.3649  	2570.3632  	0.69
0  	26  	0.0023 	1  	U   	 K.LQESVEISHIDFSYLPDKPILK.D=09
	6713  	907.7856  	2720.3351  	2720.3314  	1.37
0  	80  	9.6e-09 	1  	U
R.TLMTDPEVLILDEATSNVDTVTESK.I=09
	6714  	907.7859  	2720.3360  	2720.3314  	1.71
0  	(28) 	0.0015 	1  	U   	 R.TLMTDPEVLILDEATSNVDTVTESK.I=09
	6751  	913.1166  	2736.3279  	2736.3263  	0.59
0  	(68) 	1.8e-07 	1  	U
R.TLMTDPEVLILDEATSNVDTVTESK.I + Oxidation (M)=09
	6752  	913.1169  	2736.3290  	2736.3263  	0.99
0  	(25) 	0.0033 	1  	U   	 R.TLMTDPEVLILDEATSNVDTVTESK.I
+ Oxidation (M)=09
	6753  	1369.1747  	2736.3348  	2736.3263  	3.11
0  	(36) 	0.00024 	1  	U
R.TLMTDPEVLILDEATSNVDTVTESK.I + Oxidation (M)=09
	7807  	884.6776  	3534.6813  	3534.6791  	0.64
1  	(59) 	1.3e-06 	1  	U
K.ATHIHDYIESLPDKYDTLIDDDQSIFSAGQK.Q=09
	7808  	884.6779  	3534.6826  	3534.6791  	0.99
1  	72  	6.7e-08 	1  	U
K.ATHIHDYIESLPDKYDTLIDDDQSIFSAGQK.Q=09
	7809  	884.6783  	3534.6840  	3534.6791  	1.40
1  	(62) 	5.8e-07 	1  	U
K.ATHIHDYIESLPDKYDTLIDDDQSIFSAGQK.Q=09
	7810  	1179.5675  	3535.6807  	3535.6631  	4.98
1  	(42) 	6.4e-05 	1  	U
K.ATHIHDYIESLPDKYDTLIDDDQSIFSAGQK.Q + Deamidated (NQ)=09

  _____ =20

6.    	2::PatA    Mass: 63033    Score: 1170   Matches: 35(35)
Sequences: 22(22)  emPAI: 8.72=09
 	PatA=09
	Check to include this hit in error tolerant search or archive
report=09
      	 =09
      	Query  	Observed  	Mr(expt)  	Mr(calc)  	 ppm
Miss 	Score 	Expect 	Rank 	Unique 	 Peptide=09
	480  	445.7324  	889.4503  	889.4505  	-0.17
0  	26  	0.0025 	1  	U   	 R.EVSEGTLR.K=09
	489  	448.2169  	894.4192  	894.4196  	-0.37
0  	(26) 	0.0023 	1  	U   	 R.GTNFSGGQK.Q=09
	491  	448.7092  	895.4038  	895.4036  	0.25
0  	29  	0.0013 	1  	U   	 R.GTNFSGGQK.Q + Deamidated
(NQ)=09
	541  	453.7558  	905.4970  	905.4971  	-0.07
0  	(24) 	0.0036 	1  	U   	 K.FQTLLER.I=09
	542  	453.7560  	905.4974  	905.4971  	0.39
0  	40  	0.00011 	1  	U   	 K.FQTLLER.I=09
	567  	457.2772  	912.5399  	912.5392  	0.77
0  	48  	1.8e-05 	1  	U   	 K.ILVLNQGR.L +
Deamidated (NQ)=09
	569  	457.7689  	913.5232  	913.5233  	-0.03
0  	42  	6.7e-05 	1  	U   	 R.LVQEALNK.D=09
	575  	458.2848  	914.5550  	914.5549  	0.12
0  	39  	0.00014 	1  	U   	 K.TVSIVLQR.A=09
	995  	499.8031  	997.5916  	997.5920  	-0.36
0  	(52) 	7e-06 	1  	U   	 K.STLAQLIPR.L=09
	996  	499.8033  	997.5921  	997.5920  	0.12
0  	52  	6.9e-06 	1  	U   	 K.STLAQLIPR.L=09
	1074  	509.7801  	1017.5457  	1017.5455  	0.23
1  	33  	0.00052 	1  	U   	 R.EVSEGTLRK.T=09
	1199  	523.3162  	1044.6179  	1044.6179  	-0.02
0  	36  	0.00024 	1  	U   	 K.GTTTIIIAQK.I=09
	1434  	547.2617  	1092.5089  	1092.5087  	0.13
0  	54  	3.6e-06 	1  	U   	 K.TFESPVEER.G=09
	1435  	547.2619  	1092.5092  	1092.5087  	0.46
0  	(52) 	6.5e-06 	1  	U   	 K.TFESPVEER.G=09
	1475  	552.2896  	1102.5647  	1102.5659  	-1.09
0  	57  	2.2e-06 	1  	U   	 R.LFDPQDGAIK.I=09
	1477  	552.2903  	1102.5661  	1102.5659  	0.23
0  	(52) 	5.7e-06 	1  	U   	 R.LFDPQDGAIK.I=09
	1870  	584.2770  	1166.5395  	1166.5390  	0.46
0  	(44) 	4e-05 	1  	U   	 K.GNATLFEMER.A=09
	1948  	592.2742  	1182.5339  	1182.5339  	0.00
0  	51  	8.9e-06 	1  	U   	 K.GNATLFEMER.A +
Oxidation (M)=09
	1950  	592.7668  	1183.5190  	1183.5179  	0.92
0  	(39) 	0.00014 	1  	U   	 K.GNATLFEMER.A +
Deamidated (NQ); Oxidation (M)=09
	2415  	424.2500  	1269.7281  	1269.7292  	-0.89
1  	32  	0.00059 	1  	U   	 R.LVQEALNKDLK.G=09
	2879  	682.8434  	1363.6723  	1363.6693  	2.20
0  	55  	3e-06 	1  	U   	 R.EILDAEPAMTFK.D=09
	2959  	690.8397  	1379.6648  	1379.6642  	0.38
0  	(43) 	5.4e-05 	1  	U   	 R.EILDAEPAMTFK.D +
Oxidation (M)=09
	3008  	695.8887  	1389.7629  	1389.7616  	0.94
0  	87  	1.9e-09 	1  	U   	 R.AILFSGTIADNLR.Q=09
	3009  	695.8895  	1389.7644  	1389.7616  	2.01
0  	(57) 	2e-06 	1  	U   	 R.AILFSGTIADNLR.Q=09
	3078  	467.9488  	1400.8245  	1400.8239  	0.42
1  	26  	0.0024 	1  	U   	 K.DLKGTTTIIIAQK.I=09
	3203  	476.5846  	1426.7321  	1426.7317  	0.27
0  	82  	6.2e-09 	1  	U   	 R.AANIAQASEFIHR.M=09
	3213  	476.9116  	1427.7129  	1427.7157  	-1.92
0  	(71) 	7.6e-08 	1  	U   	 R.AANIAQASEFIHR.M +
Deamidated (NQ)=09
	3557  	754.8978  	1507.7811  	1507.7770  	2.74
0  	78  	1.6e-08 	1  	U   	 R.ILIFDDSTSALDAK.S=09
	3953  	545.2914  	1632.8523  	1632.8545  	-1.34
1  	(48) 	1.7e-05 	1  	U   	 R.IREILDAEPAMTFK.D=09
	4019  	825.4336  	1648.8527  	1648.8494  	2.02
1  	52  	6.7e-06 	1  	U   	 R.IREILDAEPAMTFK.D +
Oxidation (M)=09
	4754  	638.0069  	1910.9989  	1910.9962  	1.37
0  	113  	4.5e-12 	1  	U   	 R.LIGQGTHADLVANNAVYR.E=09
	4760  	638.3369  	1911.9889  	1911.9803  	4.52
0  	(71) 	7.3e-08 	1  	U   	 R.LIGQGTHADLVANNAVYR.E
+ Deamidated (NQ)=09
	5258  	1068.5383  	2135.0621  	2135.0569  	2.43
0  	65  	3.4e-07 	1  	U
K.DVSFTIEPGQMVGVVGATGAGK.S + Oxidation (M)=09
	5951  	805.0893  	2412.2460  	2412.2437  	0.95
1  	(64) 	3.9e-07 	1  	U
R.KIQTFSYADIEQFNAGNLVVR.M=09
	5955  	805.4197  	2413.2374  	2413.2278  	3.99
1  	75  	3.1e-08 	1  	U
R.KIQTFSYADIEQFNAGNLVVR.M + Deamidated (NQ)=09

  _____ =20

7.    	2::MsbA_sequence    Mass: 66696    Score: 1039   Matches:
21(21)  Sequences: 18(18)  emPAI: 3.50=09
 	MsbA_sequence=09
	Check to include this hit in error tolerant search or archive
report=09
      	 =09
      	Query  	Observed  	Mr(expt)  	Mr(calc)  	 ppm
Miss 	Score 	Expect 	Rank 	Unique 	 Peptide=09
	482  	447.7192  	893.4239  	893.4243  	-0.48
0  	80  	1.1e-08 	1  	U   	 R.ATGDVEFR.N=09
	494  	448.7697  	895.5248  	895.5239  	0.97
0  	58  	1.6e-06 	1  	U   	 R.TSLVIAHR.L=09
	571  	458.2558  	914.4970  	914.4974  	-0.38
0  	26  	0.0026 	1  	U   	 R.GVYAQLHK.M=09
	702  	473.2353  	944.4561  	944.4563  	-0.14
0  	51  	8.2e-06 	1  	U   	 R.EQIEEAAR.M=09
	756  	476.7580  	951.5015  	951.5025  	-1.06
0  	45  	3.1e-05 	1  	U   	 R.EYTLASLR.N=09
	802  	481.2872  	960.5598  	960.5604  	-0.55
0  	73  	5.3e-08 	1  	U   	 K.STIASLITR.F=09
	1232  	527.7695  	1053.5245  	1053.5244  	0.15
0  	29  	0.0014 	1  	U   	 R.NVTFTYPGR.D=09
	2000  	397.8671  	1190.5795  	1190.5792  	0.21
0  	25  	0.0033 	1  	U   	 R.GTHNDLLEHR.G=09
	2053  	600.3350  	1198.6555  	1198.6557  	-0.19
0  	56  	2.8e-06 	1  	U   	 R.AIQAALDELQK.N=09
	2080  	602.2804  	1202.5462  	1202.5464  	-0.10
0  	54  	4e-06 	1  	U   	 R.MAYAMDFINK.M=09
	2175  	610.2792  	1218.5439  	1218.5413  	2.16
0  	(21) 	0.0072 	1  	U   	 R.MAYAMDFINK.M + Oxidation (M)=09
	2268  	618.2766  	1234.5385  	1234.5362  	1.89
0  	(36) 	0.00023 	1  	U   	 R.MAYAMDFINK.M + 2
Oxidation (M)=09
	2449  	639.3351  	1276.6556  	1276.6524  	2.52
0  	63  	5.6e-07 	1  	U   	 K.SLTNVNAQFQR.G=09
	3983  	821.4383  	1640.8620  	1640.8621  	-0.06
0  	77  	2.2e-08 	1  	U   	 K.ADEIVVVEDGVIVER.G=09
	5058  	679.9797  	2036.9174  	2036.9149  	1.20
0  	(73) 	4.6e-08 	1  	U   	 R.FYDIDEGEILMDGHDLR.E=09
	5094  	685.3111  	2052.9115  	2052.9099  	0.78
0  	74  	3.7e-08 	1  	U   	 R.FYDIDEGEILMDGHDLR.E
+ Oxidation (M)=09
	5288  	1074.0188  	2146.0230  	2146.0212  	0.86
0  	64  	4.3e-07 	1  	U
K.MDNGLDTVIGENGVLLSGGQR.Q + 2 Deamidated (NQ)=09
	5352  	728.3794  	2182.1163  	2182.1117  	2.11
0  	72  	7e-08 	1  	U   	 R.ITYDSEQVASSSSGALITVVR.E=09
	5683  	771.7560  	2312.2463  	2312.2475  	-0.52
1  	75  	3.1e-08 	1  	U
R.LSTIEKADEIVVVEDGVIVER.G=09
	6550  	661.5668  	2642.2382  	2642.2316  	2.50
2  	73  	5.6e-08 	1  	U
R.GMAACQTLFTILDSEQEKDEGKR.V + Oxidation (M)=09
	6826  	924.4786  	2770.4139  	2770.4151  	-0.41
0  	48  	1.7e-05 	1  	U
R.NQVALVSQNVHLFNDTVANNIAYAR.T=09

  _____ =20

8.    	1::sp|cRAP002|P02768|ALBU_HUMAN    Mass: 71317    Score: 558
Matches: 12(12)  Sequences: 12(12)  emPAI: 1.24=09
 	Serum albumin OS=3DHomo sapiens GN=3DALB PE=3D1 SV=3D2=09
	Check to include this hit in error tolerant search or archive
report=09
      	 =09
      	Query  	Observed  	Mr(expt)  	Mr(calc)  	 ppm
Miss 	Score 	Expect 	Rank 	Unique 	 Peptide=09
	80  	395.2395  	788.4645  	788.4644  	0.17
0  	31  	0.00086 	1  	U   	 K.LVTDLTK.V=09
	462  	440.7242  	879.4339  	879.4338  	0.10
0  	40  	9.5e-05 	1  	U   	 K.AEFAEVSK.L=09
	622  	464.2503  	926.4861  	926.4861  	-0.07
0  	30  	0.00098 	1  	U   	 K.YLYEIAR.R=09
	796  	480.7850  	959.5554  	959.5552  	0.16
0  	42  	6.9e-05 	1  	U   	 K.FQNALLVR.Y=09
	923  	492.7473  	983.4801  	983.4811  	-1.01
0  	41  	7.4e-05 	1  	U   	 K.TYETTLEK.C=09
	1008  	500.8053  	999.5961  	999.5964  	-0.33
0  	58  	1.7e-06 	1  	U   	 K.QTALVELVK.H=09
	1755  	575.3115  	1148.6085  	1148.6077  	0.66
0  	68  	1.7e-07 	1  	U   	 K.LVNEVTEFAK.T=09
	3289  	722.3253  	1442.6361  	1442.6347  	0.94
0  	46  	2.7e-05 	1  	U   	 K.YICENQDSISSK.L=09
	3564  	756.4260  	1510.8374  	1510.8355  	1.22
0  	87  	1.9e-09 	1  	U   	 K.VPQVSTPTLVEVSR.N=09
	3932  	407.6868  	1626.7181  	1626.7195  	-0.88
2  	23  	0.0048 	1  	U   	 K.ADDKETCFAEEGKK.L=09
	3976  	547.3181  	1638.9325  	1638.9305  	1.25
1  	68  	1.6e-07 	1  	U   	 K.KVPQVSTPTLVEVSR.N=09
	5043  	508.7915  	2031.1368  	2031.1364  	0.16
2  	25  	0.003 	1  	U   	 R.YTKKVPQVSTPTLVEVSR.N=09

 =09
      	Proteins matching a subset of these peptides:=09
      	1::sp|cRAP087|P02769|ALBU_BOVIN    Mass: 71244    Score: 216
Matches: 4(4)  Sequences: 4(4)=09
 	Serum albumin OS=3DBos taurus GN=3DALB PE=3D1 SV=3D4=09
  _____ =20

9.    	1::sp|cRAP040|O77727|K1C15_SHEEP    Mass: 48740    Score: 437
Matches: 12(12)  Sequences: 9(9)  emPAI: 1.66=09
 	Keratin, type I cytoskeletal 15 OS=3DOvis aries GN=3DKRT15 PE=3D2
SV=3D1=09
	Check to include this hit in error tolerant search or archive
report=09
      	 =09
      	Query  	Observed  	Mr(expt)  	Mr(calc)  	 ppm
Miss 	Score 	Expect 	Rank 	Unique 	 Peptide=09
 	153  	404.2031  	806.3916  	806.3923  	-0.86
0  	(30) 	0.00097 	1  	    	 R.LAADDFR.L=09
 	154  	404.2034  	806.3923  	806.3923  	0.06
0  	44  	3.9e-05 	1  	    	 R.LAADDFR.L=09
	279  	417.2219  	832.4293  	832.4290  	0.31
0  	39  	0.00012 	1  	U   	 K.SEITDLR.R=09
	592  	460.2135  	918.4124  	918.4123  	0.14
0  	27  	0.0022 	1  	U   	 R.DYSPYFK.T=09
 	1148  	516.3030  	1030.5914  	1030.5910  	0.38
0  	49  	1.2e-05 	1  	    	 R.VLDELTLTK.T=09
 	1975  	594.3538  	1186.6930  	1186.6921  	0.71
1  	35  	0.00032 	1  	    	 R.RVLDELTLTK.T=09
 	2065  	601.3124  	1200.6102  	1200.6098  	0.30
0  	(78) 	1.8e-08 	1  	    	 R.QSVEADINGLR.R=09
 	2074  	601.8038  	1201.5931  	1201.5939  	-0.62
0  	98  	1.5e-10 	1  	    	 R.QSVEADINGLR.R +
Deamidated (NQ)=09
 	2075  	601.8050  	1201.5954  	1201.5939  	1.31
0  	(78) 	1.6e-08 	1  	    	 R.QSVEADINGLR.R +
Deamidated (NQ)=09
	2564  	651.3334  	1300.6522  	1300.6510  	0.90
0  	72  	5.6e-08 	1  	U   	 R.ALEEANADLEVK.I=09
 	2828  	453.2449  	1356.7128  	1356.7110  	1.35
1  	32  	0.00069 	1  	    	 R.QSVEADINGLRR.V=09
	5697  	580.5487  	2318.1657  	2318.1655  	0.12
2  	40  	9.2e-05 	1  	U
R.ALEEANADLEVKIRDWYQR.Q=09

  _____ =20

10.   	2::Tryp    Mass: 25078    Score: 406    Matches: 47(47)
Sequences: 6(6)  emPAI: 8.65=09
 	Tryp=09
	Check to include this hit in error tolerant search or archive
report=09
      	 =09
      	Query  	Observed  	Mr(expt)  	Mr(calc)  	 ppm
Miss 	Score 	Expect 	Rank 	Unique 	 Peptide=09
	314  	421.7581  	841.5016  	841.5022  	-0.69
0  	(50) 	1e-05 	1  	U   	 R.VATVSLPR.S=09
	315  	421.7582  	841.5017  	841.5022  	-0.48
0  	(54) 	4.5e-06 	1  	U   	 R.VATVSLPR.S=09
	316  	421.7582  	841.5018  	841.5022  	-0.41
0  	(51) 	7.4e-06 	1  	U   	 R.VATVSLPR.S=09
	317  	421.7582  	841.5019  	841.5022  	-0.27
0  	(43) 	4.5e-05 	1  	U   	 R.VATVSLPR.S=09
	318  	421.7583  	841.5020  	841.5022  	-0.19
0  	(50) 	9.7e-06 	1  	U   	 R.VATVSLPR.S=09
	319  	421.7583  	841.5020  	841.5022  	-0.12
0  	56  	2.3e-06 	1  	U   	 R.VATVSLPR.S=09
	320  	421.7583  	841.5020  	841.5022  	-0.12
0  	(33) 	0.00054 	1  	U   	 R.VATVSLPR.S=09
	321  	421.7583  	841.5020  	841.5022  	-0.12
0  	(50) 	1e-05 	1  	U   	 R.VATVSLPR.S=09
	322  	421.7583  	841.5020  	841.5022  	-0.12
0  	(50) 	1e-05 	1  	U   	 R.VATVSLPR.S=09
	323  	421.7583  	841.5021  	841.5022  	-0.05
0  	(44) 	4.1e-05 	1  	U   	 R.VATVSLPR.S=09
	324  	421.7584  	841.5022  	841.5022  	0.02
0  	(51) 	7.1e-06 	1  	U   	 R.VATVSLPR.S=09
	325  	421.7584  	841.5022  	841.5022  	0.02
0  	(38) 	0.00015 	1  	U   	 R.VATVSLPR.S=09
	326  	421.7584  	841.5022  	841.5022  	0.02
0  	(51) 	7.8e-06 	1  	U   	 R.VATVSLPR.S=09
	327  	421.7584  	841.5022  	841.5022  	0.09
0  	(44) 	3.9e-05 	1  	U   	 R.VATVSLPR.S=09
	328  	421.7584  	841.5022  	841.5022  	0.09
0  	(38) 	0.00016 	1  	U   	 R.VATVSLPR.S=09
	329  	421.7584  	841.5022  	841.5022  	0.09
0  	(29) 	0.0012 	1  	U   	 R.VATVSLPR.S=09
	330  	421.7584  	841.5023  	841.5022  	0.16
0  	(54) 	3.9e-06 	1  	U   	 R.VATVSLPR.S=09
	331  	421.7584  	841.5023  	841.5022  	0.16
0  	(39) 	0.00012 	1  	U   	 R.VATVSLPR.S=09
	332  	421.7584  	841.5023  	841.5022  	0.16
0  	(39) 	0.00011 	1  	U   	 R.VATVSLPR.S=09
	334  	421.7587  	841.5028  	841.5022  	0.76
0  	(50) 	1.1e-05 	1  	U   	 R.VATVSLPR.S=09
	335  	421.7589  	841.5032  	841.5022  	1.26
0  	(52) 	6.7e-06 	1  	U   	 R.VATVSLPR.S=09
	540  	453.7556  	905.4967  	905.4971  	-0.41
0  	26  	0.0024 	1  	U   	 K.NKPGVYTK.V=09
	1187  	523.2852  	1044.5558  	1044.5564  	-0.56
0  	(77) 	2.2e-08 	1  	U   	 K.LSSPATLNSR.V=09
	1188  	523.2855  	1044.5565  	1044.5564  	0.13
0  	(66) 	2.6e-07 	1  	U   	 K.LSSPATLNSR.V=09
	1189  	523.2855  	1044.5565  	1044.5564  	0.13
0  	(65) 	2.9e-07 	1  	U   	 K.LSSPATLNSR.V=09
	1190  	523.2856  	1044.5566  	1044.5564  	0.25
0  	(60) 	9.3e-07 	1  	U   	 K.LSSPATLNSR.V=09
	1191  	523.2856  	1044.5567  	1044.5564  	0.36
0  	(84) 	4e-09 	1  	U   	 K.LSSPATLNSR.V=09
	1192  	523.2858  	1044.5570  	1044.5564  	0.61
0  	(46) 	2.7e-05 	1  	U   	 K.LSSPATLNSR.V=09
	1193  	523.2858  	1044.5571  	1044.5564  	0.72
0  	(65) 	3.2e-07 	1  	U   	 K.LSSPATLNSR.V=09
	1194  	523.2859  	1044.5572  	1044.5564  	0.84
0  	108  	1.4e-11 	1  	U   	 K.LSSPATLNSR.V=09
	1195  	523.2861  	1044.5577  	1044.5564  	1.30
0  	(56) 	2.6e-06 	1  	U   	 K.LSSPATLNSR.V=09
	1196  	523.2864  	1044.5583  	1044.5564  	1.89
0  	(61) 	7.7e-07 	1  	U   	 K.LSSPATLNSR.V=09
	1197  	523.2867  	1044.5588  	1044.5564  	2.35
0  	(66) 	2.5e-07 	1  	U   	 K.LSSPATLNSR.V=09
	1203  	523.7798  	1045.5450  	1045.5404  	4.47
0  	(62) 	6.5e-07 	1  	U   	 K.LSSPATLNSR.V +
Deamidated (NQ)=09
	1266  	532.2583  	1062.5020  	1062.5016  	0.46
0  	77  	1.8e-08 	1  	U   	 K.APVLSDSSCK.S=09
	5403  	737.7061  	2210.0965  	2210.0967  	-0.09
0  	(68) 	1.6e-07 	1  	U
R.LGEHNIDVLEGNEQFINAAK.I=09
	5406  	737.7070  	2210.0991  	2210.0967  	1.07
0  	(66) 	2.7e-07 	1  	U
R.LGEHNIDVLEGNEQFINAAK.I=09
	5410  	738.0351  	2211.0835  	2211.0807  	1.24
0  	85  	3.1e-09 	1  	U
R.LGEHNIDVLEGNEQFINAAK.I + Deamidated (NQ)=09
	5600  	762.0595  	2283.1567  	2283.1569  	-0.08
0  	(36) 	0.00027 	1  	U
K.IITHPNFNGNTLDNDIMLIK.L + Deamidated (NQ)=09
	5601  	1142.5879  	2283.1612  	2283.1569  	1.90
0  	(51) 	7.8e-06 	1  	U
K.IITHPNFNGNTLDNDIMLIK.L + Deamidated (NQ)=09
	5602  	762.0621  	2283.1644  	2283.1569  	3.28
0  	(46) 	2.5e-05 	1  	U
K.IITHPNFNGNTLDNDIMLIK.L + Deamidated (NQ)=09
	5604  	762.3890  	2284.1451  	2284.1409  	1.84
0  	(46) 	2.7e-05 	1  	U
K.IITHPNFNGNTLDNDIMLIK.L + 2 Deamidated (NQ)=09
	5645  	767.0643  	2298.1710  	2298.1678  	1.38
0  	53  	5.3e-06 	1  	U
K.IITHPNFNGNTLDNDIMLIK.L + Oxidation (M)=09
	5648  	767.3917  	2299.1532  	2299.1518  	0.58
0  	(47) 	1.8e-05 	1  	U
K.IITHPNFNGNTLDNDIMLIK.L + Deamidated (NQ); Oxidation (M)=09
	5649  	767.3925  	2299.1556  	2299.1518  	1.63
0  	(50) 	1.1e-05 	1  	U
K.IITHPNFNGNTLDNDIMLIK.L + Deamidated (NQ); Oxidation (M)=09
	5650  	767.3950  	2299.1631  	2299.1518  	4.89
0  	(52) 	6.9e-06 	1  	U
K.IITHPNFNGNTLDNDIMLIK.L + Deamidated (NQ); Oxidation (M)=09
	5651  	767.7218  	2300.1436  	2300.1358  	3.37
0  	(44) 	4.3e-05 	1  	U
K.IITHPNFNGNTLDNDIMLIK.L + 2 Deamidated (NQ); Oxidation (M)=09

 =09
      	Proteins matching the same set of peptides:=09
      	1::sp|cRAP112|P00761|TRYP_PIG    Mass: 25078    Score: 406
Matches: 47(47)  Sequences: 6(6)=09
 	Trypsin OS=3DSus scrofa PE=3D1 SV=3D1=09
 =09
      	Proteins matching a subset of these peptides:=09
      	1::sp|cRAP110|P00760|TRY1_BOVIN    Mass: 26453    Score: 26
Matches: 1(1)  Sequences: 1(1)=09
 	Cationic trypsin OS=3DBos taurus PE=3D1 SV=3D3=09
  _____ =20

11.   	1::sp|cRAP078|P00698|LYSC_CHICK    Mass: 16741    Score: 383
Matches: 8(8)  Sequences: 6(6)  emPAI: 8.46=09
 	Lysozyme C OS=3DGallus gallus GN=3DLYZ PE=3D1 SV=3D1=09
	Check to include this hit in error tolerant search or archive
report=09
      	 =09
      	Query  	Observed  	Mr(expt)  	Mr(calc)  	 ppm
Miss 	Score 	Expect 	Rank 	Unique 	 Peptide=09
	437  	437.7118  	873.4090  	873.4093  	-0.31
0  	50  	9.8e-06 	1  	U   	 R.HGLDNYR.G=09
	963  	497.2035  	992.3924  	992.3923  	0.08
0  	30  	0.00092 	1  	U   	 R.WWCNDGR.T=09
	1186  	523.2759  	1044.5373  	1044.5352  	1.99
0  	48  	1.6e-05 	1  	U   	 K.GTDVQAWIR.G=09
	2698  	663.3194  	1324.6242  	1324.6234  	0.64
0  	53  	4.8e-06 	1  	U   	 R.GYSLGNWVCAAK.F=09
	3209  	714.8297  	1427.6449  	1427.6429  	1.35
0  	87  	1.9e-09 	1  	U   	 K.FESNFNTQATNR.N=09
	3215  	715.3212  	1428.6278  	1428.6270  	0.58
0  	(60) 	1e-06 	1  	U   	 K.FESNFNTQATNR.N + Deamidated
(NQ)=09
	4306  	877.4231  	1752.8316  	1752.8278  	2.17
0  	115  	3.4e-12 	1  	U   	 R.NTDGSTDYGILQINSR.W=09
	4312  	877.9167  	1753.8188  	1753.8119  	3.97
0  	(92) 	7.1e-10 	1  	U   	 R.NTDGSTDYGILQINSR.W +
Deamidated (NQ)=09

  _____ =20

12.   	1::sp|cRAP017|P04040|CATA_HUMAN    Mass: 59947    Score: 331
Matches: 6(6)  Sequences: 6(6)  emPAI: 0.61=09
 	Catalase OS=3DHomo sapiens GN=3DCAT PE=3D1 SV=3D3=09
	Check to include this hit in error tolerant search or archive
report=09
      	 =09
      	Query  	Observed  	Mr(expt)  	Mr(calc)  	 ppm
Miss 	Score 	Expect 	Rank 	Unique 	 Peptide=09
	841  	484.7980  	967.5814  	967.5815  	-0.08
0  	30  	0.001 	1  	U   	 K.LNVITVGPR.G=09
	866  	487.7488  	973.4830  	973.4828  	0.16
0  	57  	1.9e-06 	1  	U   	 K.NLSVEDAAR.L=09
	2513  	646.8109  	1291.6073  	1291.6044  	2.20
0  	59  	1.3e-06 	1  	U   	 R.LSQEDPDYGIR.D=09
	3501  	747.3538  	1492.6930  	1492.6906  	1.56
0  	78  	1.6e-08 	1  	U   	 R.FNTANDDNVTQVR.A=09
	5829  	788.7683  	2363.2831  	2363.2809  	0.93
1  	74  	4.2e-08 	1  	U
K.ADVLTTGAGNPVGDKLNVITVGPR.G=09
	6120  	619.3084  	2473.2043  	2473.2060  	-0.69
1  	34  	0.00043 	1  	U
R.GPLLVQDVVFTDEMAHFDRER.I=09

  _____ =20

13.   	1::sp|cRAP095|Q06830|PRDX1_HUMAN    Mass: 22324    Score: 308
Matches: 7(7)  Sequences: 7(7)  emPAI: 3.41=09
 	Peroxiredoxin-1 OS=3DHomo sapiens GN=3DPRDX1 PE=3D1 SV=3D1=09
	Check to include this hit in error tolerant search or archive
report=09
      	 =09
      	Query  	Observed  	Mr(expt)  	Mr(calc)  	 ppm
Miss 	Score 	Expect 	Rank 	Unique 	 Peptide=09
	483  	447.7194  	893.4243  	893.4243  	0.00
0  	32  	0.00061 	1  	U   	 K.ADEGISFR.G=09
	600  	460.7580  	919.5015  	919.5015  	0.03
0  	52  	7e-06 	1  	U   	 R.GLFIIDDK.G=09
	1508  	554.3062  	1106.5977  	1106.5972  	0.52
0  	36  	0.00027 	1  	U   	 R.TIAQDYGVLK.A=09
	1846  	582.7902  	1163.5659  	1163.5645  	1.19
0  	36  	0.00027 	1  	U   	 K.ATAVMPDGQFK.D=09
	2129  	606.3410  	1210.6674  	1210.6670  	0.38
0  	61  	7.4e-07 	1  	U   	 R.QITVNDLPVGR.S=09
	2844  	453.9379  	1358.7918  	1358.7922  	-0.29
1  	49  	1.4e-05 	1  	U   	 R.GLFIIDDKGILR.Q=09
	4939  	661.6785  	1982.0136  	1982.0109  	1.36
1  	43  	4.7e-05 	1  	U   	 R.TIAQDYGVLKADEGISFR.G=09

  _____ =20

14.   	1::sp|cRAP099|P62979|RS27A_HUMAN    Mass: 18296    Score: 186
Matches: 5(5)  Sequences: 5(5)  emPAI: 2.62=09
 	Ubiquitin-40S ribosomal protein S27a OS=3DHomo sapiens GN=3DRPS27A
PE=3D1 SV=3D2=09
	Check to include this hit in error tolerant search or archive
report=09
      	 =09
      	Query  	Observed  	Mr(expt)  	Mr(calc)  	 ppm
Miss 	Score 	Expect 	Rank 	Unique 	 Peptide=09
	1373  	541.2800  	1080.5455  	1080.5451  	0.36
0  	22  	0.0058 	1  	U   	 R.TLSDYNIQK.E=09
	3605  	508.5986  	1522.7739  	1522.7740  	-0.05
1  	32  	0.00062 	1  	U   	 K.IQDKEGIPPDQQR.L=09
	4399  	894.4677  	1786.9209  	1786.9200  	0.48
0  	56  	2.6e-06 	1  	U   	 K.TITLEVEPSDTIENVK.A=09
	4954  	663.0250  	1986.0532  	1986.0521  	0.58
1  	29  	0.0012 	1  	U   	 K.TITLEVEPSDTIENVKAK.I=09
	5247  	533.2944  	2129.1484  	2129.1480  	0.16
1  	47  	2.1e-05 	1  	U   	 R.TLSDYNIQKESTLHLVLR.L=09

  _____ =20

15.   	1::sp|cRAP018|P07339|CATD_HUMAN    Mass: 45037    Score: 164
Matches: 5(5)  Sequences: 5(5)  emPAI: 0.70=09
 	Cathepsin D OS=3DHomo sapiens GN=3DCTSD PE=3D1 SV=3D1=09
	Check to include this hit in error tolerant search or archive
report=09
      	 =09
      	Query  	Observed  	Mr(expt)  	Mr(calc)  	 ppm
Miss 	Score 	Expect 	Rank 	Unique 	 Peptide=09
	215  	410.7192  	819.4239  	819.4239  	-0.03
0  	53  	4.7e-06 	1  	U   	 R.VGFAEAAR.L=09
	460  	440.2321  	878.4496  	878.4498  	-0.18
0  	33  	0.00052 	1  	U   	 R.QVFGEATK.Q=09
	815  	482.2319  	962.4493  	962.4498  	-0.49
0  	20  	0.0099 	1  	U   	 R.YYTVFDR.D=09
	1172  	521.8288  	1041.6430  	1041.6434  	-0.33
0  	23  	0.0047 	1  	U   	 K.VSTLPAITLK.L=09
	4398  	894.4099  	1786.8051  	1786.8044  	0.45
0  	35  	0.00034 	1  	U   	 R.DPDAQPGGELMLGGTDSK.Y=09

  _____ =20

16.   	1::sp|cRAP079|P61626|LYSC_HUMAN    Mass: 16982    Score: 153
Matches: 3(3)  Sequences: 3(3)  emPAI: 1.30=09
 	Lysozyme C OS=3DHomo sapiens GN=3DLYZ PE=3D1 SV=3D1=09
	Check to include this hit in error tolerant search or archive
report=09
      	 =09
      	Query  	Observed  	Mr(expt)  	Mr(calc)  	 ppm
Miss 	Score 	Expect 	Rank 	Unique 	 Peptide=09
	1042  	506.7279  	1011.4412  	1011.4410  	0.19
0  	37  	0.0002 	1  	U   	 K.WESGYNTR.A=09
	3071  	700.8444  	1399.6743  	1399.6732  	0.79
0  	74  	3.9e-08 	1  	U   	 R.STDYGIFQINSR.Y=09
	5826  	788.3708  	2362.0905  	2362.0938  	-1.37
1  	42  	6e-05 	1  	U   	 R.ATNYNAGDRSTDYGIFQINSR.Y=09

  _____ =20

17.   	1::sp|cRAP109|P02788|TRFL_HUMAN    Mass: 80014    Score: 139
Matches: 3(3)  Sequences: 3(3)  emPAI: 0.20=09
 	Lactotransferrin OS=3DHomo sapiens GN=3DLTF PE=3D1 SV=3D6=09
	Check to include this hit in error tolerant search or archive
report=09
      	 =09
      	Query  	Observed  	Mr(expt)  	Mr(calc)  	 ppm
Miss 	Score 	Expect 	Rank 	Unique 	 Peptide=09
	661  	468.2748  	934.5351  	934.5349  	0.30
0  	61  	7.8e-07 	1  	U   	 R.VPSHAVVAR.S=09
	3894  	538.9585  	1613.8537  	1613.8525  	0.71
1  	48  	1.7e-05 	1  	U   	 R.SVNGKEDAIWNLLR.Q=09
	4554  	461.2548  	1840.9901  	1840.9908  	-0.38
1  	31  	0.00088 	1  	U   	 K.LRPVAAEVYGTERQPR.T=09

  _____ =20

18.   	1::sp|cRAP106|P10599|THIO_HUMAN    Mass: 12015    Score: 71
Matches: 2(2)  Sequences: 2(2)  emPAI: 1.18=09
 	Thioredoxin OS=3DHomo sapiens GN=3DTXN PE=3D1 SV=3D3=09
	Check to include this hit in error tolerant search or archive
report=09
      	 =09
      	Query  	Observed  	Mr(expt)  	Mr(calc)  	 ppm
Miss 	Score 	Expect 	Rank 	Unique 	 Peptide=09
	549  	454.7270  	907.4395  	907.4399  	-0.50
0  	50  	1e-05 	1  	U   	 K.VGEFSGANK.E=09
	2357  	629.8486  	1257.6827  	1257.6816  	0.88
1  	21  	0.0088 	1  	U   	 K.EKLEATINELV.-=09

  _____ =20

19.   	1::sp|cRAP081|P68082|MYG_HORSE    Mass: 17072    Score: 62
Matches: 1(1)  Sequences: 1(1)  emPAI: 0.32=09
 	Myoglobin OS=3DEquus caballus GN=3DMB PE=3D1 SV=3D2=09
	Check to include this hit in error tolerant search or archive
report=09
      	 =09
      	Query  	Observed  	Mr(expt)  	Mr(calc)  	 ppm
Miss 	Score 	Expect 	Rank 	Unique 	 Peptide=09
	2954  	460.2855  	1377.8346  	1377.8344  	0.18
0  	62  	6.9e-07 	1  	U   	 K.HGTVVLTALGGILK.K=09

  _____ =20

20.   	1::sp|P22629|SAV_STRAV    Mass: 18822    Score: 56     Matches:
2(2)  Sequences: 1(1)  emPAI: 0.65=09
 	Streptavidin OS=3DStreptomyces avidinii OX=3D1895 PE=3D1 SV=3D1=09
	Check to include this hit in error tolerant search or archive
report=09
      	 =09
      	Query  	Observed  	Mr(expt)  	Mr(calc)  	 ppm
Miss 	Score 	Expect 	Rank 	Unique 	 Peptide=09
	4891  	654.9744  	1961.9015  	1961.8980  	1.77
0  	56  	2.6e-06 	1  	U
R.NAHSATTWSGQYVGGAEAR.I=09
	4895  	655.3030  	1962.8873  	1962.8820  	2.69
0  	(23) 	0.0047 	1  	U   	 R.NAHSATTWSGQYVGGAEAR.I +
Deamidated (NQ)=09

  _____ =20

21.   	1::sp|cRAP057|P25691|K2M3_SHEEP    Mass: 56418    Score: 49
Matches: 3(3)  Sequences: 2(2)  emPAI: 0.18=09
 	Keratin, type II microfibrillar, component 5 OS=3DOvis aries PE=3D1
SV=3D1=09
	Check to include this hit in error tolerant search or archive
report=09
      	 =09
      	Query  	Observed  	Mr(expt)  	Mr(calc)  	 ppm
Miss 	Score 	Expect 	Rank 	Unique 	 Peptide=09
	1474  	552.2890  	1102.5634  	1102.5618  	1.50
1  	24  	0.0044 	1  	U   	 K.EQIKNLNSR.F + 2 Deamidated
(NQ)=09
 	2382  	632.3513  	1262.6881  	1262.6870  	0.84
0  	(24) 	0.0042 	2  	    	 K.LGLDIEIATYR.R=09
 	2383  	632.3515  	1262.6884  	1262.6870  	1.13
0  	25  	0.003 	2  	    	 K.LGLDIEIATYR.R=09

  _____ =20

22.   	1::sp|cRAP006|P08758|ANXA5_HUMAN    Mass: 35971    Score: 24
Matches: 1(1)  Sequences: 1(1)  emPAI: 0.14=09
 	Annexin A5 OS=3DHomo sapiens GN=3DANXA5 PE=3D1 SV=3D2=09
	Check to include this hit in error tolerant search or archive
report=09
      	 =09
      	Query  	Observed  	Mr(expt)  	Mr(calc)  	 ppm
Miss 	Score 	Expect 	Rank 	Unique 	 Peptide=09
	7444  	1067.4918  	3199.4536  	3199.4469  	2.09
1  	24  	0.0044 	1  	U
R.AIKQVYEEEYGSSLEDDVVGDTSGYYQR.M=09

  _____ =20


Search Parameters


Type of search         : MS/MS Ion Search
Enzyme                 : Trypsin
Fixed modifications    : Carbamidomethyl (C)
Variable modifications : Deamidated (NQ),Oxidation (M)
Mass values            : Monoisotopic
Protein Mass           : Unrestricted
Peptide Mass Tolerance : =B1 5 ppm
Fragment Mass Tolerance: =B1 0.1 Da
Max Missed Cleavages   : 2
Instrument type        : ESI-ORBITRAP-HCD
Number of queries      : 8482

Mascot: http://www.matrixscience.com/	=20

------=_NextPart_001_0002_01D73DD5.80E3F370
Content-Type: text/html
Content-Transfer-Encoding: 7bit

<!DOCTYPE HTML PUBLIC "-//W3C//DTD HTML 4.01 Transitional//EN"
"http://www.w3.org/TR/html4/loose.dtd">
<!-- 0 seconds -->
<!-- 0 seconds -->
<!-- 0 seconds -->
<!-- 1 seconds -->
<!-- 1 seconds -->
<!-- fetching <showlen> from ms-getseq.exe -->
<!-- fetching <showlen> from ms-getseq.exe -->
<HTML>
<HEAD>
<META HTTP-EQUIV="X-UA-Compatible" CONTENT="IE=edge">
<LINK REL="shortcut icon" HREF="cid:000101d73dcd$1ed56126$_CDOSYS2.0">
<TITLE>Peptide Summary Report (Megan PatAB 20210430 (C:\ProgramData\Matrix Science\Mascot Daemon\parameters\Megan_PatAB_20210430.par), submitted from Daemon on CCP-PC152)</TITLE>

<STYLE TYPE="text/css">
.tooltip { position: absolute; visibility: hidden; left: 0; top: 0; }
span.abbr { cursor: help; border-bottom: 1px dotted black; }
</STYLE>

<SCRIPT LANGUAGE="JavaScript">
<!-- Begin hiding Javascript from old browsers.
 
  var arrayReady=0;
  
  if (document.images){
    redBall = new Image();
    redBall.src = "../images/red_ball_white.gif";  
    cyanBall = new Image();
    cyanBall.src = "../images/cyan_ball_white.gif";  
  }
  
  function cover(hit,query,protSeq){
    document.Results.OV_Title.value = queryTitle[query];
    document.Results.OV_Accession.value = protName[hit];
    document.Results.OV_Sequence.value = protSeq;
    if (hit == 0) {
      self.status = queryTitle[query];
    } else {
      self.status = protName[hit] + ": " + protSeq;
    }
    if (protSeq != "" && document.fred && arrayReady == 1){
      var i = 0;
      var element = 0;
      element = eval(protSeq+"["+i+"]");
      while(element) {
        document.images[element].src = redBall.src;
        i++;
        element = eval(protSeq+"["+i+"]");
      }
    }
  }

  function uncover(hit,query,protSeq){
    document.Results.OV_Title.value = "-Query-";
    document.Results.OV_Accession.value="-Accession-";
    document.Results.OV_Sequence.value="-Sequence-";
    self.status="";
    if (protSeq != "" && document.fred && arrayReady == 1){
      var i = 0;
      var element = 0;
      element = eval(protSeq+"["+i+"]");
      while(element) {
        document.images[element].src = cyanBall.src;
        i++;
        element = eval(protSeq+"["+i+"]");
      }
    }
  }

  function checkQuery(checkState,numChecks,form){
    if (numChecks == 1){
      form.QUE.checked = checkState;
    } else {
      for (var i = 0; i < form.elements.length; i++) {
        if (form.elements[i].name == "QUE"){
          form.elements[i].checked = checkState;
        }
      }
    }
  }

  function SaveClicks(checkBox,form){
    if (form.ErrTolRepeat && form.ErrTolRepeat.checked) {
      return;
    }
    var checkState = checkBox.checked;
    var thisHit = 0;
    for (var i = 0; i < form.elements.length; i++) {
      if (thisHit == 1){
        if (form.elements[i].name == "QUE") {
          form.elements[i].checked = !checkState;
        } else {
          break;
        }
      } else {
        if (form.elements[i] == checkBox){
          thisHit = 1;
        }
      }
    }
  }

  function unMatched(form){
    var numMisses = 0;
    for (var i = 0; i < form.elements.length; i++) {
      if (form.elements[i].name == "MISSES"){
        numMisses++;
      } 
    }
    if (numMisses < 1) {
      alert("No unmatched mass values to be searched");
      return false;
    }
    for (var i = 0; i < form.elements.length; i++) {
      if (form.elements[i].name == "QUE"){
        form.elements[i].name = "DUMMY";
      } 
    }
    for (var i = 0; i < form.elements.length; i++) {
      if (form.elements[i].name == "MISSES"){
        form.elements[i].name = "QUE";
      } 
    }
    form.submit();
    return true;
  }

  function setReFormatAction(form){
    if (form.REPTYPE.options[form.REPTYPE.selectedIndex].value == "export"){
      form.action = "./export_dat_2.pl";
    } else if (form.REPTYPE.options[form.REPTYPE.selectedIndex].value == "family") {
      form.action = "./master_results_2.pl";
    } else {
      form.action = "./master_results_ccp_matched.pl";
    }
  }
  
  function chooseQueryList(form) {
    var formatForm = window.document.forms['Re-format'];
    if (formatForm._querylist.value == 'unassigned') {
      form.QUERYLIST.value = queryListUnassigned;
    } else if (formatForm._querylist.value == 'identity') {
      form.QUERYLIST.value = queryListIdentity;
    } else if (formatForm._querylist.value == 'homology') {
      form.QUERYLIST.value = queryListHomology;
    } else {
      form.QUERYLIST.value = "All";
    }
    return true;
  }
    
  function makeAccessionString(form){
    if (!form.ErrTolRepeat || !form.ErrTolRepeat.checked) {
      form.ACCESSION.value = "";
      return true;
    }
    var accessions = [];
    for (var i = 0, ilen = form.elements.length; i != ilen; i++) {
      var elt = form.elements[i];
      if (elt.name == "INCLUDE" && elt.checked){
        var et_accs = et_list[elt.value];
        if (!et_accs) 
          continue;
        for (var j = 0, jlen = et_accs.length; j != jlen; j++) 
          accessions.push(et_accs[j]);
      }
    }
    if (accessions.length == 0) {
      alert("No hits selected for error tolerant search");
      return false;
    }
    form.ACCESSION.value = '"' + accessions.join('","') + '"';
    checkQuery(1,8482, form);
    return true;
  }

  function clearEl() {}

  function makeArchive(form){
    var tempUrl = "http://128.232.224.220/mascot/cgi/master_results_ccp_matched.pl?file=..%2Fdata%2F20210430%2FF010406.dat;_sigthreshold=0.05;_ignoreionsscorebelow=20;_requireboldred=1;_server_mudpit_switch=900000;reptype=peptide;_showpopups=FALSE&REPTYPE=archive&INTERMEDIATE=..%2Fdata%2F20210430%2FF010406.dat";    for (var i = 0; i < form.elements.length; i++) {
      if (form.elements[i].name == "INCLUDE" && form.elements[i].checked){
        tempUrl = tempUrl + "&INCLUDE=" + form.elements[i].value;
      }
    }
    window.location.href = tempUrl;
  }


  et_list = {};
  et_list[1] = ['sp|cRAP054|P04264|K2C1_HUMAN'];
  et_list[2] = ['sp|cRAP041|P35527|K1C9_HUMAN'];
  et_list[3] = ['sp|cRAP053|P35908|K22E_HUMAN'];
  et_list[4] = ['sp|cRAP039|P13645|K1C10_HUMAN', 'sp|cRAP042|Q15323|K1H1_HUMAN', 'sp|cRAP043|Q14532|K1H2_HUMAN', 'sp|cRAP045|Q92764|KRT35_HUMAN', 'sp|cRAP046|O76013|KRT36_HUMAN', 'sp|cRAP047|O76014|KRT37_HUMAN', 'sp|cRAP048|O76015|KRT38_HUMAN', 'sp|cRAP050|Q14525|KT33B_HUMAN', 'sp|cRAP051|P02534|K1M1_SHEEP'];
  et_list[5] = ['PatB'];
  et_list[6] = ['PatA'];
  et_list[7] = ['MsbA_sequence'];
  et_list[8] = ['sp|cRAP002|P02768|ALBU_HUMAN', 'sp|cRAP087|P02769|ALBU_BOVIN'];
  et_list[9] = ['sp|cRAP040|O77727|K1C15_SHEEP'];
  et_list[10] = ['Tryp', 'sp|cRAP112|P00761|TRYP_PIG', 'sp|cRAP110|P00760|TRY1_BOVIN'];
  et_list[11] = ['sp|cRAP078|P00698|LYSC_CHICK'];
  et_list[12] = ['sp|cRAP017|P04040|CATA_HUMAN'];
  et_list[13] = ['sp|cRAP095|Q06830|PRDX1_HUMAN'];
  et_list[14] = ['sp|cRAP099|P62979|RS27A_HUMAN'];
  et_list[15] = ['sp|cRAP018|P07339|CATD_HUMAN'];
  et_list[16] = ['sp|cRAP079|P61626|LYSC_HUMAN'];
  et_list[17] = ['sp|cRAP109|P02788|TRFL_HUMAN'];
  et_list[18] = ['sp|cRAP106|P10599|THIO_HUMAN'];
  et_list[19] = ['sp|cRAP081|P68082|MYG_HORSE'];
  et_list[20] = ['sp|P22629|SAV_STRAV'];
  et_list[21] = ['sp|cRAP057|P25691|K2M3_SHEEP'];
  et_list[22] = ['sp|cRAP006|P08758|ANXA5_HUMAN'];

// End hiding Javascript from old browsers. -->
</SCRIPT>

</HEAD>

<BODY BGCOLOR="#ffffff" ALINK="#0000ff" VLINK="#0000ff">
<H1><IMG SRC="cid:000201d73dcd$1ed56126$_CDOSYS2.0" 
  ALIGN="TOP" BORDER=0 NATURALSIZEFLAG=3 Name="fred"> Mascot Search Results</H1>
<FONT FACE='Courier New,Courier,monospace'>
<PRE>
<B>User            : </B>
<B>Email           : </B>
<B>Search title    : Megan PatAB 20210430 (C:\ProgramData\Matrix Science\Mascot Daemon\parameters\Megan_PatAB_20210430.par), submitted from Daemon on CCP-PC152</B>
<B>MS data file    : \\172.25.35.201\data\CORE\RAW_DATA_2018_LUMOS\P214_Megan_Ansbro\P214_1_Top.mgf</B>
<B>Database 1      : cRAP 20190401 (125 sequences; 41129 residues)</B>
<B>Database 2      : P214_Megan_Ansbro_PatA_and_B_20210430 Megan_Ansbro_PatA_and_B_20210430_20210430 (10 sequences; 4945 residues)</B>
<B>Timestamp       : 30 Apr 2021 at 14:14:09 GMT</B>
<TABLE BGCOLOR=#FFFF99 BORDER=0 CELLPADDING=0 CELLSPACING=0>
<TR><TD BGCOLOR=#FFFFFF NOWRAP><TT><B>Protein hits&nbsp;&nbsp;&nbsp;&nbsp;:</B></TT></TD><TD BGCOLOR=#FFFFFF NOWRAP><TT><B>&nbsp;<A HREF="#Hit1">1::sp|cRAP054|P04264|K2C1_HUMAN</A></B></TT></TD><TD BGCOLOR=#FFFFFF NOWRAP><TT>&nbsp;Keratin, type II cytoskeletal 1 OS=Homo sapiens GN=KRT1 PE=1 SV=6</TT></TD></TR>
<TR><TD BGCOLOR=#FFFFFF NOWRAP>&nbsp;</TD><TD BGCOLOR=#FFFFFF NOWRAP><TT><B>&nbsp;<A HREF="#Hit2">1::sp|cRAP041|P35527|K1C9_HUMAN</A></B></TT></TD><TD BGCOLOR=#FFFFFF NOWRAP><TT>&nbsp;Keratin, type I cytoskeletal 9 OS=Homo sapiens GN=KRT9 PE=1 SV=3</TT></TD></TR>
<TR><TD BGCOLOR=#FFFFFF NOWRAP>&nbsp;</TD><TD BGCOLOR=#FFFFFF NOWRAP><TT><B>&nbsp;<A HREF="#Hit3">1::sp|cRAP053|P35908|K22E_HUMAN</A></B></TT></TD><TD BGCOLOR=#FFFFFF NOWRAP><TT>&nbsp;Keratin, type II cytoskeletal 2 epidermal OS=Homo sapiens GN=KRT2 PE=1 SV=2</TT></TD></TR>
<TR><TD BGCOLOR=#FFFFFF NOWRAP>&nbsp;</TD><TD BGCOLOR=#FFFFFF NOWRAP><TT><B>&nbsp;<A HREF="#Hit4">1::sp|cRAP039|P13645|K1C10_HUMAN</A></B></TT></TD><TD BGCOLOR=#FFFFFF NOWRAP><TT>&nbsp;Keratin, type I cytoskeletal 10 OS=Homo sapiens GN=KRT10 PE=1 SV=6</TT></TD></TR>
<TR><TD BGCOLOR=#FFFFFF NOWRAP>&nbsp;</TD><TD BGCOLOR=#FFFFFF NOWRAP><TT><B>&nbsp;<A HREF="#Hit5">2::PatB</A></B></TT></TD><TD BGCOLOR=#FFFFFF NOWRAP><TT>&nbsp;PatB</TT></TD></TR>
<TR><TD BGCOLOR=#FFFFFF NOWRAP>&nbsp;</TD><TD BGCOLOR=#FFFFFF NOWRAP><TT><B>&nbsp;<A HREF="#Hit6">2::PatA</A></B></TT></TD><TD BGCOLOR=#FFFFFF NOWRAP><TT>&nbsp;PatA</TT></TD></TR>
<TR><TD BGCOLOR=#FFFFFF NOWRAP>&nbsp;</TD><TD BGCOLOR=#FFFFFF NOWRAP><TT><B>&nbsp;<A HREF="#Hit7">2::MsbA_sequence</A></B></TT></TD><TD BGCOLOR=#FFFFFF NOWRAP><TT>&nbsp;MsbA_sequence</TT></TD></TR>
<TR><TD BGCOLOR=#FFFFFF NOWRAP>&nbsp;</TD><TD BGCOLOR=#FFFFFF NOWRAP><TT><B>&nbsp;<A HREF="#Hit8">1::sp|cRAP002|P02768|ALBU_HUMAN</A></B></TT></TD><TD BGCOLOR=#FFFFFF NOWRAP><TT>&nbsp;Serum albumin OS=Homo sapiens GN=ALB PE=1 SV=2</TT></TD></TR>
<TR><TD BGCOLOR=#FFFFFF NOWRAP>&nbsp;</TD><TD BGCOLOR=#FFFFFF NOWRAP><TT><B>&nbsp;<A HREF="#Hit9">1::sp|cRAP040|O77727|K1C15_SHEEP</A></B></TT></TD><TD BGCOLOR=#FFFFFF NOWRAP><TT>&nbsp;Keratin, type I cytoskeletal 15 OS=Ovis aries GN=KRT15 PE=2 SV=1</TT></TD></TR>
<TR><TD BGCOLOR=#FFFFFF NOWRAP>&nbsp;</TD><TD BGCOLOR=#FFFFFF NOWRAP><TT><B>&nbsp;<A HREF="#Hit10">2::Tryp</A></B></TT></TD><TD BGCOLOR=#FFFFFF NOWRAP><TT>&nbsp;Tryp</TT></TD></TR>
<TR><TD BGCOLOR=#FFFFFF NOWRAP>&nbsp;</TD><TD BGCOLOR=#FFFFFF NOWRAP><TT><B>&nbsp;<A HREF="#Hit11">1::sp|cRAP078|P00698|LYSC_CHICK</A></B></TT></TD><TD BGCOLOR=#FFFFFF NOWRAP><TT>&nbsp;Lysozyme C OS=Gallus gallus GN=LYZ PE=1 SV=1</TT></TD></TR>
<TR><TD BGCOLOR=#FFFFFF NOWRAP>&nbsp;</TD><TD BGCOLOR=#FFFFFF NOWRAP><TT><B>&nbsp;<A HREF="#Hit12">1::sp|cRAP017|P04040|CATA_HUMAN</A></B></TT></TD><TD BGCOLOR=#FFFFFF NOWRAP><TT>&nbsp;Catalase OS=Homo sapiens GN=CAT PE=1 SV=3</TT></TD></TR>
<TR><TD BGCOLOR=#FFFFFF NOWRAP>&nbsp;</TD><TD BGCOLOR=#FFFFFF NOWRAP><TT><B>&nbsp;<A HREF="#Hit13">1::sp|cRAP095|Q06830|PRDX1_HUMAN</A></B></TT></TD><TD BGCOLOR=#FFFFFF NOWRAP><TT>&nbsp;Peroxiredoxin-1 OS=Homo sapiens GN=PRDX1 PE=1 SV=1</TT></TD></TR>
<TR><TD BGCOLOR=#FFFFFF NOWRAP>&nbsp;</TD><TD BGCOLOR=#FFFFFF NOWRAP><TT><B>&nbsp;<A HREF="#Hit14">1::sp|cRAP099|P62979|RS27A_HUMAN</A></B></TT></TD><TD BGCOLOR=#FFFFFF NOWRAP><TT>&nbsp;Ubiquitin-40S ribosomal protein S27a OS=Homo sapiens GN=RPS27A PE=1 SV=2</TT></TD></TR>
<TR><TD BGCOLOR=#FFFFFF NOWRAP>&nbsp;</TD><TD BGCOLOR=#FFFFFF NOWRAP><TT><B>&nbsp;<A HREF="#Hit15">1::sp|cRAP018|P07339|CATD_HUMAN</A></B></TT></TD><TD BGCOLOR=#FFFFFF NOWRAP><TT>&nbsp;Cathepsin D OS=Homo sapiens GN=CTSD PE=1 SV=1</TT></TD></TR>
<TR><TD BGCOLOR=#FFFFFF NOWRAP>&nbsp;</TD><TD BGCOLOR=#FFFFFF NOWRAP><TT><B>&nbsp;<A HREF="#Hit16">1::sp|cRAP079|P61626|LYSC_HUMAN</A></B></TT></TD><TD BGCOLOR=#FFFFFF NOWRAP><TT>&nbsp;Lysozyme C OS=Homo sapiens GN=LYZ PE=1 SV=1</TT></TD></TR>
<TR><TD BGCOLOR=#FFFFFF NOWRAP>&nbsp;</TD><TD BGCOLOR=#FFFFFF NOWRAP><TT><B>&nbsp;<A HREF="#Hit17">1::sp|cRAP109|P02788|TRFL_HUMAN</A></B></TT></TD><TD BGCOLOR=#FFFFFF NOWRAP><TT>&nbsp;Lactotransferrin OS=Homo sapiens GN=LTF PE=1 SV=6</TT></TD></TR>
<TR><TD BGCOLOR=#FFFFFF NOWRAP>&nbsp;</TD><TD BGCOLOR=#FFFFFF NOWRAP><TT><B>&nbsp;<A HREF="#Hit18">1::sp|cRAP106|P10599|THIO_HUMAN</A></B></TT></TD><TD BGCOLOR=#FFFFFF NOWRAP><TT>&nbsp;Thioredoxin OS=Homo sapiens GN=TXN PE=1 SV=3</TT></TD></TR>
<TR><TD BGCOLOR=#FFFFFF NOWRAP>&nbsp;</TD><TD BGCOLOR=#FFFFFF NOWRAP><TT><B>&nbsp;<A HREF="#Hit19">1::sp|cRAP081|P68082|MYG_HORSE</A></B></TT></TD><TD BGCOLOR=#FFFFFF NOWRAP><TT>&nbsp;Myoglobin OS=Equus caballus GN=MB PE=1 SV=2</TT></TD></TR>
<TR><TD BGCOLOR=#FFFFFF NOWRAP>&nbsp;</TD><TD BGCOLOR=#FFFFFF NOWRAP><TT><B>&nbsp;<A HREF="#Hit20">1::sp|P22629|SAV_STRAV</A></B></TT></TD><TD BGCOLOR=#FFFFFF NOWRAP><TT>&nbsp;Streptavidin OS=Streptomyces avidinii OX=1895 PE=1 SV=1</TT></TD></TR>
<TR><TD BGCOLOR=#FFFFFF NOWRAP>&nbsp;</TD><TD BGCOLOR=#FFFFFF NOWRAP><TT><B>&nbsp;<A HREF="#Hit21">1::sp|cRAP057|P25691|K2M3_SHEEP</A></B></TT></TD><TD BGCOLOR=#FFFFFF NOWRAP><TT>&nbsp;Keratin, type II microfibrillar, component 5 OS=Ovis aries PE=1 SV=1</TT></TD></TR>
<TR><TD BGCOLOR=#FFFFFF NOWRAP>&nbsp;</TD><TD BGCOLOR=#FFFFFF NOWRAP><TT><B>&nbsp;<A HREF="#Hit22">1::sp|cRAP006|P08758|ANXA5_HUMAN</A></B></TT></TD><TD BGCOLOR=#FFFFFF NOWRAP><TT>&nbsp;Annexin A5 OS=Homo sapiens GN=ANXA5 PE=1 SV=2</TT></TD></TR>
</TABLE>
</PRE>
</FONT>
<H3>Mascot Score Histogram</H3>
Ions score is -10*Log(P), where P is the probability that the observed match is a random event.<BR>Individual ions scores &gt; 13 indicate identity or extensive homology (p&lt;0.05).<BR>Protein scores are derived from ions scores as a non-probabilistic basis for ranking protein hits.<P><IMG SRC="cid:000301d73dcd$1ed56126$_CDOSYS2.0" WIDTH=400 HEIGHT=200 ALT="Score Distribution">
<FORM ACTION="./master_results_ccp_matched.pl" NAME="Re-format" METHOD="GET" onSubmit="return setReFormatAction(this)">
<INPUT TYPE="hidden" NAME="file" VALUE="../data/20210430/F010406.dat">
<INPUT TYPE="hidden" NAME="group_family" VALUE="0">
<H3>Peptide Summary Report</H3>
<TABLE BORDER=0 CELLSPACING=1 CELLPADDING=3>
  <TR>
    <TD BGCOLOR=#EEEEFF NOWRAP>
      <INPUT TYPE="submit" VALUE="Format As">
    </TD>
    <TD BGCOLOR=#EEEEFF NOWRAP>
<SELECT NAME="REPTYPE">
  <OPTION VALUE="family">Protein Family Summary</OPTION>
  <OPTION VALUE="peptide" SELECTED>Peptide Summary</OPTION>
  <OPTION VALUE="select">Select Summary (protein hits)</OPTION>
  <OPTION VALUE="unassigned">Select Summary (unassigned)</OPTION>
  <OPTION VALUE="export">Export Search Results</OPTION>
</SELECT>
    </TD>
    <TD BGCOLOR=#EEEEFF NOWRAP>
      <A HREF="../help/pmf_summaries_help.html" TARGET=_blank>Help</A>
    </TD>
    <TD BGCOLOR=#EEEEFF NOWRAP>
      <A HREF="../help/msms_summaries_help.html" TARGET=_blank>Help</A>
    </TD>
  </TR>
  <TR>
    <TD BGCOLOR=#EEEEFF>&nbsp;</TD>
    <TD BGCOLOR=#EEEEFF NOWRAP>
Significance threshold p&lt; <INPUT NAME="_sigthreshold" TYPE=text SIZE=8 VALUE=0.05>
    </TD>
    <TD BGCOLOR=#EEEEFF NOWRAP>
Max. number of hits <INPUT NAME="REPORT" TYPE=text SIZE=5 VALUE=AUTO>
    </TD>
    <TD BGCOLOR=#EEEEFF>&nbsp;</TD>
  </TR>
  <TR>
    <TD BGCOLOR=#EEEEFF>&nbsp;</TD>
    <TD BGCOLOR=#EEEEFF NOWRAP>
<INPUT TYPE="hidden" NAME="_minpeplen" VALUE=7>
Standard scoring&nbsp;<INPUT TYPE="radio" VALUE=99999999 NAME="_server_mudpit_switch" CHECKED>&nbsp;MudPIT scoring&nbsp;<INPUT TYPE="radio" VALUE=0.000000001 NAME="_server_mudpit_switch">
    </TD>
    <TD BGCOLOR=#EEEEFF NOWRAP>
Ions score or expect cut-off <INPUT NAME="_ignoreionsscorebelow" TYPE=text SIZE=5 VALUE=20>
    </TD>
    <TD BGCOLOR=#EEEEFF NOWRAP>
Show sub-sets <INPUT NAME="_showsubsets" TYPE=text SIZE=2 VALUE=1>
    </TD>
  </TR>
  <TR>
    <TD BGCOLOR=#EEEEFF>&nbsp;</TD>
    <TD BGCOLOR=#EEEEFF NOWRAP>
Show pop-ups&nbsp;<INPUT TYPE="radio" VALUE="TRUE" NAME="_showpopups">&nbsp;Suppress pop-ups&nbsp;<INPUT TYPE="radio" VALUE="FALSE" NAME="_showpopups" CHECKED>
    </TD>
    <TD BGCOLOR=#EEEEFF NOWRAP>
Sort unassigned <SELECT NAME="_sortunassigned">
  <OPTION VALUE="scoredown" SELECTED>Decreasing Score</OPTION>
  <OPTION VALUE="queryup">Increasing query / Mr</OPTION>
  <OPTION VALUE="intdown">Decreasing Intensity</OPTION>
</SELECT>
    </TD>
    <TD BGCOLOR=#EEEEFF NOWRAP>
Require bold red <INPUT TYPE="checkbox" NAME="rbrchkbox" onClick="if (form.rbrchkbox.checked) { form._requireboldred.value = 1; } else { form._requireboldred.value = 0; } return true;" CHECKED>
<INPUT TYPE="hidden" NAME="_requireboldred" VALUE=1>
    </TD>
  </TR>
  <TR>
    <TD BGCOLOR=#EEEEFF>&nbsp;</TD>
    <TD BGCOLOR=#EEEEFF NOWRAP COLSPAN=2>
Preferred taxonomy&nbsp;<select id="ctrl__prefertaxonomy_0_1_65" name="_prefertaxonomy"><option selected value="0">All entries</option>
<option value="1">. . Archaea (Archaeobacteria)</option>
<option value="2">. . Eukaryota (eucaryotes)</option>
<option value="3">. . . . Alveolata (alveolates)</option>
<option value="4">. . . . . . Plasmodium falciparum (malaria parasite)</option>
<option value="5">. . . . . . Other Alveolata</option>
<option value="6">. . . . Metazoa (Animals)</option>
<option value="7">. . . . . . Caenorhabditis elegans</option>
<option value="8">. . . . . . Drosophila (fruit flies)</option>
<option value="9">. . . . . . Chordata (vertebrates and relatives)</option>
<option value="10">. . . . . . . . bony vertebrates</option>
<option value="11">. . . . . . . . . . lobe-finned fish and tetrapod clade</option>
<option value="12">. . . . . . . . . . . . Mammalia (mammals)</option>
<option value="13">. . . . . . . . . . . . . . Primates</option>
<option value="14">. . . . . . . . . . . . . . . . Homo sapiens (human)</option>
<option value="15">. . . . . . . . . . . . . . . . Other primates</option>
<option value="16">. . . . . . . . . . . . . . Rodentia (Rodents)</option>
<option value="17">. . . . . . . . . . . . . . . . Mus.</option>
<option value="18">. . . . . . . . . . . . . . . . . . Mus musculus (house mouse)</option>
<option value="19">. . . . . . . . . . . . . . . . Rattus</option>
<option value="20">. . . . . . . . . . . . . . . . Other rodentia</option>
<option value="21">. . . . . . . . . . . . . . Other mammalia</option>
<option value="22">. . . . . . . . . . . . Xenopus laevis (African clawed frog)</option>
<option value="23">. . . . . . . . . . . . Other lobe-finned fish and tetrapod clade</option>
<option value="24">. . . . . . . . . . Actinopterygii (ray-finned fishes)</option>
<option value="25">. . . . . . . . . . . . Takifugu rubripes (Japanese Pufferfish)</option>
<option value="26">. . . . . . . . . . . . Danio rerio (zebra fish)</option>
<option value="27">. . . . . . . . . . . . Other Actinopterygii</option>
<option value="28">. . . . . . . . Other Chordata</option>
<option value="29">. . . . . . Other Metazoa</option>
<option value="30">. . . . Dictyostelium discoideum</option>
<option value="31">. . . . Fungi</option>
<option value="32">. . . . . . Saccharomyces Cerevisiae (baker's yeast)</option>
<option value="33">. . . . . . Schizosaccharomyces pombe (fission yeast)</option>
<option value="34">. . . . . . Pneumocystis carinii</option>
<option value="35">. . . . . . Other Fungi</option>
<option value="36">. . . . Viridiplantae (Green Plants)</option>
<option value="37">. . . . . . Arabidopsis thaliana (thale cress)</option>
<option value="38">. . . . . . Oryza sativa (rice)</option>
<option value="39">. . . . . . Other green plants</option>
<option value="40">. . . . Other Eukaryota</option>
<option value="41">. . Bacteria (Eubacteria)</option>
<option value="42">. . . . Actinobacteria (class)</option>
<option value="43">. . . . . . Mycobacterium tuberculosis complex</option>
<option value="44">. . . . . . Other Actinobacteria (class)</option>
<option value="45">. . . . Firmicutes (gram-positive bacteria)</option>
<option value="46">. . . . . . Bacillus subtilis</option>
<option value="47">. . . . . . Mycoplasma</option>
<option value="48">. . . . . . Streptococcus Pneumoniae</option>
<option value="49">. . . . . . Streptomyces coelicolor</option>
<option value="50">. . . . . . Other Firmicutes</option>
<option value="51">. . . . Proteobacteria (purple bacteria)</option>
<option value="52">. . . . . . Agrobacterium tumefaciens</option>
<option value="53">. . . . . . Campylobacter jejuni</option>
<option value="54">. . . . . . Escherichia coli</option>
<option value="55">. . . . . . Neisseria meningitidis</option>
<option value="56">. . . . . . Salmonella</option>
<option value="57">. . . . . . Other Proteobacteria</option>
<option value="58">. . . . Other Bacteria</option>
<option value="59">. . Viruses</option>
<option value="60">. . . . Hepatitis C virus</option>
<option value="61">. . . . Other viruses</option>
<option value="62">. . Other (includes plasmids and artificial sequences)</option>
<option value="63">. . unclassified</option>
<option value="64">. . Species information unavailable</option>
</select>
    </TD>
    <TD BGCOLOR=#EEEEFF NOWRAP>
  </TR>
</TABLE>
<P><INPUT TYPE="hidden" NAME="sessionID" VALUE="all_secdisabledsession"></P>
</FORM>
<FORM ACTION="./search_form.pl" NAME="Results" onSubmit="return makeAccessionString(this)" METHOD="POST">
  <INPUT TYPE="hidden" NAME="FORMVER" VALUE=2>
  <INPUT TYPE="hidden" NAME="ACCESSION">
  <INPUT TYPE="hidden" NAME="sessionID" VALUE="all_secdisabledsession">
  <INPUT TYPE="hidden" NAME="CHARGE" VALUE="2+, 3+ and 4+">
  <INPUT TYPE="hidden" NAME="CLE" VALUE="Trypsin">
  <INPUT TYPE="hidden" NAME="COM" VALUE="Megan PatAB 20210430 (C:\ProgramData\Matrix Science\Mascot Daemon\parameters\Megan_PatAB_20210430.par), submitted from Daemon on CCP-PC152">
  <INPUT TYPE="hidden" NAME="DB2" VALUE="P214_Megan_Ansbro_PatA_and_B_20210430">
  <INPUT TYPE="hidden" NAME="FILE" VALUE="\\172.25.35.201\data\CORE\RAW_DATA_2018_LUMOS\P214_Megan_Ansbro\P214_1_Top.mgf">
  <INPUT TYPE="hidden" NAME="FORMAT" VALUE="Mascot generic">
  <INPUT TYPE="hidden" NAME="INSTRUMENT" VALUE="ESI-ORBITRAP-HCD">
  <INPUT TYPE="hidden" NAME="ITOL" VALUE="0.1">
  <INPUT TYPE="hidden" NAME="ITOLU" VALUE="Da">
  <INPUT TYPE="hidden" NAME="IT_MODS" VALUE="Deamidated (NQ),Oxidation (M)">
  <INPUT TYPE="hidden" NAME="LIBRARY_SEARCH" VALUE="1">
  <INPUT TYPE="hidden" NAME="MASS" VALUE="Monoisotopic">
  <INPUT TYPE="hidden" NAME="MODS" VALUE="Carbamidomethyl (C)">
  <INPUT TYPE="hidden" NAME="OVERVIEW" VALUE="OFF">
  <INPUT TYPE="hidden" NAME="PFA" VALUE="2">
  <INPUT TYPE="hidden" NAME="REPORT" VALUE="AUTO">
  <INPUT TYPE="hidden" NAME="SEARCH" VALUE="MIS">
  <INPUT TYPE="hidden" NAME="TAXONOMY" VALUE="All entries">
  <INPUT TYPE="hidden" NAME="TOL" VALUE="5">
  <INPUT TYPE="hidden" NAME="TOLU" VALUE="ppm">
  <INPUT TYPE="hidden" NAME="USERID" VALUE="0">
  <INPUT TYPE="hidden" NAME="DB" VALUE="cRAP,P214_Megan_Ansbro_PatA_and_B_20210430">
  <INPUT TYPE="hidden" NAME="INTERMEDIATE" VALUE="../data/20210430/F010406.dat">
  <INPUT TYPE="hidden" NAME="repeatSearch" VALUE="not again">
<P><INPUT TYPE="button" VALUE="Select All" onClick="checkQuery(1, 8482, this.form)">
&nbsp;&nbsp;<INPUT TYPE="button" VALUE="Select None" onClick="checkQuery(0, 8482, this.form)">
&nbsp;&nbsp;<INPUT TYPE="submit" VALUE="Search Selected">
&nbsp;&nbsp;<INPUT TYPE="checkbox" NAME="ErrTolRepeat" VALUE=1 onClick="checkQuery(1, 8482, this.form)"><B>Error&nbsp;tolerant</B>&nbsp;&nbsp;&nbsp;
<INPUT TYPE="button" VALUE="Archive Report" onClick="makeArchive(this.form); return true">
<P><TABLE BORDER=0 CELLSPACING=0>
<TR><TD><TT><B><A NAME="Hit1">1.</A>&nbsp;&nbsp;&nbsp;&nbsp;</B></TT></TD><TD NOWRAP><TT><A HREF="protein_view.pl?file=..%2Fdata%2F20210430%2FF010406.dat&hit=sp%7CcRAP054%7CP04264%7CK2C1_HUMAN&db_idx=1&px=1&ave_thresh=13&_ignoreionsscorebelow=20&report=0&_sigthreshold=0.05&_msresflags=1035&_msresflags2=256&percolate=-1&percolate_rt=0&_minpeplen=7&sessionID=all_secdisabledsession" TARGET="_blank">1::sp|cRAP054|P04264|K2C1_HUMAN</A>&nbsp;&nbsp;&nbsp;&nbsp;<B>Mass:</B>&nbsp;66170&nbsp;&nbsp;&nbsp;&nbsp;<B>Score:</B>&nbsp;4220&nbsp;&nbsp;&nbsp;<B>Matches:</B>&nbsp;149(149)&nbsp;&nbsp;<B>Sequences:</B>&nbsp;66(66)&nbsp;&nbsp;<B>emPAI:</B>&nbsp;956.24</TT></TD></TR>
<TR><TD>&nbsp;</TD><TD NOWRAP><TT>Keratin, type II cytoskeletal 1 OS=Homo sapiens GN=KRT1 PE=1 SV=6</TT></TD></TR>
</TABLE>
<TABLE BORDER=0 CELLSPACING=0>
<TR><TD ALIGN=RIGHT><INPUT TYPE="checkbox" NAME="INCLUDE" VALUE="1" onClick="SaveClicks(this,this.form)"></TD><TD NOWRAP><TT>Check to include this hit in error tolerant search or archive report</TT></TD></TR>
<TR><TD><TT>&nbsp;&nbsp;&nbsp;&nbsp;&nbsp;&nbsp;</TT></TD><TD>&nbsp;</TD></TR>
</TABLE>
<TABLE BORDER=0 CELLPADDING=0 CELLSPACING=0>
<TR><TD><TT>&nbsp;&nbsp;&nbsp;&nbsp;&nbsp;&nbsp;</TT></TD><TD ALIGN=RIGHT><TT><B>Query&nbsp;&nbsp;</B></TT></TD><TD ALIGN=RIGHT><TT><B>Observed&nbsp;&nbsp;</B></TT></TD><TD ALIGN=RIGHT NOWRAP><TT><B>Mr(expt)&nbsp;&nbsp;</B></TT></TD><TD ALIGN=RIGHT NOWRAP><TT><B>Mr(calc)&nbsp;&nbsp;</B></TT></TD><TD ALIGN=RIGHT><TT><B>&nbsp;ppm&nbsp;&nbsp;</B></TT></TD><TD ALIGN=RIGHT><TT><B>Miss&nbsp;</B></TT></TD><TD ALIGN=RIGHT><TT><B>Score&nbsp;</B></TT></TD><TD ALIGN=RIGHT><TT><B>Expect&nbsp;</B></TT></TD><TD ALIGN=RIGHT><TT><B>Rank&nbsp;</B></TT></TD><TD ALIGN=RIGHT><TT><B>Unique&nbsp;</B></TT></TD><TD><TT><B>&nbsp;Peptide</B></TT></TD></TR>
<TR><TD ALIGN=RIGHT><INPUT TYPE="checkbox" NAME="QUE" VALUE="803.402568 from(402.708560,2+) intensity(632382.2500) title(File5286%20Spectrum1439%20scans%3a%204798) rtinseconds(1575) scans(4798) index(1361) query(144)" CHECKED></TD><TD ALIGN=RIGHT><TT><A HREF="peptide_view.pl?file=..%2Fdata%2F20210430%2FF010406.dat&query=144&hit=1&index=sp%7CcRAP054%7CP04264%7CK2C1_HUMAN&db_idx=1&px=1&section=5&ave_thresh=13&_ignoreionsscorebelow=20&report=0&_sigthreshold=0.05&_msresflags=1035&_msresflags2=256&percolate=-1&percolate_rt=0&_minpeplen=7&sessionID=all_secdisabledsession" TARGET="_blank">144</A>&nbsp;&nbsp;</TT></TD><TD ALIGN=RIGHT><TT><FONT COLOR=#FF0000><B>   402.7086&nbsp;&nbsp;</B></FONT></TT></TD><TD ALIGN=RIGHT><TT><FONT COLOR=#FF0000><B>   803.4026&nbsp;&nbsp;</B></FONT></TT></TD><TD ALIGN=RIGHT><TT><FONT COLOR=#FF0000><B>   803.4025&nbsp;&nbsp;</B></FONT></TT></TD><TD ALIGN=RIGHT NOWRAP><TT><FONT COLOR=#FF0000><B>     0.11&nbsp;</B></FONT></TT></TD><TD ALIGN=RIGHT><TT><FONT COLOR=#FF0000><B>0&nbsp;&nbsp;</B></FONT></TT></TD><TD ALIGN=RIGHT NOWRAP><TT><FONT COLOR=#FF0000><B>33&nbsp;&nbsp;</B></FONT></TT></TD><TD ALIGN=RIGHT NOWRAP><TT><FONT COLOR=#FF0000><B>0.0005&nbsp;</B></FONT></TT></TD><TD ALIGN=RIGHT><TT><FONT COLOR=#FF0000><B>1&nbsp;&nbsp;</B></FONT></TT></TD><TD ALIGN=RIGHT><TT><FONT COLOR=#FF0000><B>U&nbsp;&nbsp;&nbsp;</B></FONT></TT></TD><TD NOWRAP><TT><FONT COLOR=#FF0000><B>&nbsp;R.SEIDNVK.K</B></FONT></TT></TD></TR>
<TR><TD ALIGN=RIGHT><INPUT TYPE="checkbox" NAME="QUE" VALUE="831.480568 from(416.747560,2+) intensity(165925.3750) title(File5286%20Spectrum4565%20scans%3a%208382) rtinseconds(2054) scans(8382) index(4439) query(268)" CHECKED></TD><TD ALIGN=RIGHT><TT><A HREF="peptide_view.pl?file=..%2Fdata%2F20210430%2FF010406.dat&query=268&hit=1&index=sp%7CcRAP054%7CP04264%7CK2C1_HUMAN&db_idx=1&px=1&section=5&ave_thresh=13&_ignoreionsscorebelow=20&report=0&_sigthreshold=0.05&_msresflags=1035&_msresflags2=256&percolate=-1&percolate_rt=0&_minpeplen=7&sessionID=all_secdisabledsession" TARGET="_blank">268</A>&nbsp;&nbsp;</TT></TD><TD ALIGN=RIGHT><TT><FONT COLOR=#FF0000><B>   416.7476&nbsp;&nbsp;</B></FONT></TT></TD><TD ALIGN=RIGHT><TT><FONT COLOR=#FF0000><B>   831.4806&nbsp;&nbsp;</B></FONT></TT></TD><TD ALIGN=RIGHT><TT><FONT COLOR=#FF0000><B>   831.4814&nbsp;&nbsp;</B></FONT></TT></TD><TD ALIGN=RIGHT NOWRAP><TT><FONT COLOR=#FF0000><B>    -1.00&nbsp;</B></FONT></TT></TD><TD ALIGN=RIGHT><TT><FONT COLOR=#FF0000><B>0&nbsp;&nbsp;</B></FONT></TT></TD><TD ALIGN=RIGHT NOWRAP><TT><FONT COLOR=#FF0000><B>48&nbsp;&nbsp;</B></FONT></TT></TD><TD ALIGN=RIGHT NOWRAP><TT><FONT COLOR=#FF0000><B>1.7e-05&nbsp;</B></FONT></TT></TD><TD ALIGN=RIGHT><TT><FONT COLOR=#FF0000><B>1&nbsp;&nbsp;</B></FONT></TT></TD><TD ALIGN=RIGHT><TT><FONT COLOR=#FF0000><B>U&nbsp;&nbsp;&nbsp;</B></FONT></TT></TD><TD NOWRAP><TT><FONT COLOR=#FF0000><B>&nbsp;K.SISISVAR.G</B></FONT></TT></TD></TR>
<TR><TD ALIGN=RIGHT><INPUT TYPE="checkbox" NAME="QUE" VALUE="831.481368 from(416.747960,2+) intensity(702605.6250) title(File5286%20Spectrum4088%20scans%3a%207839) rtinseconds(1983) scans(7839) index(3963) query(269)" CHECKED></TD><TD ALIGN=RIGHT><TT><A HREF="peptide_view.pl?file=..%2Fdata%2F20210430%2FF010406.dat&query=269&hit=1&index=sp%7CcRAP054%7CP04264%7CK2C1_HUMAN&db_idx=1&px=1&section=5&ave_thresh=13&_ignoreionsscorebelow=20&report=0&_sigthreshold=0.05&_msresflags=1035&_msresflags2=256&percolate=-1&percolate_rt=0&_minpeplen=7&sessionID=all_secdisabledsession" TARGET="_blank">269</A>&nbsp;&nbsp;</TT></TD><TD ALIGN=RIGHT><TT><FONT COLOR=#FF0000><B>   416.7480&nbsp;&nbsp;</B></FONT></TT></TD><TD ALIGN=RIGHT><TT><FONT COLOR=#FF0000><B>   831.4814&nbsp;&nbsp;</B></FONT></TT></TD><TD ALIGN=RIGHT><TT><FONT COLOR=#FF0000><B>   831.4814&nbsp;&nbsp;</B></FONT></TT></TD><TD ALIGN=RIGHT NOWRAP><TT><FONT COLOR=#FF0000><B>    -0.04&nbsp;</B></FONT></TT></TD><TD ALIGN=RIGHT><TT><FONT COLOR=#FF0000><B>0&nbsp;&nbsp;</B></FONT></TT></TD><TD ALIGN=RIGHT NOWRAP><TT><FONT COLOR=#FF0000><B>(42)&nbsp;</B></FONT></TT></TD><TD ALIGN=RIGHT NOWRAP><TT><FONT COLOR=#FF0000><B>6.7e-05&nbsp;</B></FONT></TT></TD><TD ALIGN=RIGHT><TT><FONT COLOR=#FF0000><B>1&nbsp;&nbsp;</B></FONT></TT></TD><TD ALIGN=RIGHT><TT><FONT COLOR=#FF0000><B>U&nbsp;&nbsp;&nbsp;</B></FONT></TT></TD><TD NOWRAP><TT><FONT COLOR=#FF0000><B>&nbsp;K.SISISVAR.G</B></FONT></TT></TD></TR>
<TR><TD ALIGN=RIGHT><INPUT TYPE="checkbox" NAME="QUE" VALUE="831.481728 from(416.748140,2+) intensity(65365.9883) title(File5286%20Spectrum6069%20scans%3a%2010065) rtinseconds(2272) scans(10065) index(5937) query(270)" CHECKED></TD><TD ALIGN=RIGHT><TT><A HREF="peptide_view.pl?file=..%2Fdata%2F20210430%2FF010406.dat&query=270&hit=1&index=sp%7CcRAP054%7CP04264%7CK2C1_HUMAN&db_idx=1&px=1&section=5&ave_thresh=13&_ignoreionsscorebelow=20&report=0&_sigthreshold=0.05&_msresflags=1035&_msresflags2=256&percolate=-1&percolate_rt=0&_minpeplen=7&sessionID=all_secdisabledsession" TARGET="_blank">270</A>&nbsp;&nbsp;</TT></TD><TD ALIGN=RIGHT><TT><FONT COLOR=#FF0000><B>   416.7481&nbsp;&nbsp;</B></FONT></TT></TD><TD ALIGN=RIGHT><TT><FONT COLOR=#FF0000><B>   831.4817&nbsp;&nbsp;</B></FONT></TT></TD><TD ALIGN=RIGHT><TT><FONT COLOR=#FF0000><B>   831.4814&nbsp;&nbsp;</B></FONT></TT></TD><TD ALIGN=RIGHT NOWRAP><TT><FONT COLOR=#FF0000><B>     0.39&nbsp;</B></FONT></TT></TD><TD ALIGN=RIGHT><TT><FONT COLOR=#FF0000><B>0&nbsp;&nbsp;</B></FONT></TT></TD><TD ALIGN=RIGHT NOWRAP><TT><FONT COLOR=#FF0000><B>(25)&nbsp;</B></FONT></TT></TD><TD ALIGN=RIGHT NOWRAP><TT><FONT COLOR=#FF0000><B>0.0029&nbsp;</B></FONT></TT></TD><TD ALIGN=RIGHT><TT><FONT COLOR=#FF0000><B>1&nbsp;&nbsp;</B></FONT></TT></TD><TD ALIGN=RIGHT><TT><FONT COLOR=#FF0000><B>U&nbsp;&nbsp;&nbsp;</B></FONT></TT></TD><TD NOWRAP><TT><FONT COLOR=#FF0000><B>&nbsp;K.SISISVAR.G</B></FONT></TT></TD></TR>
<TR><TD ALIGN=RIGHT><INPUT TYPE="checkbox" NAME="QUE" VALUE="831.481728 from(416.748140,2+) intensity(79682.9609) title(File5286%20Spectrum5080%20scans%3a%208963) rtinseconds(2130) scans(8963) index(4953) query(271)" CHECKED></TD><TD ALIGN=RIGHT><TT><A HREF="peptide_view.pl?file=..%2Fdata%2F20210430%2FF010406.dat&query=271&hit=1&index=sp%7CcRAP054%7CP04264%7CK2C1_HUMAN&db_idx=1&px=1&section=5&ave_thresh=13&_ignoreionsscorebelow=20&report=0&_sigthreshold=0.05&_msresflags=1035&_msresflags2=256&percolate=-1&percolate_rt=0&_minpeplen=7&sessionID=all_secdisabledsession" TARGET="_blank">271</A>&nbsp;&nbsp;</TT></TD><TD ALIGN=RIGHT><TT><FONT COLOR=#FF0000><B>   416.7481&nbsp;&nbsp;</B></FONT></TT></TD><TD ALIGN=RIGHT><TT><FONT COLOR=#FF0000><B>   831.4817&nbsp;&nbsp;</B></FONT></TT></TD><TD ALIGN=RIGHT><TT><FONT COLOR=#FF0000><B>   831.4814&nbsp;&nbsp;</B></FONT></TT></TD><TD ALIGN=RIGHT NOWRAP><TT><FONT COLOR=#FF0000><B>     0.39&nbsp;</B></FONT></TT></TD><TD ALIGN=RIGHT><TT><FONT COLOR=#FF0000><B>0&nbsp;&nbsp;</B></FONT></TT></TD><TD ALIGN=RIGHT NOWRAP><TT><FONT COLOR=#FF0000><B>(30)&nbsp;</B></FONT></TT></TD><TD ALIGN=RIGHT NOWRAP><TT><FONT COLOR=#FF0000><B>0.00089&nbsp;</B></FONT></TT></TD><TD ALIGN=RIGHT><TT><FONT COLOR=#FF0000><B>1&nbsp;&nbsp;</B></FONT></TT></TD><TD ALIGN=RIGHT><TT><FONT COLOR=#FF0000><B>U&nbsp;&nbsp;&nbsp;</B></FONT></TT></TD><TD NOWRAP><TT><FONT COLOR=#FF0000><B>&nbsp;K.SISISVAR.G</B></FONT></TT></TD></TR>
<TR><TD ALIGN=RIGHT><INPUT TYPE="checkbox" NAME="QUE" VALUE="831.483368 from(416.748960,2+) intensity(1148661.5000) title(File5286%20Spectrum3604%20scans%3a%207292) rtinseconds(1911) scans(7292) index(3483) query(272)" CHECKED></TD><TD ALIGN=RIGHT><TT><A HREF="peptide_view.pl?file=..%2Fdata%2F20210430%2FF010406.dat&query=272&hit=1&index=sp%7CcRAP054%7CP04264%7CK2C1_HUMAN&db_idx=1&px=1&section=5&ave_thresh=13&_ignoreionsscorebelow=20&report=0&_sigthreshold=0.05&_msresflags=1035&_msresflags2=256&percolate=-1&percolate_rt=0&_minpeplen=7&sessionID=all_secdisabledsession" TARGET="_blank">272</A>&nbsp;&nbsp;</TT></TD><TD ALIGN=RIGHT><TT><FONT COLOR=#FF0000><B>   416.7490&nbsp;&nbsp;</B></FONT></TT></TD><TD ALIGN=RIGHT><TT><FONT COLOR=#FF0000><B>   831.4834&nbsp;&nbsp;</B></FONT></TT></TD><TD ALIGN=RIGHT><TT><FONT COLOR=#FF0000><B>   831.4814&nbsp;&nbsp;</B></FONT></TT></TD><TD ALIGN=RIGHT NOWRAP><TT><FONT COLOR=#FF0000><B>     2.37&nbsp;</B></FONT></TT></TD><TD ALIGN=RIGHT><TT><FONT COLOR=#FF0000><B>0&nbsp;&nbsp;</B></FONT></TT></TD><TD ALIGN=RIGHT NOWRAP><TT><FONT COLOR=#FF0000><B>(40)&nbsp;</B></FONT></TT></TD><TD ALIGN=RIGHT NOWRAP><TT><FONT COLOR=#FF0000><B>8.9e-05&nbsp;</B></FONT></TT></TD><TD ALIGN=RIGHT><TT><FONT COLOR=#FF0000><B>1&nbsp;&nbsp;</B></FONT></TT></TD><TD ALIGN=RIGHT><TT><FONT COLOR=#FF0000><B>U&nbsp;&nbsp;&nbsp;</B></FONT></TT></TD><TD NOWRAP><TT><FONT COLOR=#FF0000><B>&nbsp;K.SISISVAR.G</B></FONT></TT></TD></TR>
<TR><TD ALIGN=RIGHT><INPUT TYPE="checkbox" NAME="QUE" VALUE="831.483368 from(416.748960,2+) intensity(7924132.5000) title(File5286%20Spectrum3774%20scans%3a%207490) rtinseconds(1938) scans(7490) index(3649) query(273)" CHECKED></TD><TD ALIGN=RIGHT><TT><A HREF="peptide_view.pl?file=..%2Fdata%2F20210430%2FF010406.dat&query=273&hit=1&index=sp%7CcRAP054%7CP04264%7CK2C1_HUMAN&db_idx=1&px=1&section=5&ave_thresh=13&_ignoreionsscorebelow=20&report=0&_sigthreshold=0.05&_msresflags=1035&_msresflags2=256&percolate=-1&percolate_rt=0&_minpeplen=7&sessionID=all_secdisabledsession" TARGET="_blank">273</A>&nbsp;&nbsp;</TT></TD><TD ALIGN=RIGHT><TT><FONT COLOR=#FF0000><B>   416.7490&nbsp;&nbsp;</B></FONT></TT></TD><TD ALIGN=RIGHT><TT><FONT COLOR=#FF0000><B>   831.4834&nbsp;&nbsp;</B></FONT></TT></TD><TD ALIGN=RIGHT><TT><FONT COLOR=#FF0000><B>   831.4814&nbsp;&nbsp;</B></FONT></TT></TD><TD ALIGN=RIGHT NOWRAP><TT><FONT COLOR=#FF0000><B>     2.37&nbsp;</B></FONT></TT></TD><TD ALIGN=RIGHT><TT><FONT COLOR=#FF0000><B>0&nbsp;&nbsp;</B></FONT></TT></TD><TD ALIGN=RIGHT NOWRAP><TT><FONT COLOR=#FF0000><B>(31)&nbsp;</B></FONT></TT></TD><TD ALIGN=RIGHT NOWRAP><TT><FONT COLOR=#FF0000><B>0.00077&nbsp;</B></FONT></TT></TD><TD ALIGN=RIGHT><TT><FONT COLOR=#FF0000><B>1&nbsp;&nbsp;</B></FONT></TT></TD><TD ALIGN=RIGHT><TT><FONT COLOR=#FF0000><B>U&nbsp;&nbsp;&nbsp;</B></FONT></TT></TD><TD NOWRAP><TT><FONT COLOR=#FF0000><B>&nbsp;K.SISISVAR.G</B></FONT></TT></TD></TR>
<TR><TD ALIGN=RIGHT><INPUT TYPE="checkbox" NAME="QUE" VALUE="873.490688 from(437.752620,2+) intensity(93127976.0000) title(File5286%20Spectrum3873%20scans%3a%207600) rtinseconds(1952) scans(7600) index(3748) query(439)" CHECKED></TD><TD ALIGN=RIGHT><TT><A HREF="peptide_view.pl?file=..%2Fdata%2F20210430%2FF010406.dat&query=439&hit=1&index=sp%7CcRAP054%7CP04264%7CK2C1_HUMAN&db_idx=1&px=1&section=5&ave_thresh=13&_ignoreionsscorebelow=20&report=0&_sigthreshold=0.05&_msresflags=1035&_msresflags2=256&percolate=-1&percolate_rt=0&_minpeplen=7&sessionID=all_secdisabledsession" TARGET="_blank">439</A>&nbsp;&nbsp;</TT></TD><TD ALIGN=RIGHT><TT><FONT COLOR=#FF0000><B>   437.7526&nbsp;&nbsp;</B></FONT></TT></TD><TD ALIGN=RIGHT><TT><FONT COLOR=#FF0000><B>   873.4907&nbsp;&nbsp;</B></FONT></TT></TD><TD ALIGN=RIGHT><TT><FONT COLOR=#FF0000><B>   873.4920&nbsp;&nbsp;</B></FONT></TT></TD><TD ALIGN=RIGHT NOWRAP><TT><FONT COLOR=#FF0000><B>    -1.47&nbsp;</B></FONT></TT></TD><TD ALIGN=RIGHT><TT><FONT COLOR=#FF0000><B>0&nbsp;&nbsp;</B></FONT></TT></TD><TD ALIGN=RIGHT NOWRAP><TT><FONT COLOR=#FF0000><B>(38)&nbsp;</B></FONT></TT></TD><TD ALIGN=RIGHT NOWRAP><TT><FONT COLOR=#FF0000><B>0.00016&nbsp;</B></FONT></TT></TD><TD ALIGN=RIGHT><TT><FONT COLOR=#FF0000><B>1&nbsp;&nbsp;</B></FONT></TT></TD><TD ALIGN=RIGHT><TT><FONT COLOR=#FF0000><B>U&nbsp;&nbsp;&nbsp;</B></FONT></TT></TD><TD NOWRAP><TT><FONT COLOR=#FF0000><B>&nbsp;R.SLVNLGGSK.S</B></FONT></TT></TD></TR>
<TR><TD ALIGN=RIGHT><INPUT TYPE="checkbox" NAME="QUE" VALUE="874.475308 from(438.244930,2+) intensity(253082.7031) title(File5286%20Spectrum3731%20scans%3a%207442) rtinseconds(1932) scans(7442) index(3606) query(440)" CHECKED></TD><TD ALIGN=RIGHT><TT><A HREF="peptide_view.pl?file=..%2Fdata%2F20210430%2FF010406.dat&query=440&hit=1&index=sp%7CcRAP054%7CP04264%7CK2C1_HUMAN&db_idx=1&px=1&section=5&ave_thresh=13&_ignoreionsscorebelow=20&report=0&_sigthreshold=0.05&_msresflags=1035&_msresflags2=256&percolate=-1&percolate_rt=0&_minpeplen=7&sessionID=all_secdisabledsession" TARGET="_blank">440</A>&nbsp;&nbsp;</TT></TD><TD ALIGN=RIGHT><TT><FONT COLOR=#FF0000><B>   438.2449&nbsp;&nbsp;</B></FONT></TT></TD><TD ALIGN=RIGHT><TT><FONT COLOR=#FF0000><B>   874.4753&nbsp;&nbsp;</B></FONT></TT></TD><TD ALIGN=RIGHT><TT><FONT COLOR=#FF0000><B>   874.4760&nbsp;&nbsp;</B></FONT></TT></TD><TD ALIGN=RIGHT NOWRAP><TT><FONT COLOR=#FF0000><B>    -0.77&nbsp;</B></FONT></TT></TD><TD ALIGN=RIGHT><TT><FONT COLOR=#FF0000><B>0&nbsp;&nbsp;</B></FONT></TT></TD><TD ALIGN=RIGHT NOWRAP><TT><FONT COLOR=#FF0000><B>47&nbsp;&nbsp;</B></FONT></TT></TD><TD ALIGN=RIGHT NOWRAP><TT><FONT COLOR=#FF0000><B>2e-05&nbsp;</B></FONT></TT></TD><TD ALIGN=RIGHT><TT><FONT COLOR=#FF0000><B>1&nbsp;&nbsp;</B></FONT></TT></TD><TD ALIGN=RIGHT><TT><FONT COLOR=#FF0000><B>U&nbsp;&nbsp;&nbsp;</B></FONT></TT></TD><TD NOWRAP><TT><FONT COLOR=#FF0000><B>&nbsp;R.SLV<U>N</U>LGGSK.S + Deamidated (NQ)</B></FONT></TT></TD></TR>
<TR><TD ALIGN=RIGHT><INPUT TYPE="checkbox" NAME="QUE" VALUE="874.476168 from(438.245360,2+) intensity(1260536.0000) title(File5286%20Spectrum4217%20scans%3a%207988) rtinseconds(2003) scans(7988) index(4092) query(441)" CHECKED></TD><TD ALIGN=RIGHT><TT><A HREF="peptide_view.pl?file=..%2Fdata%2F20210430%2FF010406.dat&query=441&hit=1&index=sp%7CcRAP054%7CP04264%7CK2C1_HUMAN&db_idx=1&px=1&section=5&ave_thresh=13&_ignoreionsscorebelow=20&report=0&_sigthreshold=0.05&_msresflags=1035&_msresflags2=256&percolate=-1&percolate_rt=0&_minpeplen=7&sessionID=all_secdisabledsession" TARGET="_blank">441</A>&nbsp;&nbsp;</TT></TD><TD ALIGN=RIGHT><TT><FONT COLOR=#FF0000><B>   438.2454&nbsp;&nbsp;</B></FONT></TT></TD><TD ALIGN=RIGHT><TT><FONT COLOR=#FF0000><B>   874.4762&nbsp;&nbsp;</B></FONT></TT></TD><TD ALIGN=RIGHT><TT><FONT COLOR=#FF0000><B>   874.4760&nbsp;&nbsp;</B></FONT></TT></TD><TD ALIGN=RIGHT NOWRAP><TT><FONT COLOR=#FF0000><B>     0.21&nbsp;</B></FONT></TT></TD><TD ALIGN=RIGHT><TT><FONT COLOR=#FF0000><B>0&nbsp;&nbsp;</B></FONT></TT></TD><TD ALIGN=RIGHT NOWRAP><TT><FONT COLOR=#FF0000><B>(46)&nbsp;</B></FONT></TT></TD><TD ALIGN=RIGHT NOWRAP><TT><FONT COLOR=#FF0000><B>2.5e-05&nbsp;</B></FONT></TT></TD><TD ALIGN=RIGHT><TT><FONT COLOR=#FF0000><B>1&nbsp;&nbsp;</B></FONT></TT></TD><TD ALIGN=RIGHT><TT><FONT COLOR=#FF0000><B>U&nbsp;&nbsp;&nbsp;</B></FONT></TT></TD><TD NOWRAP><TT><FONT COLOR=#FF0000><B>&nbsp;R.SLV<U>N</U>LGGSK.S + Deamidated (NQ)</B></FONT></TT></TD></TR>
<TR><TD ALIGN=RIGHT><INPUT TYPE="checkbox" NAME="QUE" VALUE="913.546048 from(457.780300,2+) intensity(118157.1406) title(File5286%20Spectrum459%20scans%3a%203590) rtinseconds(1399) scans(3590) index(452) query(570)" CHECKED></TD><TD ALIGN=RIGHT><TT><A HREF="peptide_view.pl?file=..%2Fdata%2F20210430%2FF010406.dat&query=570&hit=1&index=sp%7CcRAP054%7CP04264%7CK2C1_HUMAN&db_idx=1&px=1&section=5&ave_thresh=13&_ignoreionsscorebelow=20&report=0&_sigthreshold=0.05&_msresflags=1035&_msresflags2=256&percolate=-1&percolate_rt=0&_minpeplen=7&sessionID=all_secdisabledsession" TARGET="_blank">570</A>&nbsp;&nbsp;</TT></TD><TD ALIGN=RIGHT><TT><FONT COLOR=#FF0000><B>   457.7803&nbsp;&nbsp;</B></FONT></TT></TD><TD ALIGN=RIGHT><TT><FONT COLOR=#FF0000><B>   913.5460&nbsp;&nbsp;</B></FONT></TT></TD><TD ALIGN=RIGHT><TT><FONT COLOR=#FF0000><B>   913.5457&nbsp;&nbsp;</B></FONT></TT></TD><TD ALIGN=RIGHT NOWRAP><TT><FONT COLOR=#FF0000><B>     0.35&nbsp;</B></FONT></TT></TD><TD ALIGN=RIGHT><TT><FONT COLOR=#FF0000><B>2&nbsp;&nbsp;</B></FONT></TT></TD><TD ALIGN=RIGHT NOWRAP><TT><FONT COLOR=#FF0000><B>23&nbsp;&nbsp;</B></FONT></TT></TD><TD ALIGN=RIGHT NOWRAP><TT><FONT COLOR=#FF0000><B>0.0056&nbsp;</B></FONT></TT></TD><TD ALIGN=RIGHT><TT><FONT COLOR=#FF0000><B>1&nbsp;&nbsp;</B></FONT></TT></TD><TD ALIGN=RIGHT><TT><FONT COLOR=#FF0000><B>U&nbsp;&nbsp;&nbsp;</B></FONT></TT></TD><TD NOWRAP><TT><FONT COLOR=#FF0000><B>&nbsp;R.RRVDQLK.S</B></FONT></TT></TD></TR>
<TR><TD ALIGN=RIGHT><INPUT TYPE="checkbox" NAME="QUE" VALUE="931.497408 from(466.755980,2+) intensity(648105.1250) title(File5286%20Spectrum633%20scans%3a%203820) rtinseconds(1435) scans(3820) index(626) query(646)" CHECKED></TD><TD ALIGN=RIGHT><TT><A HREF="peptide_view.pl?file=..%2Fdata%2F20210430%2FF010406.dat&query=646&hit=1&index=sp%7CcRAP054%7CP04264%7CK2C1_HUMAN&db_idx=1&px=1&section=5&ave_thresh=13&_ignoreionsscorebelow=20&report=0&_sigthreshold=0.05&_msresflags=1035&_msresflags2=256&percolate=-1&percolate_rt=0&_minpeplen=7&sessionID=all_secdisabledsession" TARGET="_blank">646</A>&nbsp;&nbsp;</TT></TD><TD ALIGN=RIGHT><TT><FONT COLOR=#FF0000><B>   466.7560&nbsp;&nbsp;</B></FONT></TT></TD><TD ALIGN=RIGHT><TT><FONT COLOR=#FF0000><B>   931.4974&nbsp;&nbsp;</B></FONT></TT></TD><TD ALIGN=RIGHT><TT><FONT COLOR=#FF0000><B>   931.4974&nbsp;&nbsp;</B></FONT></TT></TD><TD ALIGN=RIGHT NOWRAP><TT><FONT COLOR=#FF0000><B>    -0.03&nbsp;</B></FONT></TT></TD><TD ALIGN=RIGHT><TT><FONT COLOR=#FF0000><B>1&nbsp;&nbsp;</B></FONT></TT></TD><TD ALIGN=RIGHT NOWRAP><TT><FONT COLOR=#FF0000><B>35&nbsp;&nbsp;</B></FONT></TT></TD><TD ALIGN=RIGHT NOWRAP><TT><FONT COLOR=#FF0000><B>0.00031&nbsp;</B></FONT></TT></TD><TD ALIGN=RIGHT><TT><FONT COLOR=#FF0000><B>1&nbsp;&nbsp;</B></FONT></TT></TD><TD ALIGN=RIGHT><TT><FONT COLOR=#FF0000><B>U&nbsp;&nbsp;&nbsp;</B></FONT></TT></TD><TD NOWRAP><TT><FONT COLOR=#FF0000><B>&nbsp;R.SEIDNVKK.Q</B></FONT></TT></TD></TR>
<TR><TD ALIGN=RIGHT><INPUT TYPE="checkbox" NAME="QUE" VALUE="944.493008 from(473.253780,2+) intensity(581433.6250) title(File5286%20Spectrum428%20scans%3a%203555) rtinseconds(1394) scans(3555) index(421) query(705)" CHECKED></TD><TD ALIGN=RIGHT><TT><A HREF="peptide_view.pl?file=..%2Fdata%2F20210430%2FF010406.dat&query=705&hit=1&index=sp%7CcRAP054%7CP04264%7CK2C1_HUMAN&db_idx=1&px=1&section=5&ave_thresh=13&_ignoreionsscorebelow=20&report=0&_sigthreshold=0.05&_msresflags=1035&_msresflags2=256&percolate=-1&percolate_rt=0&_minpeplen=7&sessionID=all_secdisabledsession" TARGET="_blank">705</A>&nbsp;&nbsp;</TT></TD><TD ALIGN=RIGHT><TT><FONT COLOR=#FF0000><B>   473.2538&nbsp;&nbsp;</B></FONT></TT></TD><TD ALIGN=RIGHT><TT><FONT COLOR=#FF0000><B>   944.4930&nbsp;&nbsp;</B></FONT></TT></TD><TD ALIGN=RIGHT><TT><FONT COLOR=#FF0000><B>   944.4927&nbsp;&nbsp;</B></FONT></TT></TD><TD ALIGN=RIGHT NOWRAP><TT><FONT COLOR=#FF0000><B>     0.35&nbsp;</B></FONT></TT></TD><TD ALIGN=RIGHT><TT><FONT COLOR=#FF0000><B>1&nbsp;&nbsp;</B></FONT></TT></TD><TD ALIGN=RIGHT NOWRAP><TT><FONT COLOR=#FF0000><B>56&nbsp;&nbsp;</B></FONT></TT></TD><TD ALIGN=RIGHT NOWRAP><TT><FONT COLOR=#FF0000><B>2.7e-06&nbsp;</B></FONT></TT></TD><TD ALIGN=RIGHT><TT><FONT COLOR=#FF0000><B>1&nbsp;&nbsp;</B></FONT></TT></TD><TD ALIGN=RIGHT><TT><FONT COLOR=#FF0000><B>U&nbsp;&nbsp;&nbsp;</B></FONT></TT></TD><TD NOWRAP><TT><FONT COLOR=#FF0000><B>&nbsp;R.GENALKDAK.N</B></FONT></TT></TD></TR>
<TR><TD ALIGN=RIGHT><INPUT TYPE="checkbox" NAME="QUE" VALUE="945.476908 from(473.745730,2+) intensity(259920.7656) title(File5286%20Spectrum687%20scans%3a%203884) rtinseconds(1444) scans(3884) index(680) query(715)" CHECKED></TD><TD ALIGN=RIGHT><TT><A HREF="peptide_view.pl?file=..%2Fdata%2F20210430%2FF010406.dat&query=715&hit=1&index=sp%7CcRAP054%7CP04264%7CK2C1_HUMAN&db_idx=1&px=1&section=5&ave_thresh=13&_ignoreionsscorebelow=20&report=0&_sigthreshold=0.05&_msresflags=1035&_msresflags2=256&percolate=-1&percolate_rt=0&_minpeplen=7&sessionID=all_secdisabledsession" TARGET="_blank">715</A>&nbsp;&nbsp;</TT></TD><TD ALIGN=RIGHT><TT><FONT COLOR=#FF0000><B>   473.7457&nbsp;&nbsp;</B></FONT></TT></TD><TD ALIGN=RIGHT><TT><FONT COLOR=#FF0000><B>   945.4769&nbsp;&nbsp;</B></FONT></TT></TD><TD ALIGN=RIGHT><TT><FONT COLOR=#FF0000><B>   945.4767&nbsp;&nbsp;</B></FONT></TT></TD><TD ALIGN=RIGHT NOWRAP><TT><FONT COLOR=#FF0000><B>     0.24&nbsp;</B></FONT></TT></TD><TD ALIGN=RIGHT><TT><FONT COLOR=#FF0000><B>1&nbsp;&nbsp;</B></FONT></TT></TD><TD ALIGN=RIGHT NOWRAP><TT><FONT COLOR=#FF0000><B>(47)&nbsp;</B></FONT></TT></TD><TD ALIGN=RIGHT NOWRAP><TT><FONT COLOR=#FF0000><B>1.9e-05&nbsp;</B></FONT></TT></TD><TD ALIGN=RIGHT><TT><FONT COLOR=#FF0000><B>1&nbsp;&nbsp;</B></FONT></TT></TD><TD ALIGN=RIGHT><TT><FONT COLOR=#FF0000><B>U&nbsp;&nbsp;&nbsp;</B></FONT></TT></TD><TD NOWRAP><TT><FONT COLOR=#FF0000><B>&nbsp;R.GE<U>N</U>ALKDAK.N + Deamidated (NQ)</B></FONT></TT></TD></TR>
<TR><TD ALIGN=RIGHT><INPUT TYPE="checkbox" NAME="QUE" VALUE="972.524028 from(487.269290,2+) intensity(85930.0156) title(File5286%20Spectrum4734%20scans%3a%208579) rtinseconds(2081) scans(8579) index(4608) query(861)" CHECKED></TD><TD ALIGN=RIGHT><TT><A HREF="peptide_view.pl?file=..%2Fdata%2F20210430%2FF010406.dat&query=861&hit=1&index=sp%7CcRAP054%7CP04264%7CK2C1_HUMAN&db_idx=1&px=1&section=5&ave_thresh=13&_ignoreionsscorebelow=20&report=0&_sigthreshold=0.05&_msresflags=1035&_msresflags2=256&percolate=-1&percolate_rt=0&_minpeplen=7&sessionID=all_secdisabledsession" TARGET="_blank">861</A>&nbsp;&nbsp;</TT></TD><TD ALIGN=RIGHT><TT><FONT COLOR=#FF0000><B>   487.2693&nbsp;&nbsp;</B></FONT></TT></TD><TD ALIGN=RIGHT><TT><FONT COLOR=#FF0000><B>   972.5240&nbsp;&nbsp;</B></FONT></TT></TD><TD ALIGN=RIGHT><TT><FONT COLOR=#FF0000><B>   972.5240&nbsp;&nbsp;</B></FONT></TT></TD><TD ALIGN=RIGHT NOWRAP><TT><FONT COLOR=#FF0000><B>     0.06&nbsp;</B></FONT></TT></TD><TD ALIGN=RIGHT><TT><FONT COLOR=#FF0000><B>0&nbsp;&nbsp;</B></FONT></TT></TD><TD ALIGN=RIGHT NOWRAP><TT><FONT COLOR=#FF0000><B>(40)&nbsp;</B></FONT></TT></TD><TD ALIGN=RIGHT NOWRAP><TT><FONT COLOR=#FF0000><B>0.00011&nbsp;</B></FONT></TT></TD><TD ALIGN=RIGHT><TT><FONT COLOR=#FF0000><B>1&nbsp;&nbsp;</B></FONT></TT></TD><TD ALIGN=RIGHT><TT><FONT COLOR=#FF0000><B>&nbsp;&nbsp;&nbsp;&nbsp;</B></FONT></TT></TD><TD NOWRAP><TT><FONT COLOR=#FF0000><B>&nbsp;K.IEISELNR.V</B></FONT></TT></TD></TR>
<TR><TD ALIGN=RIGHT><INPUT TYPE="checkbox" NAME="QUE" VALUE="972.524088 from(487.269320,2+) intensity(22808254.0000) title(File5286%20Spectrum4144%20scans%3a%207901) rtinseconds(1990) scans(7901) index(4019) query(862)" CHECKED></TD><TD ALIGN=RIGHT><TT><A HREF="peptide_view.pl?file=..%2Fdata%2F20210430%2FF010406.dat&query=862&hit=1&index=sp%7CcRAP054%7CP04264%7CK2C1_HUMAN&db_idx=1&px=1&section=5&ave_thresh=13&_ignoreionsscorebelow=20&report=0&_sigthreshold=0.05&_msresflags=1035&_msresflags2=256&percolate=-1&percolate_rt=0&_minpeplen=7&sessionID=all_secdisabledsession" TARGET="_blank">862</A>&nbsp;&nbsp;</TT></TD><TD ALIGN=RIGHT><TT><FONT COLOR=#FF0000><B>   487.2693&nbsp;&nbsp;</B></FONT></TT></TD><TD ALIGN=RIGHT><TT><FONT COLOR=#FF0000><B>   972.5241&nbsp;&nbsp;</B></FONT></TT></TD><TD ALIGN=RIGHT><TT><FONT COLOR=#FF0000><B>   972.5240&nbsp;&nbsp;</B></FONT></TT></TD><TD ALIGN=RIGHT NOWRAP><TT><FONT COLOR=#FF0000><B>     0.12&nbsp;</B></FONT></TT></TD><TD ALIGN=RIGHT><TT><FONT COLOR=#FF0000><B>0&nbsp;&nbsp;</B></FONT></TT></TD><TD ALIGN=RIGHT NOWRAP><TT><FONT COLOR=#FF0000><B>53&nbsp;&nbsp;</B></FONT></TT></TD><TD ALIGN=RIGHT NOWRAP><TT><FONT COLOR=#FF0000><B>4.5e-06&nbsp;</B></FONT></TT></TD><TD ALIGN=RIGHT><TT><FONT COLOR=#FF0000><B>1&nbsp;&nbsp;</B></FONT></TT></TD><TD ALIGN=RIGHT><TT><FONT COLOR=#FF0000><B>&nbsp;&nbsp;&nbsp;&nbsp;</B></FONT></TT></TD><TD NOWRAP><TT><FONT COLOR=#FF0000><B>&nbsp;K.IEISELNR.V</B></FONT></TT></TD></TR>
<TR><TD ALIGN=RIGHT><INPUT TYPE="checkbox" NAME="QUE" VALUE="998.437588 from(500.226070,2+) intensity(216466.0156) title(File5286%20Spectrum3635%20scans%3a%207328) rtinseconds(1916) scans(7328) index(3514) query(998)" CHECKED></TD><TD ALIGN=RIGHT><TT><A HREF="peptide_view.pl?file=..%2Fdata%2F20210430%2FF010406.dat&query=998&hit=1&index=sp%7CcRAP054%7CP04264%7CK2C1_HUMAN&db_idx=1&px=1&section=5&ave_thresh=13&_ignoreionsscorebelow=20&report=0&_sigthreshold=0.05&_msresflags=1035&_msresflags2=256&percolate=-1&percolate_rt=0&_minpeplen=7&sessionID=all_secdisabledsession" TARGET="_blank">998</A>&nbsp;&nbsp;</TT></TD><TD ALIGN=RIGHT><TT><FONT COLOR=#FF0000><B>   500.2261&nbsp;&nbsp;</B></FONT></TT></TD><TD ALIGN=RIGHT><TT><FONT COLOR=#FF0000><B>   998.4376&nbsp;&nbsp;</B></FONT></TT></TD><TD ALIGN=RIGHT><TT><FONT COLOR=#FF0000><B>   998.4379&nbsp;&nbsp;</B></FONT></TT></TD><TD ALIGN=RIGHT NOWRAP><TT><FONT COLOR=#FF0000><B>    -0.31&nbsp;</B></FONT></TT></TD><TD ALIGN=RIGHT><TT><FONT COLOR=#FF0000><B>0&nbsp;&nbsp;</B></FONT></TT></TD><TD ALIGN=RIGHT NOWRAP><TT><FONT COLOR=#FF0000><B>(32)&nbsp;</B></FONT></TT></TD><TD ALIGN=RIGHT NOWRAP><TT><FONT COLOR=#FF0000><B>0.00067&nbsp;</B></FONT></TT></TD><TD ALIGN=RIGHT><TT><FONT COLOR=#FF0000><B>1&nbsp;&nbsp;</B></FONT></TT></TD><TD ALIGN=RIGHT><TT><FONT COLOR=#FF0000><B>U&nbsp;&nbsp;&nbsp;</B></FONT></TT></TD><TD NOWRAP><TT><FONT COLOR=#FF0000><B>&nbsp;K.DVDGAYMTK.V</B></FONT></TT></TD></TR>
<TR><TD ALIGN=RIGHT><INPUT TYPE="checkbox" NAME="QUE" VALUE="998.438568 from(500.226560,2+) intensity(96083.7422) title(File5286%20Spectrum2734%20scans%3a%206283) rtinseconds(1773) scans(6283) index(2616) query(1002)" CHECKED></TD><TD ALIGN=RIGHT><TT><A HREF="peptide_view.pl?file=..%2Fdata%2F20210430%2FF010406.dat&query=1002&hit=1&index=sp%7CcRAP054%7CP04264%7CK2C1_HUMAN&db_idx=1&px=1&section=5&ave_thresh=13&_ignoreionsscorebelow=20&report=0&_sigthreshold=0.05&_msresflags=1035&_msresflags2=256&percolate=-1&percolate_rt=0&_minpeplen=7&sessionID=all_secdisabledsession" TARGET="_blank">1002</A>&nbsp;&nbsp;</TT></TD><TD ALIGN=RIGHT><TT><FONT COLOR=#FF0000><B>   500.2266&nbsp;&nbsp;</B></FONT></TT></TD><TD ALIGN=RIGHT><TT><FONT COLOR=#FF0000><B>   998.4386&nbsp;&nbsp;</B></FONT></TT></TD><TD ALIGN=RIGHT><TT><FONT COLOR=#FF0000><B>   998.4379&nbsp;&nbsp;</B></FONT></TT></TD><TD ALIGN=RIGHT NOWRAP><TT><FONT COLOR=#FF0000><B>     0.67&nbsp;</B></FONT></TT></TD><TD ALIGN=RIGHT><TT><FONT COLOR=#FF0000><B>0&nbsp;&nbsp;</B></FONT></TT></TD><TD ALIGN=RIGHT NOWRAP><TT><FONT COLOR=#FF0000><B>41&nbsp;&nbsp;</B></FONT></TT></TD><TD ALIGN=RIGHT NOWRAP><TT><FONT COLOR=#FF0000><B>8.3e-05&nbsp;</B></FONT></TT></TD><TD ALIGN=RIGHT><TT><FONT COLOR=#FF0000><B>1&nbsp;&nbsp;</B></FONT></TT></TD><TD ALIGN=RIGHT><TT><FONT COLOR=#FF0000><B>U&nbsp;&nbsp;&nbsp;</B></FONT></TT></TD><TD NOWRAP><TT><FONT COLOR=#FF0000><B>&nbsp;K.DVDGAYMTK.V</B></FONT></TT></TD></TR>
<TR><TD ALIGN=RIGHT><INPUT TYPE="checkbox" NAME="QUE" VALUE="1014.432648 from(508.223600,2+) intensity(424003.0000) title(File5286%20Spectrum2049%20scans%3a%205500) rtinseconds(1670) scans(5500) index(1945) query(1055)" CHECKED></TD><TD ALIGN=RIGHT><TT><A HREF="peptide_view.pl?file=..%2Fdata%2F20210430%2FF010406.dat&query=1055&hit=1&index=sp%7CcRAP054%7CP04264%7CK2C1_HUMAN&db_idx=1&px=1&section=5&ave_thresh=13&_ignoreionsscorebelow=20&report=0&_sigthreshold=0.05&_msresflags=1035&_msresflags2=256&percolate=-1&percolate_rt=0&_minpeplen=7&sessionID=all_secdisabledsession" TARGET="_blank">1055</A>&nbsp;&nbsp;</TT></TD><TD ALIGN=RIGHT><TT><FONT COLOR=#FF0000><B>   508.2236&nbsp;&nbsp;</B></FONT></TT></TD><TD ALIGN=RIGHT><TT><FONT COLOR=#FF0000><B>  1014.4326&nbsp;&nbsp;</B></FONT></TT></TD><TD ALIGN=RIGHT><TT><FONT COLOR=#FF0000><B>  1014.4328&nbsp;&nbsp;</B></FONT></TT></TD><TD ALIGN=RIGHT NOWRAP><TT><FONT COLOR=#FF0000><B>    -0.17&nbsp;</B></FONT></TT></TD><TD ALIGN=RIGHT><TT><FONT COLOR=#FF0000><B>0&nbsp;&nbsp;</B></FONT></TT></TD><TD ALIGN=RIGHT NOWRAP><TT><FONT COLOR=#FF0000><B>(36)&nbsp;</B></FONT></TT></TD><TD ALIGN=RIGHT NOWRAP><TT><FONT COLOR=#FF0000><B>0.00024&nbsp;</B></FONT></TT></TD><TD ALIGN=RIGHT><TT><FONT COLOR=#FF0000><B>1&nbsp;&nbsp;</B></FONT></TT></TD><TD ALIGN=RIGHT><TT><FONT COLOR=#FF0000><B>U&nbsp;&nbsp;&nbsp;</B></FONT></TT></TD><TD NOWRAP><TT><FONT COLOR=#FF0000><B>&nbsp;K.DVDGAY<U>M</U>TK.V + Oxidation (M)</B></FONT></TT></TD></TR>
<TR><TD ALIGN=RIGHT><INPUT TYPE="checkbox" NAME="QUE" VALUE="1014.432828 from(508.223690,2+) intensity(335055.0312) title(File5286%20Spectrum1581%20scans%3a%204966) rtinseconds(1599) scans(4966) index(1495) query(1056)" CHECKED></TD><TD ALIGN=RIGHT><TT><A HREF="peptide_view.pl?file=..%2Fdata%2F20210430%2FF010406.dat&query=1056&hit=1&index=sp%7CcRAP054%7CP04264%7CK2C1_HUMAN&db_idx=1&px=1&section=5&ave_thresh=13&_ignoreionsscorebelow=20&report=0&_sigthreshold=0.05&_msresflags=1035&_msresflags2=256&percolate=-1&percolate_rt=0&_minpeplen=7&sessionID=all_secdisabledsession" TARGET="_blank">1056</A>&nbsp;&nbsp;</TT></TD><TD ALIGN=RIGHT><TT><FONT COLOR=#FF0000><B>   508.2237&nbsp;&nbsp;</B></FONT></TT></TD><TD ALIGN=RIGHT><TT><FONT COLOR=#FF0000><B>  1014.4328&nbsp;&nbsp;</B></FONT></TT></TD><TD ALIGN=RIGHT><TT><FONT COLOR=#FF0000><B>  1014.4328&nbsp;&nbsp;</B></FONT></TT></TD><TD ALIGN=RIGHT NOWRAP><TT><FONT COLOR=#FF0000><B>     0.01&nbsp;</B></FONT></TT></TD><TD ALIGN=RIGHT><TT><FONT COLOR=#FF0000><B>0&nbsp;&nbsp;</B></FONT></TT></TD><TD ALIGN=RIGHT NOWRAP><TT><FONT COLOR=#FF0000><B>(34)&nbsp;</B></FONT></TT></TD><TD ALIGN=RIGHT NOWRAP><TT><FONT COLOR=#FF0000><B>0.00038&nbsp;</B></FONT></TT></TD><TD ALIGN=RIGHT><TT><FONT COLOR=#FF0000><B>1&nbsp;&nbsp;</B></FONT></TT></TD><TD ALIGN=RIGHT><TT><FONT COLOR=#FF0000><B>U&nbsp;&nbsp;&nbsp;</B></FONT></TT></TD><TD NOWRAP><TT><FONT COLOR=#FF0000><B>&nbsp;K.DVDGAY<U>M</U>TK.V + Oxidation (M)</B></FONT></TT></TD></TR>
<TR><TD ALIGN=RIGHT><INPUT TYPE="checkbox" NAME="QUE" VALUE="1014.435148 from(508.224850,2+) intensity(116350.5781) title(File5286%20Spectrum2522%20scans%3a%206041) rtinseconds(1741) scans(6041) index(2405) query(1057)" CHECKED></TD><TD ALIGN=RIGHT><TT><A HREF="peptide_view.pl?file=..%2Fdata%2F20210430%2FF010406.dat&query=1057&hit=1&index=sp%7CcRAP054%7CP04264%7CK2C1_HUMAN&db_idx=1&px=1&section=5&ave_thresh=13&_ignoreionsscorebelow=20&report=0&_sigthreshold=0.05&_msresflags=1035&_msresflags2=256&percolate=-1&percolate_rt=0&_minpeplen=7&sessionID=all_secdisabledsession" TARGET="_blank">1057</A>&nbsp;&nbsp;</TT></TD><TD ALIGN=RIGHT><TT><FONT COLOR=#FF0000><B>   508.2249&nbsp;&nbsp;</B></FONT></TT></TD><TD ALIGN=RIGHT><TT><FONT COLOR=#FF0000><B>  1014.4351&nbsp;&nbsp;</B></FONT></TT></TD><TD ALIGN=RIGHT><TT><FONT COLOR=#FF0000><B>  1014.4328&nbsp;&nbsp;</B></FONT></TT></TD><TD ALIGN=RIGHT NOWRAP><TT><FONT COLOR=#FF0000><B>     2.30&nbsp;</B></FONT></TT></TD><TD ALIGN=RIGHT><TT><FONT COLOR=#FF0000><B>0&nbsp;&nbsp;</B></FONT></TT></TD><TD ALIGN=RIGHT NOWRAP><TT><FONT COLOR=#FF0000><B>(21)&nbsp;</B></FONT></TT></TD><TD ALIGN=RIGHT NOWRAP><TT><FONT COLOR=#FF0000><B>0.0077&nbsp;</B></FONT></TT></TD><TD ALIGN=RIGHT><TT><FONT COLOR=#FF0000><B>1&nbsp;&nbsp;</B></FONT></TT></TD><TD ALIGN=RIGHT><TT><FONT COLOR=#FF0000><B>U&nbsp;&nbsp;&nbsp;</B></FONT></TT></TD><TD NOWRAP><TT><FONT COLOR=#FF0000><B>&nbsp;K.DVDGAY<U>M</U>TK.V + Oxidation (M)</B></FONT></TT></TD></TR>
<TR><TD ALIGN=RIGHT><INPUT TYPE="checkbox" NAME="QUE" VALUE="1032.509128 from(517.261840,2+) intensity(3516581.7500) title(File5286%20Spectrum3071%20scans%3a%206666) rtinseconds(1824) scans(6666) index(2952) query(1152)" CHECKED></TD><TD ALIGN=RIGHT><TT><A HREF="peptide_view.pl?file=..%2Fdata%2F20210430%2FF010406.dat&query=1152&hit=1&index=sp%7CcRAP054%7CP04264%7CK2C1_HUMAN&db_idx=1&px=1&section=5&ave_thresh=13&_ignoreionsscorebelow=20&report=0&_sigthreshold=0.05&_msresflags=1035&_msresflags2=256&percolate=-1&percolate_rt=0&_minpeplen=7&sessionID=all_secdisabledsession" TARGET="_blank">1152</A>&nbsp;&nbsp;</TT></TD><TD ALIGN=RIGHT><TT><FONT COLOR=#FF0000><B>   517.2618&nbsp;&nbsp;</B></FONT></TT></TD><TD ALIGN=RIGHT><TT><FONT COLOR=#FF0000><B>  1032.5091&nbsp;&nbsp;</B></FONT></TT></TD><TD ALIGN=RIGHT><TT><FONT COLOR=#FF0000><B>  1032.5087&nbsp;&nbsp;</B></FONT></TT></TD><TD ALIGN=RIGHT NOWRAP><TT><FONT COLOR=#FF0000><B>     0.39&nbsp;</B></FONT></TT></TD><TD ALIGN=RIGHT><TT><FONT COLOR=#FF0000><B>0&nbsp;&nbsp;</B></FONT></TT></TD><TD ALIGN=RIGHT NOWRAP><TT><FONT COLOR=#FF0000><B>(55)&nbsp;</B></FONT></TT></TD><TD ALIGN=RIGHT NOWRAP><TT><FONT COLOR=#FF0000><B>3.1e-06&nbsp;</B></FONT></TT></TD><TD ALIGN=RIGHT><TT><FONT COLOR=#FF0000><B>1&nbsp;&nbsp;</B></FONT></TT></TD><TD ALIGN=RIGHT><TT><FONT COLOR=#FF0000><B>U&nbsp;&nbsp;&nbsp;</B></FONT></TT></TD><TD NOWRAP><TT><FONT COLOR=#FF0000><B>&nbsp;R.TLLEGEESR.M</B></FONT></TT></TD></TR>
<TR><TD ALIGN=RIGHT><INPUT TYPE="checkbox" NAME="QUE" VALUE="1032.509248 from(517.261900,2+) intensity(844932.1875) title(File5286%20Spectrum3518%20scans%3a%207180) rtinseconds(1894) scans(7180) index(3397) query(1153)" CHECKED></TD><TD ALIGN=RIGHT><TT><A HREF="peptide_view.pl?file=..%2Fdata%2F20210430%2FF010406.dat&query=1153&hit=1&index=sp%7CcRAP054%7CP04264%7CK2C1_HUMAN&db_idx=1&px=1&section=5&ave_thresh=13&_ignoreionsscorebelow=20&report=0&_sigthreshold=0.05&_msresflags=1035&_msresflags2=256&percolate=-1&percolate_rt=0&_minpeplen=7&sessionID=all_secdisabledsession" TARGET="_blank">1153</A>&nbsp;&nbsp;</TT></TD><TD ALIGN=RIGHT><TT><FONT COLOR=#FF0000><B>   517.2619&nbsp;&nbsp;</B></FONT></TT></TD><TD ALIGN=RIGHT><TT><FONT COLOR=#FF0000><B>  1032.5092&nbsp;&nbsp;</B></FONT></TT></TD><TD ALIGN=RIGHT><TT><FONT COLOR=#FF0000><B>  1032.5087&nbsp;&nbsp;</B></FONT></TT></TD><TD ALIGN=RIGHT NOWRAP><TT><FONT COLOR=#FF0000><B>     0.50&nbsp;</B></FONT></TT></TD><TD ALIGN=RIGHT><TT><FONT COLOR=#FF0000><B>0&nbsp;&nbsp;</B></FONT></TT></TD><TD ALIGN=RIGHT NOWRAP><TT><FONT COLOR=#FF0000><B>55&nbsp;&nbsp;</B></FONT></TT></TD><TD ALIGN=RIGHT NOWRAP><TT><FONT COLOR=#FF0000><B>3.1e-06&nbsp;</B></FONT></TT></TD><TD ALIGN=RIGHT><TT><FONT COLOR=#FF0000><B>1&nbsp;&nbsp;</B></FONT></TT></TD><TD ALIGN=RIGHT><TT><FONT COLOR=#FF0000><B>U&nbsp;&nbsp;&nbsp;</B></FONT></TT></TD><TD NOWRAP><TT><FONT COLOR=#FF0000><B>&nbsp;R.TLLEGEESR.M</B></FONT></TT></TD></TR>
<TR><TD ALIGN=RIGHT><INPUT TYPE="checkbox" NAME="QUE" VALUE="1064.514508 from(533.264530,2+) intensity(75856.0312) title(File5286%20Spectrum2060%20scans%3a%205513) rtinseconds(1671) scans(5513) index(1956) query(1284)" CHECKED></TD><TD ALIGN=RIGHT><TT><A HREF="peptide_view.pl?file=..%2Fdata%2F20210430%2FF010406.dat&query=1284&hit=1&index=sp%7CcRAP054%7CP04264%7CK2C1_HUMAN&db_idx=1&px=1&section=5&ave_thresh=13&_ignoreionsscorebelow=20&report=0&_sigthreshold=0.05&_msresflags=1035&_msresflags2=256&percolate=-1&percolate_rt=0&_minpeplen=7&sessionID=all_secdisabledsession" TARGET="_blank">1284</A>&nbsp;&nbsp;</TT></TD><TD ALIGN=RIGHT><TT><FONT COLOR=#FF0000><B>   533.2645&nbsp;&nbsp;</B></FONT></TT></TD><TD ALIGN=RIGHT><TT><FONT COLOR=#FF0000><B>  1064.5145&nbsp;&nbsp;</B></FONT></TT></TD><TD ALIGN=RIGHT><TT><FONT COLOR=#FF0000><B>  1064.5138&nbsp;&nbsp;</B></FONT></TT></TD><TD ALIGN=RIGHT NOWRAP><TT><FONT COLOR=#FF0000><B>     0.66&nbsp;</B></FONT></TT></TD><TD ALIGN=RIGHT><TT><FONT COLOR=#FF0000><B>0&nbsp;&nbsp;</B></FONT></TT></TD><TD ALIGN=RIGHT NOWRAP><TT><FONT COLOR=#FF0000><B>35&nbsp;&nbsp;</B></FONT></TT></TD><TD ALIGN=RIGHT NOWRAP><TT><FONT COLOR=#FF0000><B>0.00028&nbsp;</B></FONT></TT></TD><TD ALIGN=RIGHT><TT><FONT COLOR=#FF0000><B>1&nbsp;&nbsp;</B></FONT></TT></TD><TD ALIGN=RIGHT><TT><FONT COLOR=#FF0000><B>U&nbsp;&nbsp;&nbsp;</B></FONT></TT></TD><TD NOWRAP><TT><FONT COLOR=#FF0000><B>&nbsp;K.AQYEDIAQK.S</B></FONT></TT></TD></TR>
<TR><TD ALIGN=RIGHT><INPUT TYPE="checkbox" NAME="QUE" VALUE="1065.509488 from(533.762020,2+) intensity(56296.7383) title(File5286%20Spectrum1118%20scans%3a%204431) rtinseconds(1527) scans(4431) index(1059) query(1293)" CHECKED></TD><TD ALIGN=RIGHT><TT><A HREF="peptide_view.pl?file=..%2Fdata%2F20210430%2FF010406.dat&query=1293&hit=1&index=sp%7CcRAP054%7CP04264%7CK2C1_HUMAN&db_idx=1&px=1&section=5&ave_thresh=13&_ignoreionsscorebelow=20&report=0&_sigthreshold=0.05&_msresflags=1035&_msresflags2=256&percolate=-1&percolate_rt=0&_minpeplen=7&sessionID=all_secdisabledsession" TARGET="_blank">1293</A>&nbsp;&nbsp;</TT></TD><TD ALIGN=RIGHT><TT><FONT COLOR=#FF0000><B>   533.7620&nbsp;&nbsp;</B></FONT></TT></TD><TD ALIGN=RIGHT><TT><FONT COLOR=#FF0000><B>  1065.5095&nbsp;&nbsp;</B></FONT></TT></TD><TD ALIGN=RIGHT><TT><FONT COLOR=#FF0000><B>  1065.5090&nbsp;&nbsp;</B></FONT></TT></TD><TD ALIGN=RIGHT NOWRAP><TT><FONT COLOR=#FF0000><B>     0.41&nbsp;</B></FONT></TT></TD><TD ALIGN=RIGHT><TT><FONT COLOR=#FF0000><B>1&nbsp;&nbsp;</B></FONT></TT></TD><TD ALIGN=RIGHT NOWRAP><TT><FONT COLOR=#FF0000><B>(50)&nbsp;</B></FONT></TT></TD><TD ALIGN=RIGHT NOWRAP><TT><FONT COLOR=#FF0000><B>1e-05&nbsp;</B></FONT></TT></TD><TD ALIGN=RIGHT><TT><FONT COLOR=#FF0000><B>1&nbsp;&nbsp;</B></FONT></TT></TD><TD ALIGN=RIGHT><TT><FONT COLOR=#FF0000><B>&nbsp;&nbsp;&nbsp;&nbsp;</B></FONT></TT></TD><TD NOWRAP><TT><FONT COLOR=#FF0000><B>&nbsp;K.YEDEINKR.T</B></FONT></TT></TD></TR>
<TR><TD ALIGN=RIGHT><INPUT TYPE="checkbox" NAME="QUE" VALUE="1065.509988 from(533.762270,2+) intensity(92070.0078) title(File5286%20Spectrum1306%20scans%3a%204647) rtinseconds(1556) scans(4647) index(1232) query(1294)" CHECKED></TD><TD ALIGN=RIGHT><TT><A HREF="peptide_view.pl?file=..%2Fdata%2F20210430%2FF010406.dat&query=1294&hit=1&index=sp%7CcRAP054%7CP04264%7CK2C1_HUMAN&db_idx=1&px=1&section=5&ave_thresh=13&_ignoreionsscorebelow=20&report=0&_sigthreshold=0.05&_msresflags=1035&_msresflags2=256&percolate=-1&percolate_rt=0&_minpeplen=7&sessionID=all_secdisabledsession" TARGET="_blank">1294</A>&nbsp;&nbsp;</TT></TD><TD ALIGN=RIGHT><TT><FONT COLOR=#FF0000><B>   533.7623&nbsp;&nbsp;</B></FONT></TT></TD><TD ALIGN=RIGHT><TT><FONT COLOR=#FF0000><B>  1065.5100&nbsp;&nbsp;</B></FONT></TT></TD><TD ALIGN=RIGHT><TT><FONT COLOR=#FF0000><B>  1065.5090&nbsp;&nbsp;</B></FONT></TT></TD><TD ALIGN=RIGHT NOWRAP><TT><FONT COLOR=#FF0000><B>     0.88&nbsp;</B></FONT></TT></TD><TD ALIGN=RIGHT><TT><FONT COLOR=#FF0000><B>1&nbsp;&nbsp;</B></FONT></TT></TD><TD ALIGN=RIGHT NOWRAP><TT><FONT COLOR=#FF0000><B>51&nbsp;&nbsp;</B></FONT></TT></TD><TD ALIGN=RIGHT NOWRAP><TT><FONT COLOR=#FF0000><B>7.9e-06&nbsp;</B></FONT></TT></TD><TD ALIGN=RIGHT><TT><FONT COLOR=#FF0000><B>1&nbsp;&nbsp;</B></FONT></TT></TD><TD ALIGN=RIGHT><TT><FONT COLOR=#FF0000><B>&nbsp;&nbsp;&nbsp;&nbsp;</B></FONT></TT></TD><TD NOWRAP><TT><FONT COLOR=#FF0000><B>&nbsp;K.YEDEINKR.T</B></FONT></TT></TD></TR>
<TR><TD ALIGN=RIGHT><INPUT TYPE="checkbox" NAME="QUE" VALUE="1065.510348 from(533.762450,2+) intensity(99351.1641) title(File5286%20Spectrum815%20scans%3a%204044) rtinseconds(1468) scans(4044) index(807) query(1295)" CHECKED></TD><TD ALIGN=RIGHT><TT><A HREF="peptide_view.pl?file=..%2Fdata%2F20210430%2FF010406.dat&query=1295&hit=1&index=sp%7CcRAP054%7CP04264%7CK2C1_HUMAN&db_idx=1&px=1&section=5&ave_thresh=13&_ignoreionsscorebelow=20&report=0&_sigthreshold=0.05&_msresflags=1035&_msresflags2=256&percolate=-1&percolate_rt=0&_minpeplen=7&sessionID=all_secdisabledsession" TARGET="_blank">1295</A>&nbsp;&nbsp;</TT></TD><TD ALIGN=RIGHT><TT><FONT COLOR=#FF0000><B>   533.7624&nbsp;&nbsp;</B></FONT></TT></TD><TD ALIGN=RIGHT><TT><FONT COLOR=#FF0000><B>  1065.5103&nbsp;&nbsp;</B></FONT></TT></TD><TD ALIGN=RIGHT><TT><FONT COLOR=#FF0000><B>  1065.5090&nbsp;&nbsp;</B></FONT></TT></TD><TD ALIGN=RIGHT NOWRAP><TT><FONT COLOR=#FF0000><B>     1.22&nbsp;</B></FONT></TT></TD><TD ALIGN=RIGHT><TT><FONT COLOR=#FF0000><B>1&nbsp;&nbsp;</B></FONT></TT></TD><TD ALIGN=RIGHT NOWRAP><TT><FONT COLOR=#FF0000><B>(46)&nbsp;</B></FONT></TT></TD><TD ALIGN=RIGHT NOWRAP><TT><FONT COLOR=#FF0000><B>2.7e-05&nbsp;</B></FONT></TT></TD><TD ALIGN=RIGHT><TT><FONT COLOR=#FF0000><B>1&nbsp;&nbsp;</B></FONT></TT></TD><TD ALIGN=RIGHT><TT><FONT COLOR=#FF0000><B>&nbsp;&nbsp;&nbsp;&nbsp;</B></FONT></TT></TD><TD NOWRAP><TT><FONT COLOR=#FF0000><B>&nbsp;K.YEDEINKR.T</B></FONT></TT></TD></TR>
<TR><TD ALIGN=RIGHT><INPUT TYPE="checkbox" NAME="QUE" VALUE="1072.588588 from(537.301570,2+) intensity(93010.4141) title(File5286%20Spectrum1595%20scans%3a%204982) rtinseconds(1601) scans(4982) index(1508) query(1319)" CHECKED></TD><TD ALIGN=RIGHT><TT><A HREF="peptide_view.pl?file=..%2Fdata%2F20210430%2FF010406.dat&query=1319&hit=1&index=sp%7CcRAP054%7CP04264%7CK2C1_HUMAN&db_idx=1&px=1&section=5&ave_thresh=13&_ignoreionsscorebelow=20&report=0&_sigthreshold=0.05&_msresflags=1035&_msresflags2=256&percolate=-1&percolate_rt=0&_minpeplen=7&sessionID=all_secdisabledsession" TARGET="_blank">1319</A>&nbsp;&nbsp;</TT></TD><TD ALIGN=RIGHT><TT><FONT COLOR=#FF0000><B>   537.3016&nbsp;&nbsp;</B></FONT></TT></TD><TD ALIGN=RIGHT><TT><FONT COLOR=#FF0000><B>  1072.5886&nbsp;&nbsp;</B></FONT></TT></TD><TD ALIGN=RIGHT><TT><FONT COLOR=#FF0000><B>  1072.5876&nbsp;&nbsp;</B></FONT></TT></TD><TD ALIGN=RIGHT NOWRAP><TT><FONT COLOR=#FF0000><B>     0.88&nbsp;</B></FONT></TT></TD><TD ALIGN=RIGHT><TT><FONT COLOR=#FF0000><B>1&nbsp;&nbsp;</B></FONT></TT></TD><TD ALIGN=RIGHT NOWRAP><TT><FONT COLOR=#FF0000><B>40&nbsp;&nbsp;</B></FONT></TT></TD><TD ALIGN=RIGHT NOWRAP><TT><FONT COLOR=#FF0000><B>9.5e-05&nbsp;</B></FONT></TT></TD><TD ALIGN=RIGHT><TT><FONT COLOR=#FF0000><B>1&nbsp;&nbsp;</B></FONT></TT></TD><TD ALIGN=RIGHT><TT><FONT COLOR=#FF0000><B>U&nbsp;&nbsp;&nbsp;</B></FONT></TT></TD><TD NOWRAP><TT><FONT COLOR=#FF0000><B>&nbsp;R.LRSEIDNVK.K</B></FONT></TT></TD></TR>
<TR><TD ALIGN=RIGHT><INPUT TYPE="checkbox" NAME="QUE" VALUE="1091.495828 from(546.755190,2+) intensity(99644.0469) title(File5286%20Spectrum829%20scans%3a%204062) rtinseconds(1470) scans(4062) index(821) query(1425)" CHECKED></TD><TD ALIGN=RIGHT><TT><A HREF="peptide_view.pl?file=..%2Fdata%2F20210430%2FF010406.dat&query=1425&hit=1&index=sp%7CcRAP054%7CP04264%7CK2C1_HUMAN&db_idx=1&px=1&section=5&ave_thresh=13&_ignoreionsscorebelow=20&report=0&_sigthreshold=0.05&_msresflags=1035&_msresflags2=256&percolate=-1&percolate_rt=0&_minpeplen=7&sessionID=all_secdisabledsession" TARGET="_blank">1425</A>&nbsp;&nbsp;</TT></TD><TD ALIGN=RIGHT><TT><FONT COLOR=#FF0000><B>   546.7552&nbsp;&nbsp;</B></FONT></TT></TD><TD ALIGN=RIGHT><TT><FONT COLOR=#FF0000><B>  1091.4958&nbsp;&nbsp;</B></FONT></TT></TD><TD ALIGN=RIGHT><TT><FONT COLOR=#FF0000><B>  1091.4956&nbsp;&nbsp;</B></FONT></TT></TD><TD ALIGN=RIGHT NOWRAP><TT><FONT COLOR=#FF0000><B>     0.22&nbsp;</B></FONT></TT></TD><TD ALIGN=RIGHT><TT><FONT COLOR=#FF0000><B>0&nbsp;&nbsp;</B></FONT></TT></TD><TD ALIGN=RIGHT NOWRAP><TT><FONT COLOR=#FF0000><B>(87)&nbsp;</B></FONT></TT></TD><TD ALIGN=RIGHT NOWRAP><TT><FONT COLOR=#FF0000><B>1.9e-09&nbsp;</B></FONT></TT></TD><TD ALIGN=RIGHT><TT><FONT COLOR=#FF0000><B>1&nbsp;&nbsp;</B></FONT></TT></TD><TD ALIGN=RIGHT><TT><FONT COLOR=#FF0000><B>U&nbsp;&nbsp;&nbsp;</B></FONT></TT></TD><TD NOWRAP><TT><FONT COLOR=#FF0000><B>&nbsp;R.GSGGGSSGGSIGGR.G</B></FONT></TT></TD></TR>
<TR><TD ALIGN=RIGHT><INPUT TYPE="checkbox" NAME="QUE" VALUE="1091.496068 from(546.755310,2+) intensity(280280.5000) title(File5286%20Spectrum458%20scans%3a%203589) rtinseconds(1398) scans(3589) index(451) query(1426)" CHECKED></TD><TD ALIGN=RIGHT><TT><A HREF="peptide_view.pl?file=..%2Fdata%2F20210430%2FF010406.dat&query=1426&hit=1&index=sp%7CcRAP054%7CP04264%7CK2C1_HUMAN&db_idx=1&px=1&section=5&ave_thresh=13&_ignoreionsscorebelow=20&report=0&_sigthreshold=0.05&_msresflags=1035&_msresflags2=256&percolate=-1&percolate_rt=0&_minpeplen=7&sessionID=all_secdisabledsession" TARGET="_blank">1426</A>&nbsp;&nbsp;</TT></TD><TD ALIGN=RIGHT><TT><FONT COLOR=#FF0000><B>   546.7553&nbsp;&nbsp;</B></FONT></TT></TD><TD ALIGN=RIGHT><TT><FONT COLOR=#FF0000><B>  1091.4961&nbsp;&nbsp;</B></FONT></TT></TD><TD ALIGN=RIGHT><TT><FONT COLOR=#FF0000><B>  1091.4956&nbsp;&nbsp;</B></FONT></TT></TD><TD ALIGN=RIGHT NOWRAP><TT><FONT COLOR=#FF0000><B>     0.44&nbsp;</B></FONT></TT></TD><TD ALIGN=RIGHT><TT><FONT COLOR=#FF0000><B>0&nbsp;&nbsp;</B></FONT></TT></TD><TD ALIGN=RIGHT NOWRAP><TT><FONT COLOR=#FF0000><B>97&nbsp;&nbsp;</B></FONT></TT></TD><TD ALIGN=RIGHT NOWRAP><TT><FONT COLOR=#FF0000><B>2e-10&nbsp;</B></FONT></TT></TD><TD ALIGN=RIGHT><TT><FONT COLOR=#FF0000><B>1&nbsp;&nbsp;</B></FONT></TT></TD><TD ALIGN=RIGHT><TT><FONT COLOR=#FF0000><B>U&nbsp;&nbsp;&nbsp;</B></FONT></TT></TD><TD NOWRAP><TT><FONT COLOR=#FF0000><B>&nbsp;R.GSGGGSSGGSIGGR.G</B></FONT></TT></TD></TR>
<TR><TD ALIGN=RIGHT><INPUT TYPE="checkbox" NAME="QUE" VALUE="1124.533168 from(563.273860,2+) intensity(320468.5938) title(File5286%20Spectrum1684%20scans%3a%205085) rtinseconds(1615) scans(5085) index(1596) query(1615)" CHECKED></TD><TD ALIGN=RIGHT><TT><A HREF="peptide_view.pl?file=..%2Fdata%2F20210430%2FF010406.dat&query=1615&hit=1&index=sp%7CcRAP054%7CP04264%7CK2C1_HUMAN&db_idx=1&px=1&section=5&ave_thresh=13&_ignoreionsscorebelow=20&report=0&_sigthreshold=0.05&_msresflags=1035&_msresflags2=256&percolate=-1&percolate_rt=0&_minpeplen=7&sessionID=all_secdisabledsession" TARGET="_blank">1615</A>&nbsp;&nbsp;</TT></TD><TD ALIGN=RIGHT><TT><FONT COLOR=#FF0000><B>   563.2739&nbsp;&nbsp;</B></FONT></TT></TD><TD ALIGN=RIGHT><TT><FONT COLOR=#FF0000><B>  1124.5332&nbsp;&nbsp;</B></FONT></TT></TD><TD ALIGN=RIGHT><TT><FONT COLOR=#FF0000><B>  1124.5349&nbsp;&nbsp;</B></FONT></TT></TD><TD ALIGN=RIGHT NOWRAP><TT><FONT COLOR=#FF0000><B>    -1.56&nbsp;</B></FONT></TT></TD><TD ALIGN=RIGHT><TT><FONT COLOR=#FF0000><B>0&nbsp;&nbsp;</B></FONT></TT></TD><TD ALIGN=RIGHT NOWRAP><TT><FONT COLOR=#FF0000><B>(61)&nbsp;</B></FONT></TT></TD><TD ALIGN=RIGHT NOWRAP><TT><FONT COLOR=#FF0000><B>8.7e-07&nbsp;</B></FONT></TT></TD><TD ALIGN=RIGHT><TT><FONT COLOR=#FF0000><B>1&nbsp;&nbsp;</B></FONT></TT></TD><TD ALIGN=RIGHT><TT><FONT COLOR=#FF0000><B>U&nbsp;&nbsp;&nbsp;</B></FONT></TT></TD><TD NOWRAP><TT><FONT COLOR=#FF0000><B>&nbsp;K.AEAESLYQSK.Y</B></FONT></TT></TD></TR>
<TR><TD ALIGN=RIGHT><INPUT TYPE="checkbox" NAME="QUE" VALUE="1124.535368 from(563.274960,2+) intensity(755791.2500) title(File5286%20Spectrum2411%20scans%3a%205917) rtinseconds(1725) scans(5917) index(2294) query(1616)" CHECKED></TD><TD ALIGN=RIGHT><TT><A HREF="peptide_view.pl?file=..%2Fdata%2F20210430%2FF010406.dat&query=1616&hit=1&index=sp%7CcRAP054%7CP04264%7CK2C1_HUMAN&db_idx=1&px=1&section=5&ave_thresh=13&_ignoreionsscorebelow=20&report=0&_sigthreshold=0.05&_msresflags=1035&_msresflags2=256&percolate=-1&percolate_rt=0&_minpeplen=7&sessionID=all_secdisabledsession" TARGET="_blank">1616</A>&nbsp;&nbsp;</TT></TD><TD ALIGN=RIGHT><TT><FONT COLOR=#FF0000><B>   563.2750&nbsp;&nbsp;</B></FONT></TT></TD><TD ALIGN=RIGHT><TT><FONT COLOR=#FF0000><B>  1124.5354&nbsp;&nbsp;</B></FONT></TT></TD><TD ALIGN=RIGHT><TT><FONT COLOR=#FF0000><B>  1124.5349&nbsp;&nbsp;</B></FONT></TT></TD><TD ALIGN=RIGHT NOWRAP><TT><FONT COLOR=#FF0000><B>     0.39&nbsp;</B></FONT></TT></TD><TD ALIGN=RIGHT><TT><FONT COLOR=#FF0000><B>0&nbsp;&nbsp;</B></FONT></TT></TD><TD ALIGN=RIGHT NOWRAP><TT><FONT COLOR=#FF0000><B>61&nbsp;&nbsp;</B></FONT></TT></TD><TD ALIGN=RIGHT NOWRAP><TT><FONT COLOR=#FF0000><B>8.2e-07&nbsp;</B></FONT></TT></TD><TD ALIGN=RIGHT><TT><FONT COLOR=#FF0000><B>1&nbsp;&nbsp;</B></FONT></TT></TD><TD ALIGN=RIGHT><TT><FONT COLOR=#FF0000><B>U&nbsp;&nbsp;&nbsp;</B></FONT></TT></TD><TD NOWRAP><TT><FONT COLOR=#FF0000><B>&nbsp;K.AEAESLYQSK.Y</B></FONT></TT></TD></TR>
<TR><TD ALIGN=RIGHT><INPUT TYPE="checkbox" NAME="QUE" VALUE="1124.536108 from(563.275330,2+) intensity(238241.5625) title(File5286%20Spectrum2879%20scans%3a%206454) rtinseconds(1797) scans(6454) index(2761) query(1617)" CHECKED></TD><TD ALIGN=RIGHT><TT><A HREF="peptide_view.pl?file=..%2Fdata%2F20210430%2FF010406.dat&query=1617&hit=1&index=sp%7CcRAP054%7CP04264%7CK2C1_HUMAN&db_idx=1&px=1&section=5&ave_thresh=13&_ignoreionsscorebelow=20&report=0&_sigthreshold=0.05&_msresflags=1035&_msresflags2=256&percolate=-1&percolate_rt=0&_minpeplen=7&sessionID=all_secdisabledsession" TARGET="_blank">1617</A>&nbsp;&nbsp;</TT></TD><TD ALIGN=RIGHT><TT><FONT COLOR=#FF0000><B>   563.2753&nbsp;&nbsp;</B></FONT></TT></TD><TD ALIGN=RIGHT><TT><FONT COLOR=#FF0000><B>  1124.5361&nbsp;&nbsp;</B></FONT></TT></TD><TD ALIGN=RIGHT><TT><FONT COLOR=#FF0000><B>  1124.5349&nbsp;&nbsp;</B></FONT></TT></TD><TD ALIGN=RIGHT NOWRAP><TT><FONT COLOR=#FF0000><B>     1.05&nbsp;</B></FONT></TT></TD><TD ALIGN=RIGHT><TT><FONT COLOR=#FF0000><B>0&nbsp;&nbsp;</B></FONT></TT></TD><TD ALIGN=RIGHT NOWRAP><TT><FONT COLOR=#FF0000><B>(43)&nbsp;</B></FONT></TT></TD><TD ALIGN=RIGHT NOWRAP><TT><FONT COLOR=#FF0000><B>4.7e-05&nbsp;</B></FONT></TT></TD><TD ALIGN=RIGHT><TT><FONT COLOR=#FF0000><B>1&nbsp;&nbsp;</B></FONT></TT></TD><TD ALIGN=RIGHT><TT><FONT COLOR=#FF0000><B>U&nbsp;&nbsp;&nbsp;</B></FONT></TT></TD><TD NOWRAP><TT><FONT COLOR=#FF0000><B>&nbsp;K.AEAESLYQSK.Y</B></FONT></TT></TD></TR>
<TR><TD ALIGN=RIGHT><INPUT TYPE="checkbox" NAME="QUE" VALUE="1126.533308 from(564.273930,2+) intensity(69057.3359) title(File5286%20Spectrum1449%20scans%3a%204809) rtinseconds(1577) scans(4809) index(1370) query(1625)" CHECKED></TD><TD ALIGN=RIGHT><TT><A HREF="peptide_view.pl?file=..%2Fdata%2F20210430%2FF010406.dat&query=1625&hit=1&index=sp%7CcRAP054%7CP04264%7CK2C1_HUMAN&db_idx=1&px=1&section=5&ave_thresh=13&_ignoreionsscorebelow=20&report=0&_sigthreshold=0.05&_msresflags=1035&_msresflags2=256&percolate=-1&percolate_rt=0&_minpeplen=7&sessionID=all_secdisabledsession" TARGET="_blank">1625</A>&nbsp;&nbsp;</TT></TD><TD ALIGN=RIGHT><TT><FONT COLOR=#FF0000><B>   564.2739&nbsp;&nbsp;</B></FONT></TT></TD><TD ALIGN=RIGHT><TT><FONT COLOR=#FF0000><B>  1126.5333&nbsp;&nbsp;</B></FONT></TT></TD><TD ALIGN=RIGHT><TT><FONT COLOR=#FF0000><B>  1126.5329&nbsp;&nbsp;</B></FONT></TT></TD><TD ALIGN=RIGHT NOWRAP><TT><FONT COLOR=#FF0000><B>     0.40&nbsp;</B></FONT></TT></TD><TD ALIGN=RIGHT><TT><FONT COLOR=#FF0000><B>1&nbsp;&nbsp;</B></FONT></TT></TD><TD ALIGN=RIGHT NOWRAP><TT><FONT COLOR=#FF0000><B>60&nbsp;&nbsp;</B></FONT></TT></TD><TD ALIGN=RIGHT NOWRAP><TT><FONT COLOR=#FF0000><B>9.2e-07&nbsp;</B></FONT></TT></TD><TD ALIGN=RIGHT><TT><FONT COLOR=#FF0000><B>1&nbsp;&nbsp;</B></FONT></TT></TD><TD ALIGN=RIGHT><TT><FONT COLOR=#FF0000><B>U&nbsp;&nbsp;&nbsp;</B></FONT></TT></TD><TD NOWRAP><TT><FONT COLOR=#FF0000><B>&nbsp;K.KDVDGAYMTK.V</B></FONT></TT></TD></TR>
<TR><TD ALIGN=RIGHT><INPUT TYPE="checkbox" NAME="QUE" VALUE="1140.512668 from(571.263610,2+) intensity(332150.7500) title(File5286%20Spectrum4341%20scans%3a%208130) rtinseconds(2022) scans(8130) index(4216) query(1703)" CHECKED></TD><TD ALIGN=RIGHT><TT><A HREF="peptide_view.pl?file=..%2Fdata%2F20210430%2FF010406.dat&query=1703&hit=1&index=sp%7CcRAP054%7CP04264%7CK2C1_HUMAN&db_idx=1&px=1&section=5&ave_thresh=13&_ignoreionsscorebelow=20&report=0&_sigthreshold=0.05&_msresflags=1035&_msresflags2=256&percolate=-1&percolate_rt=0&_minpeplen=7&sessionID=all_secdisabledsession" TARGET="_blank">1703</A>&nbsp;&nbsp;</TT></TD><TD ALIGN=RIGHT><TT><FONT COLOR=#FF0000><B>   571.2636&nbsp;&nbsp;</B></FONT></TT></TD><TD ALIGN=RIGHT><TT><FONT COLOR=#FF0000><B>  1140.5127&nbsp;&nbsp;</B></FONT></TT></TD><TD ALIGN=RIGHT><TT><FONT COLOR=#FF0000><B>  1140.5121&nbsp;&nbsp;</B></FONT></TT></TD><TD ALIGN=RIGHT NOWRAP><TT><FONT COLOR=#FF0000><B>     0.50&nbsp;</B></FONT></TT></TD><TD ALIGN=RIGHT><TT><FONT COLOR=#FF0000><B>0&nbsp;&nbsp;</B></FONT></TT></TD><TD ALIGN=RIGHT NOWRAP><TT><FONT COLOR=#FF0000><B>39&nbsp;&nbsp;</B></FONT></TT></TD><TD ALIGN=RIGHT NOWRAP><TT><FONT COLOR=#FF0000><B>0.00012&nbsp;</B></FONT></TT></TD><TD ALIGN=RIGHT><TT><FONT COLOR=#FF0000><B>1&nbsp;&nbsp;</B></FONT></TT></TD><TD ALIGN=RIGHT><TT><FONT COLOR=#FF0000><B>U&nbsp;&nbsp;&nbsp;</B></FONT></TT></TD><TD NOWRAP><TT><FONT COLOR=#FF0000><B>&nbsp;R.DYQELMNTK.L</B></FONT></TT></TD></TR>
<TR><TD ALIGN=RIGHT><INPUT TYPE="checkbox" NAME="QUE" VALUE="1142.527328 from(572.270940,2+) intensity(71516.6250) title(File5286%20Spectrum626%20scans%3a%203811) rtinseconds(1434) scans(3811) index(619) query(1716)" CHECKED></TD><TD ALIGN=RIGHT><TT><A HREF="peptide_view.pl?file=..%2Fdata%2F20210430%2FF010406.dat&query=1716&hit=1&index=sp%7CcRAP054%7CP04264%7CK2C1_HUMAN&db_idx=1&px=1&section=5&ave_thresh=13&_ignoreionsscorebelow=20&report=0&_sigthreshold=0.05&_msresflags=1035&_msresflags2=256&percolate=-1&percolate_rt=0&_minpeplen=7&sessionID=all_secdisabledsession" TARGET="_blank">1716</A>&nbsp;&nbsp;</TT></TD><TD ALIGN=RIGHT><TT><FONT COLOR=#FF0000><B>   572.2709&nbsp;&nbsp;</B></FONT></TT></TD><TD ALIGN=RIGHT><TT><FONT COLOR=#FF0000><B>  1142.5273&nbsp;&nbsp;</B></FONT></TT></TD><TD ALIGN=RIGHT><TT><FONT COLOR=#FF0000><B>  1142.5278&nbsp;&nbsp;</B></FONT></TT></TD><TD ALIGN=RIGHT NOWRAP><TT><FONT COLOR=#FF0000><B>    -0.39&nbsp;</B></FONT></TT></TD><TD ALIGN=RIGHT><TT><FONT COLOR=#FF0000><B>1&nbsp;&nbsp;</B></FONT></TT></TD><TD ALIGN=RIGHT NOWRAP><TT><FONT COLOR=#FF0000><B>(56)&nbsp;</B></FONT></TT></TD><TD ALIGN=RIGHT NOWRAP><TT><FONT COLOR=#FF0000><B>2.6e-06&nbsp;</B></FONT></TT></TD><TD ALIGN=RIGHT><TT><FONT COLOR=#FF0000><B>1&nbsp;&nbsp;</B></FONT></TT></TD><TD ALIGN=RIGHT><TT><FONT COLOR=#FF0000><B>U&nbsp;&nbsp;&nbsp;</B></FONT></TT></TD><TD NOWRAP><TT><FONT COLOR=#FF0000><B>&nbsp;K.KDVDGAY<U>M</U>TK.V + Oxidation (M)</B></FONT></TT></TD></TR>
<TR><TD ALIGN=RIGHT><INPUT TYPE="checkbox" NAME="QUE" VALUE="1156.507668 from(579.261110,2+) intensity(778867.1875) title(File5286%20Spectrum2452%20scans%3a%205963) rtinseconds(1731) scans(5963) index(2335) query(1790)" CHECKED></TD><TD ALIGN=RIGHT><TT><A HREF="peptide_view.pl?file=..%2Fdata%2F20210430%2FF010406.dat&query=1790&hit=1&index=sp%7CcRAP054%7CP04264%7CK2C1_HUMAN&db_idx=1&px=1&section=5&ave_thresh=13&_ignoreionsscorebelow=20&report=0&_sigthreshold=0.05&_msresflags=1035&_msresflags2=256&percolate=-1&percolate_rt=0&_minpeplen=7&sessionID=all_secdisabledsession" TARGET="_blank">1790</A>&nbsp;&nbsp;</TT></TD><TD ALIGN=RIGHT><TT><FONT COLOR=#FF0000><B>   579.2611&nbsp;&nbsp;</B></FONT></TT></TD><TD ALIGN=RIGHT><TT><FONT COLOR=#FF0000><B>  1156.5077&nbsp;&nbsp;</B></FONT></TT></TD><TD ALIGN=RIGHT><TT><FONT COLOR=#FF0000><B>  1156.5070&nbsp;&nbsp;</B></FONT></TT></TD><TD ALIGN=RIGHT NOWRAP><TT><FONT COLOR=#FF0000><B>     0.56&nbsp;</B></FONT></TT></TD><TD ALIGN=RIGHT><TT><FONT COLOR=#FF0000><B>0&nbsp;&nbsp;</B></FONT></TT></TD><TD ALIGN=RIGHT NOWRAP><TT><FONT COLOR=#FF0000><B>(37)&nbsp;</B></FONT></TT></TD><TD ALIGN=RIGHT NOWRAP><TT><FONT COLOR=#FF0000><B>0.0002&nbsp;</B></FONT></TT></TD><TD ALIGN=RIGHT><TT><FONT COLOR=#FF0000><B>1&nbsp;&nbsp;</B></FONT></TT></TD><TD ALIGN=RIGHT><TT><FONT COLOR=#FF0000><B>U&nbsp;&nbsp;&nbsp;</B></FONT></TT></TD><TD NOWRAP><TT><FONT COLOR=#FF0000><B>&nbsp;R.DYQEL<U>M</U>NTK.L + Oxidation (M)</B></FONT></TT></TD></TR>
<TR><TD ALIGN=RIGHT><INPUT TYPE="checkbox" NAME="QUE" VALUE="1157.488508 from(579.751530,2+) intensity(120011.8828) title(File5286%20Spectrum2440%20scans%3a%205949) rtinseconds(1729) scans(5949) index(2323) query(1799)" CHECKED></TD><TD ALIGN=RIGHT><TT><A HREF="peptide_view.pl?file=..%2Fdata%2F20210430%2FF010406.dat&query=1799&hit=1&index=sp%7CcRAP054%7CP04264%7CK2C1_HUMAN&db_idx=1&px=1&section=5&ave_thresh=13&_ignoreionsscorebelow=20&report=0&_sigthreshold=0.05&_msresflags=1035&_msresflags2=256&percolate=-1&percolate_rt=0&_minpeplen=7&sessionID=all_secdisabledsession" TARGET="_blank">1799</A>&nbsp;&nbsp;</TT></TD><TD ALIGN=RIGHT><TT><FONT COLOR=#FF0000><B>   579.7515&nbsp;&nbsp;</B></FONT></TT></TD><TD ALIGN=RIGHT><TT><FONT COLOR=#FF0000><B>  1157.4885&nbsp;&nbsp;</B></FONT></TT></TD><TD ALIGN=RIGHT><TT><FONT COLOR=#FF0000><B>  1157.4910&nbsp;&nbsp;</B></FONT></TT></TD><TD ALIGN=RIGHT NOWRAP><TT><FONT COLOR=#FF0000><B>    -2.18&nbsp;</B></FONT></TT></TD><TD ALIGN=RIGHT><TT><FONT COLOR=#FF0000><B>0&nbsp;&nbsp;</B></FONT></TT></TD><TD ALIGN=RIGHT NOWRAP><TT><FONT COLOR=#FF0000><B>(34)&nbsp;</B></FONT></TT></TD><TD ALIGN=RIGHT NOWRAP><TT><FONT COLOR=#FF0000><B>0.00043&nbsp;</B></FONT></TT></TD><TD ALIGN=RIGHT><TT><FONT COLOR=#FF0000><B>1&nbsp;&nbsp;</B></FONT></TT></TD><TD ALIGN=RIGHT><TT><FONT COLOR=#FF0000><B>U&nbsp;&nbsp;&nbsp;</B></FONT></TT></TD><TD NOWRAP><TT><FONT COLOR=#FF0000><B>&nbsp;R.DY<U>Q</U>EL<U>M</U>NTK.L + Deamidated (NQ); Oxidation (M)</B></FONT></TT></TD></TR>
<TR><TD ALIGN=RIGHT><INPUT TYPE="checkbox" NAME="QUE" VALUE="1174.594182 from(392.538670,3+) intensity(521210.5312) title(File5286%20Spectrum409%20scans%3a%203533) rtinseconds(1391) scans(3533) index(402) query(1900)" CHECKED></TD><TD ALIGN=RIGHT><TT><A HREF="peptide_view.pl?file=..%2Fdata%2F20210430%2FF010406.dat&query=1900&hit=1&index=sp%7CcRAP054%7CP04264%7CK2C1_HUMAN&db_idx=1&px=1&section=5&ave_thresh=13&_ignoreionsscorebelow=20&report=0&_sigthreshold=0.05&_msresflags=1035&_msresflags2=256&percolate=-1&percolate_rt=0&_minpeplen=7&sessionID=all_secdisabledsession" TARGET="_blank">1900</A>&nbsp;&nbsp;</TT></TD><TD ALIGN=RIGHT><TT><FONT COLOR=#FF0000><B>   392.5387&nbsp;&nbsp;</B></FONT></TT></TD><TD ALIGN=RIGHT><TT><FONT COLOR=#FF0000><B>  1174.5942&nbsp;&nbsp;</B></FONT></TT></TD><TD ALIGN=RIGHT><TT><FONT COLOR=#FF0000><B>  1174.5942&nbsp;&nbsp;</B></FONT></TT></TD><TD ALIGN=RIGHT NOWRAP><TT><FONT COLOR=#FF0000><B>    -0.02&nbsp;</B></FONT></TT></TD><TD ALIGN=RIGHT><TT><FONT COLOR=#FF0000><B>1&nbsp;&nbsp;</B></FONT></TT></TD><TD ALIGN=RIGHT NOWRAP><TT><FONT COLOR=#FF0000><B>45&nbsp;&nbsp;</B></FONT></TT></TD><TD ALIGN=RIGHT NOWRAP><TT><FONT COLOR=#FF0000><B>3.4e-05&nbsp;</B></FONT></TT></TD><TD ALIGN=RIGHT><TT><FONT COLOR=#FF0000><B>1&nbsp;&nbsp;</B></FONT></TT></TD><TD ALIGN=RIGHT><TT><FONT COLOR=#FF0000><B>U&nbsp;&nbsp;&nbsp;</B></FONT></TT></TD><TD NOWRAP><TT><FONT COLOR=#FF0000><B>&nbsp;R.VDQLKSDQSR.L</B></FONT></TT></TD></TR>
<TR><TD ALIGN=RIGHT><INPUT TYPE="checkbox" NAME="QUE" VALUE="1175.577912 from(392.866580,3+) intensity(250466.0938) title(File5286%20Spectrum613%20scans%3a%203794) rtinseconds(1431) scans(3794) index(606) query(1905)" CHECKED></TD><TD ALIGN=RIGHT><TT><A HREF="peptide_view.pl?file=..%2Fdata%2F20210430%2FF010406.dat&query=1905&hit=1&index=sp%7CcRAP054%7CP04264%7CK2C1_HUMAN&db_idx=1&px=1&section=5&ave_thresh=13&_ignoreionsscorebelow=20&report=0&_sigthreshold=0.05&_msresflags=1035&_msresflags2=256&percolate=-1&percolate_rt=0&_minpeplen=7&sessionID=all_secdisabledsession" TARGET="_blank">1905</A>&nbsp;&nbsp;</TT></TD><TD ALIGN=RIGHT><TT><FONT COLOR=#FF0000><B>   392.8666&nbsp;&nbsp;</B></FONT></TT></TD><TD ALIGN=RIGHT><TT><FONT COLOR=#FF0000><B>  1175.5779&nbsp;&nbsp;</B></FONT></TT></TD><TD ALIGN=RIGHT><TT><FONT COLOR=#FF0000><B>  1175.5782&nbsp;&nbsp;</B></FONT></TT></TD><TD ALIGN=RIGHT NOWRAP><TT><FONT COLOR=#FF0000><B>    -0.26&nbsp;</B></FONT></TT></TD><TD ALIGN=RIGHT><TT><FONT COLOR=#FF0000><B>1&nbsp;&nbsp;</B></FONT></TT></TD><TD ALIGN=RIGHT NOWRAP><TT><FONT COLOR=#FF0000><B>(38)&nbsp;</B></FONT></TT></TD><TD ALIGN=RIGHT NOWRAP><TT><FONT COLOR=#FF0000><B>0.00018&nbsp;</B></FONT></TT></TD><TD ALIGN=RIGHT><TT><FONT COLOR=#FF0000><B>1&nbsp;&nbsp;</B></FONT></TT></TD><TD ALIGN=RIGHT><TT><FONT COLOR=#FF0000><B>U&nbsp;&nbsp;&nbsp;</B></FONT></TT></TD><TD NOWRAP><TT><FONT COLOR=#FF0000><B>&nbsp;R.VDQLKSD<U>Q</U>SR.L + Deamidated (NQ)</B></FONT></TT></TD></TR>
<TR><TD ALIGN=RIGHT><INPUT TYPE="checkbox" NAME="QUE" VALUE="1178.593228 from(590.303890,2+) intensity(94878.7578) title(File5286%20Spectrum7030%20scans%3a%2011122) rtinseconds(2405) scans(11122) index(6891) query(1923)" CHECKED></TD><TD ALIGN=RIGHT><TT><A HREF="peptide_view.pl?file=..%2Fdata%2F20210430%2FF010406.dat&query=1923&hit=1&index=sp%7CcRAP054%7CP04264%7CK2C1_HUMAN&db_idx=1&px=1&section=5&ave_thresh=13&_ignoreionsscorebelow=20&report=0&_sigthreshold=0.05&_msresflags=1035&_msresflags2=256&percolate=-1&percolate_rt=0&_minpeplen=7&sessionID=all_secdisabledsession" TARGET="_blank">1923</A>&nbsp;&nbsp;</TT></TD><TD ALIGN=RIGHT><TT><FONT COLOR=#FF0000><B>   590.3039&nbsp;&nbsp;</B></FONT></TT></TD><TD ALIGN=RIGHT><TT><FONT COLOR=#FF0000><B>  1178.5932&nbsp;&nbsp;</B></FONT></TT></TD><TD ALIGN=RIGHT><TT><FONT COLOR=#FF0000><B>  1178.5931&nbsp;&nbsp;</B></FONT></TT></TD><TD ALIGN=RIGHT NOWRAP><TT><FONT COLOR=#FF0000><B>     0.09&nbsp;</B></FONT></TT></TD><TD ALIGN=RIGHT><TT><FONT COLOR=#FF0000><B>0&nbsp;&nbsp;</B></FONT></TT></TD><TD ALIGN=RIGHT NOWRAP><TT><FONT COLOR=#FF0000><B>(51)&nbsp;</B></FONT></TT></TD><TD ALIGN=RIGHT NOWRAP><TT><FONT COLOR=#FF0000><B>8.3e-06&nbsp;</B></FONT></TT></TD><TD ALIGN=RIGHT><TT><FONT COLOR=#FF0000><B>1&nbsp;&nbsp;</B></FONT></TT></TD><TD ALIGN=RIGHT><TT><FONT COLOR=#FF0000><B>U&nbsp;&nbsp;&nbsp;</B></FONT></TT></TD><TD NOWRAP><TT><FONT COLOR=#FF0000><B>&nbsp;K.YEELQITAGR.H</B></FONT></TT></TD></TR>
<TR><TD ALIGN=RIGHT><INPUT TYPE="checkbox" NAME="QUE" VALUE="1178.593368 from(590.303960,2+) intensity(152453.5781) title(File5286%20Spectrum5798%20scans%3a%209763) rtinseconds(2233) scans(9763) index(5669) query(1924)" CHECKED></TD><TD ALIGN=RIGHT><TT><A HREF="peptide_view.pl?file=..%2Fdata%2F20210430%2FF010406.dat&query=1924&hit=1&index=sp%7CcRAP054%7CP04264%7CK2C1_HUMAN&db_idx=1&px=1&section=5&ave_thresh=13&_ignoreionsscorebelow=20&report=0&_sigthreshold=0.05&_msresflags=1035&_msresflags2=256&percolate=-1&percolate_rt=0&_minpeplen=7&sessionID=all_secdisabledsession" TARGET="_blank">1924</A>&nbsp;&nbsp;</TT></TD><TD ALIGN=RIGHT><TT><FONT COLOR=#FF0000><B>   590.3040&nbsp;&nbsp;</B></FONT></TT></TD><TD ALIGN=RIGHT><TT><FONT COLOR=#FF0000><B>  1178.5934&nbsp;&nbsp;</B></FONT></TT></TD><TD ALIGN=RIGHT><TT><FONT COLOR=#FF0000><B>  1178.5931&nbsp;&nbsp;</B></FONT></TT></TD><TD ALIGN=RIGHT NOWRAP><TT><FONT COLOR=#FF0000><B>     0.21&nbsp;</B></FONT></TT></TD><TD ALIGN=RIGHT><TT><FONT COLOR=#FF0000><B>0&nbsp;&nbsp;</B></FONT></TT></TD><TD ALIGN=RIGHT NOWRAP><TT><FONT COLOR=#FF0000><B>(57)&nbsp;</B></FONT></TT></TD><TD ALIGN=RIGHT NOWRAP><TT><FONT COLOR=#FF0000><B>2e-06&nbsp;</B></FONT></TT></TD><TD ALIGN=RIGHT><TT><FONT COLOR=#FF0000><B>1&nbsp;&nbsp;</B></FONT></TT></TD><TD ALIGN=RIGHT><TT><FONT COLOR=#FF0000><B>U&nbsp;&nbsp;&nbsp;</B></FONT></TT></TD><TD NOWRAP><TT><FONT COLOR=#FF0000><B>&nbsp;K.YEELQITAGR.H</B></FONT></TT></TD></TR>
<TR><TD ALIGN=RIGHT><INPUT TYPE="checkbox" NAME="QUE" VALUE="1178.593608 from(590.304080,2+) intensity(3393175.2500) title(File5286%20Spectrum4261%20scans%3a%208042) rtinseconds(2010) scans(8042) index(4136) query(1925)" CHECKED></TD><TD ALIGN=RIGHT><TT><A HREF="peptide_view.pl?file=..%2Fdata%2F20210430%2FF010406.dat&query=1925&hit=1&index=sp%7CcRAP054%7CP04264%7CK2C1_HUMAN&db_idx=1&px=1&section=5&ave_thresh=13&_ignoreionsscorebelow=20&report=0&_sigthreshold=0.05&_msresflags=1035&_msresflags2=256&percolate=-1&percolate_rt=0&_minpeplen=7&sessionID=all_secdisabledsession" TARGET="_blank">1925</A>&nbsp;&nbsp;</TT></TD><TD ALIGN=RIGHT><TT><FONT COLOR=#FF0000><B>   590.3041&nbsp;&nbsp;</B></FONT></TT></TD><TD ALIGN=RIGHT><TT><FONT COLOR=#FF0000><B>  1178.5936&nbsp;&nbsp;</B></FONT></TT></TD><TD ALIGN=RIGHT><TT><FONT COLOR=#FF0000><B>  1178.5931&nbsp;&nbsp;</B></FONT></TT></TD><TD ALIGN=RIGHT NOWRAP><TT><FONT COLOR=#FF0000><B>     0.41&nbsp;</B></FONT></TT></TD><TD ALIGN=RIGHT><TT><FONT COLOR=#FF0000><B>0&nbsp;&nbsp;</B></FONT></TT></TD><TD ALIGN=RIGHT NOWRAP><TT><FONT COLOR=#FF0000><B>(56)&nbsp;</B></FONT></TT></TD><TD ALIGN=RIGHT NOWRAP><TT><FONT COLOR=#FF0000><B>2.5e-06&nbsp;</B></FONT></TT></TD><TD ALIGN=RIGHT><TT><FONT COLOR=#FF0000><B>1&nbsp;&nbsp;</B></FONT></TT></TD><TD ALIGN=RIGHT><TT><FONT COLOR=#FF0000><B>U&nbsp;&nbsp;&nbsp;</B></FONT></TT></TD><TD NOWRAP><TT><FONT COLOR=#FF0000><B>&nbsp;K.YEELQITAGR.H</B></FONT></TT></TD></TR>
<TR><TD ALIGN=RIGHT><INPUT TYPE="checkbox" NAME="QUE" VALUE="1178.593728 from(590.304140,2+) intensity(174052592.0000) title(File5286%20Spectrum4322%20scans%3a%208110) rtinseconds(2019) scans(8110) index(4197) query(1926)" CHECKED></TD><TD ALIGN=RIGHT><TT><A HREF="peptide_view.pl?file=..%2Fdata%2F20210430%2FF010406.dat&query=1926&hit=1&index=sp%7CcRAP054%7CP04264%7CK2C1_HUMAN&db_idx=1&px=1&section=5&ave_thresh=13&_ignoreionsscorebelow=20&report=0&_sigthreshold=0.05&_msresflags=1035&_msresflags2=256&percolate=-1&percolate_rt=0&_minpeplen=7&sessionID=all_secdisabledsession" TARGET="_blank">1926</A>&nbsp;&nbsp;</TT></TD><TD ALIGN=RIGHT><TT><FONT COLOR=#FF0000><B>   590.3041&nbsp;&nbsp;</B></FONT></TT></TD><TD ALIGN=RIGHT><TT><FONT COLOR=#FF0000><B>  1178.5937&nbsp;&nbsp;</B></FONT></TT></TD><TD ALIGN=RIGHT><TT><FONT COLOR=#FF0000><B>  1178.5931&nbsp;&nbsp;</B></FONT></TT></TD><TD ALIGN=RIGHT NOWRAP><TT><FONT COLOR=#FF0000><B>     0.51&nbsp;</B></FONT></TT></TD><TD ALIGN=RIGHT><TT><FONT COLOR=#FF0000><B>0&nbsp;&nbsp;</B></FONT></TT></TD><TD ALIGN=RIGHT NOWRAP><TT><FONT COLOR=#FF0000><B>(45)&nbsp;</B></FONT></TT></TD><TD ALIGN=RIGHT NOWRAP><TT><FONT COLOR=#FF0000><B>3.3e-05&nbsp;</B></FONT></TT></TD><TD ALIGN=RIGHT><TT><FONT COLOR=#FF0000><B>1&nbsp;&nbsp;</B></FONT></TT></TD><TD ALIGN=RIGHT><TT><FONT COLOR=#FF0000><B>U&nbsp;&nbsp;&nbsp;</B></FONT></TT></TD><TD NOWRAP><TT><FONT COLOR=#FF0000><B>&nbsp;K.YEELQITAGR.H</B></FONT></TT></TD></TR>
<TR><TD ALIGN=RIGHT><INPUT TYPE="checkbox" NAME="QUE" VALUE="1178.593848 from(590.304200,2+) intensity(867513.1875) title(File5286%20Spectrum4742%20scans%3a%208588) rtinseconds(2082) scans(8588) index(4616) query(1927)" CHECKED></TD><TD ALIGN=RIGHT><TT><A HREF="peptide_view.pl?file=..%2Fdata%2F20210430%2FF010406.dat&query=1927&hit=1&index=sp%7CcRAP054%7CP04264%7CK2C1_HUMAN&db_idx=1&px=1&section=5&ave_thresh=13&_ignoreionsscorebelow=20&report=0&_sigthreshold=0.05&_msresflags=1035&_msresflags2=256&percolate=-1&percolate_rt=0&_minpeplen=7&sessionID=all_secdisabledsession" TARGET="_blank">1927</A>&nbsp;&nbsp;</TT></TD><TD ALIGN=RIGHT><TT><FONT COLOR=#FF0000><B>   590.3042&nbsp;&nbsp;</B></FONT></TT></TD><TD ALIGN=RIGHT><TT><FONT COLOR=#FF0000><B>  1178.5938&nbsp;&nbsp;</B></FONT></TT></TD><TD ALIGN=RIGHT><TT><FONT COLOR=#FF0000><B>  1178.5931&nbsp;&nbsp;</B></FONT></TT></TD><TD ALIGN=RIGHT NOWRAP><TT><FONT COLOR=#FF0000><B>     0.61&nbsp;</B></FONT></TT></TD><TD ALIGN=RIGHT><TT><FONT COLOR=#FF0000><B>0&nbsp;&nbsp;</B></FONT></TT></TD><TD ALIGN=RIGHT NOWRAP><TT><FONT COLOR=#FF0000><B>(61)&nbsp;</B></FONT></TT></TD><TD ALIGN=RIGHT NOWRAP><TT><FONT COLOR=#FF0000><B>7.1e-07&nbsp;</B></FONT></TT></TD><TD ALIGN=RIGHT><TT><FONT COLOR=#FF0000><B>1&nbsp;&nbsp;</B></FONT></TT></TD><TD ALIGN=RIGHT><TT><FONT COLOR=#FF0000><B>U&nbsp;&nbsp;&nbsp;</B></FONT></TT></TD><TD NOWRAP><TT><FONT COLOR=#FF0000><B>&nbsp;K.YEELQITAGR.H</B></FONT></TT></TD></TR>
<TR><TD ALIGN=RIGHT><INPUT TYPE="checkbox" NAME="QUE" VALUE="1178.593968 from(590.304260,2+) intensity(280811.9062) title(File5286%20Spectrum5243%20scans%3a%209145) rtinseconds(2153) scans(9145) index(5116) query(1928)" CHECKED></TD><TD ALIGN=RIGHT><TT><A HREF="peptide_view.pl?file=..%2Fdata%2F20210430%2FF010406.dat&query=1928&hit=1&index=sp%7CcRAP054%7CP04264%7CK2C1_HUMAN&db_idx=1&px=1&section=5&ave_thresh=13&_ignoreionsscorebelow=20&report=0&_sigthreshold=0.05&_msresflags=1035&_msresflags2=256&percolate=-1&percolate_rt=0&_minpeplen=7&sessionID=all_secdisabledsession" TARGET="_blank">1928</A>&nbsp;&nbsp;</TT></TD><TD ALIGN=RIGHT><TT><FONT COLOR=#FF0000><B>   590.3043&nbsp;&nbsp;</B></FONT></TT></TD><TD ALIGN=RIGHT><TT><FONT COLOR=#FF0000><B>  1178.5940&nbsp;&nbsp;</B></FONT></TT></TD><TD ALIGN=RIGHT><TT><FONT COLOR=#FF0000><B>  1178.5931&nbsp;&nbsp;</B></FONT></TT></TD><TD ALIGN=RIGHT NOWRAP><TT><FONT COLOR=#FF0000><B>     0.72&nbsp;</B></FONT></TT></TD><TD ALIGN=RIGHT><TT><FONT COLOR=#FF0000><B>0&nbsp;&nbsp;</B></FONT></TT></TD><TD ALIGN=RIGHT NOWRAP><TT><FONT COLOR=#FF0000><B>66&nbsp;&nbsp;</B></FONT></TT></TD><TD ALIGN=RIGHT NOWRAP><TT><FONT COLOR=#FF0000><B>2.4e-07&nbsp;</B></FONT></TT></TD><TD ALIGN=RIGHT><TT><FONT COLOR=#FF0000><B>1&nbsp;&nbsp;</B></FONT></TT></TD><TD ALIGN=RIGHT><TT><FONT COLOR=#FF0000><B>U&nbsp;&nbsp;&nbsp;</B></FONT></TT></TD><TD NOWRAP><TT><FONT COLOR=#FF0000><B>&nbsp;K.YEELQITAGR.H</B></FONT></TT></TD></TR>
<TR><TD ALIGN=RIGHT><INPUT TYPE="checkbox" NAME="QUE" VALUE="1178.594208 from(590.304380,2+) intensity(116932.8281) title(File5286%20Spectrum6307%20scans%3a%2010329) rtinseconds(2306) scans(10329) index(6175) query(1929)" CHECKED></TD><TD ALIGN=RIGHT><TT><A HREF="peptide_view.pl?file=..%2Fdata%2F20210430%2FF010406.dat&query=1929&hit=1&index=sp%7CcRAP054%7CP04264%7CK2C1_HUMAN&db_idx=1&px=1&section=5&ave_thresh=13&_ignoreionsscorebelow=20&report=0&_sigthreshold=0.05&_msresflags=1035&_msresflags2=256&percolate=-1&percolate_rt=0&_minpeplen=7&sessionID=all_secdisabledsession" TARGET="_blank">1929</A>&nbsp;&nbsp;</TT></TD><TD ALIGN=RIGHT><TT><FONT COLOR=#FF0000><B>   590.3044&nbsp;&nbsp;</B></FONT></TT></TD><TD ALIGN=RIGHT><TT><FONT COLOR=#FF0000><B>  1178.5942&nbsp;&nbsp;</B></FONT></TT></TD><TD ALIGN=RIGHT><TT><FONT COLOR=#FF0000><B>  1178.5931&nbsp;&nbsp;</B></FONT></TT></TD><TD ALIGN=RIGHT NOWRAP><TT><FONT COLOR=#FF0000><B>     0.92&nbsp;</B></FONT></TT></TD><TD ALIGN=RIGHT><TT><FONT COLOR=#FF0000><B>0&nbsp;&nbsp;</B></FONT></TT></TD><TD ALIGN=RIGHT NOWRAP><TT><FONT COLOR=#FF0000><B>(51)&nbsp;</B></FONT></TT></TD><TD ALIGN=RIGHT NOWRAP><TT><FONT COLOR=#FF0000><B>7.9e-06&nbsp;</B></FONT></TT></TD><TD ALIGN=RIGHT><TT><FONT COLOR=#FF0000><B>1&nbsp;&nbsp;</B></FONT></TT></TD><TD ALIGN=RIGHT><TT><FONT COLOR=#FF0000><B>U&nbsp;&nbsp;&nbsp;</B></FONT></TT></TD><TD NOWRAP><TT><FONT COLOR=#FF0000><B>&nbsp;K.YEELQITAGR.H</B></FONT></TT></TD></TR>
<TR><TD ALIGN=RIGHT><INPUT TYPE="checkbox" NAME="QUE" VALUE="1200.681942 from(401.234590,3+) intensity(85251.4688) title(File5286%20Spectrum861%20scans%3a%204111) rtinseconds(1479) scans(4111) index(853) query(2069)" CHECKED></TD><TD ALIGN=RIGHT><TT><A HREF="peptide_view.pl?file=..%2Fdata%2F20210430%2FF010406.dat&query=2069&hit=1&index=sp%7CcRAP054%7CP04264%7CK2C1_HUMAN&db_idx=1&px=1&section=5&ave_thresh=13&_ignoreionsscorebelow=20&report=0&_sigthreshold=0.05&_msresflags=1035&_msresflags2=256&percolate=-1&percolate_rt=0&_minpeplen=7&sessionID=all_secdisabledsession" TARGET="_blank">2069</A>&nbsp;&nbsp;</TT></TD><TD ALIGN=RIGHT><TT><FONT COLOR=#FF0000><B>   401.2346&nbsp;&nbsp;</B></FONT></TT></TD><TD ALIGN=RIGHT><TT><FONT COLOR=#FF0000><B>  1200.6819&nbsp;&nbsp;</B></FONT></TT></TD><TD ALIGN=RIGHT><TT><FONT COLOR=#FF0000><B>  1200.6826&nbsp;&nbsp;</B></FONT></TT></TD><TD ALIGN=RIGHT NOWRAP><TT><FONT COLOR=#FF0000><B>    -0.55&nbsp;</B></FONT></TT></TD><TD ALIGN=RIGHT><TT><FONT COLOR=#FF0000><B>2&nbsp;&nbsp;</B></FONT></TT></TD><TD ALIGN=RIGHT NOWRAP><TT><FONT COLOR=#FF0000><B>30&nbsp;&nbsp;</B></FONT></TT></TD><TD ALIGN=RIGHT NOWRAP><TT><FONT COLOR=#FF0000><B>0.00095&nbsp;</B></FONT></TT></TD><TD ALIGN=RIGHT><TT><FONT COLOR=#FF0000><B>1&nbsp;&nbsp;</B></FONT></TT></TD><TD ALIGN=RIGHT><TT><FONT COLOR=#FF0000><B>U&nbsp;&nbsp;&nbsp;</B></FONT></TT></TD><TD NOWRAP><TT><FONT COLOR=#FF0000><B>&nbsp;R.LRSEIDNVKK.Q</B></FONT></TT></TD></TR>
<TR><TD ALIGN=RIGHT><INPUT TYPE="checkbox" NAME="QUE" VALUE="1216.611668 from(609.313110,2+) intensity(54843.0859) title(File5286%20Spectrum3325%20scans%3a%206952) rtinseconds(1863) scans(6952) index(3204) query(2165)" CHECKED></TD><TD ALIGN=RIGHT><TT><A HREF="peptide_view.pl?file=..%2Fdata%2F20210430%2FF010406.dat&query=2165&hit=1&index=sp%7CcRAP054%7CP04264%7CK2C1_HUMAN&db_idx=1&px=1&section=5&ave_thresh=13&_ignoreionsscorebelow=20&report=0&_sigthreshold=0.05&_msresflags=1035&_msresflags2=256&percolate=-1&percolate_rt=0&_minpeplen=7&sessionID=all_secdisabledsession" TARGET="_blank">2165</A>&nbsp;&nbsp;</TT></TD><TD ALIGN=RIGHT><TT><FONT COLOR=#FF0000><B>   609.3131&nbsp;&nbsp;</B></FONT></TT></TD><TD ALIGN=RIGHT><TT><FONT COLOR=#FF0000><B>  1216.6117&nbsp;&nbsp;</B></FONT></TT></TD><TD ALIGN=RIGHT><TT><FONT COLOR=#FF0000><B>  1216.6088&nbsp;&nbsp;</B></FONT></TT></TD><TD ALIGN=RIGHT NOWRAP><TT><FONT COLOR=#FF0000><B>     2.34&nbsp;</B></FONT></TT></TD><TD ALIGN=RIGHT><TT><FONT COLOR=#FF0000><B>0&nbsp;&nbsp;</B></FONT></TT></TD><TD ALIGN=RIGHT NOWRAP><TT><FONT COLOR=#FF0000><B>62&nbsp;&nbsp;</B></FONT></TT></TD><TD ALIGN=RIGHT NOWRAP><TT><FONT COLOR=#FF0000><B>6.5e-07&nbsp;</B></FONT></TT></TD><TD ALIGN=RIGHT><TT><FONT COLOR=#FF0000><B>1&nbsp;&nbsp;</B></FONT></TT></TD><TD ALIGN=RIGHT><TT><FONT COLOR=#FF0000><B>U&nbsp;&nbsp;&nbsp;</B></FONT></TT></TD><TD NOWRAP><TT><FONT COLOR=#FF0000><B>&nbsp;K.FVSTTYSGVTR.-</B></FONT></TT></TD></TR>
<TR><TD ALIGN=RIGHT><INPUT TYPE="checkbox" NAME="QUE" VALUE="1264.629988 from(633.322270,2+) intensity(25849704.0000) title(File5286%20Spectrum4552%20scans%3a%208368) rtinseconds(2053) scans(8368) index(4426) query(2390)" CHECKED></TD><TD ALIGN=RIGHT><TT><A HREF="peptide_view.pl?file=..%2Fdata%2F20210430%2FF010406.dat&query=2390&hit=1&index=sp%7CcRAP054%7CP04264%7CK2C1_HUMAN&db_idx=1&px=1&section=5&ave_thresh=13&_ignoreionsscorebelow=20&report=0&_sigthreshold=0.05&_msresflags=1035&_msresflags2=256&percolate=-1&percolate_rt=0&_minpeplen=7&sessionID=all_secdisabledsession" TARGET="_blank">2390</A>&nbsp;&nbsp;</TT></TD><TD ALIGN=RIGHT><TT><FONT COLOR=#FF0000><B>   633.3223&nbsp;&nbsp;</B></FONT></TT></TD><TD ALIGN=RIGHT><TT><FONT COLOR=#FF0000><B>  1264.6300&nbsp;&nbsp;</B></FONT></TT></TD><TD ALIGN=RIGHT><TT><FONT COLOR=#FF0000><B>  1264.6299&nbsp;&nbsp;</B></FONT></TT></TD><TD ALIGN=RIGHT NOWRAP><TT><FONT COLOR=#FF0000><B>     0.06&nbsp;</B></FONT></TT></TD><TD ALIGN=RIGHT><TT><FONT COLOR=#FF0000><B>0&nbsp;&nbsp;</B></FONT></TT></TD><TD ALIGN=RIGHT NOWRAP><TT><FONT COLOR=#FF0000><B>(74)&nbsp;</B></FONT></TT></TD><TD ALIGN=RIGHT NOWRAP><TT><FONT COLOR=#FF0000><B>3.8e-08&nbsp;</B></FONT></TT></TD><TD ALIGN=RIGHT><TT><FONT COLOR=#FF0000><B>1&nbsp;&nbsp;</B></FONT></TT></TD><TD ALIGN=RIGHT><TT><FONT COLOR=#FF0000><B>U&nbsp;&nbsp;&nbsp;</B></FONT></TT></TD><TD NOWRAP><TT><FONT COLOR=#FF0000><B>&nbsp;R.TNAENEFVTIK.K</B></FONT></TT></TD></TR>
<TR><TD ALIGN=RIGHT><INPUT TYPE="checkbox" NAME="QUE" VALUE="1264.630828 from(633.322690,2+) intensity(159053.4844) title(File5286%20Spectrum5039%20scans%3a%208918) rtinseconds(2124) scans(8918) index(4912) query(2391)" CHECKED></TD><TD ALIGN=RIGHT><TT><A HREF="peptide_view.pl?file=..%2Fdata%2F20210430%2FF010406.dat&query=2391&hit=1&index=sp%7CcRAP054%7CP04264%7CK2C1_HUMAN&db_idx=1&px=1&section=5&ave_thresh=13&_ignoreionsscorebelow=20&report=0&_sigthreshold=0.05&_msresflags=1035&_msresflags2=256&percolate=-1&percolate_rt=0&_minpeplen=7&sessionID=all_secdisabledsession" TARGET="_blank">2391</A>&nbsp;&nbsp;</TT></TD><TD ALIGN=RIGHT><TT><FONT COLOR=#FF0000><B>   633.3227&nbsp;&nbsp;</B></FONT></TT></TD><TD ALIGN=RIGHT><TT><FONT COLOR=#FF0000><B>  1264.6308&nbsp;&nbsp;</B></FONT></TT></TD><TD ALIGN=RIGHT><TT><FONT COLOR=#FF0000><B>  1264.6299&nbsp;&nbsp;</B></FONT></TT></TD><TD ALIGN=RIGHT NOWRAP><TT><FONT COLOR=#FF0000><B>     0.72&nbsp;</B></FONT></TT></TD><TD ALIGN=RIGHT><TT><FONT COLOR=#FF0000><B>0&nbsp;&nbsp;</B></FONT></TT></TD><TD ALIGN=RIGHT NOWRAP><TT><FONT COLOR=#FF0000><B>(46)&nbsp;</B></FONT></TT></TD><TD ALIGN=RIGHT NOWRAP><TT><FONT COLOR=#FF0000><B>2.3e-05&nbsp;</B></FONT></TT></TD><TD ALIGN=RIGHT><TT><FONT COLOR=#FF0000><B>1&nbsp;&nbsp;</B></FONT></TT></TD><TD ALIGN=RIGHT><TT><FONT COLOR=#FF0000><B>U&nbsp;&nbsp;&nbsp;</B></FONT></TT></TD><TD NOWRAP><TT><FONT COLOR=#FF0000><B>&nbsp;R.TNAENEFVTIK.K</B></FONT></TT></TD></TR>
<TR><TD ALIGN=RIGHT><INPUT TYPE="checkbox" NAME="QUE" VALUE="1265.611548 from(633.813050,2+) intensity(515078.4062) title(File5286%20Spectrum4901%20scans%3a%208764) rtinseconds(2105) scans(8764) index(4774) query(2392)" CHECKED></TD><TD ALIGN=RIGHT><TT><A HREF="peptide_view.pl?file=..%2Fdata%2F20210430%2FF010406.dat&query=2392&hit=1&index=sp%7CcRAP054%7CP04264%7CK2C1_HUMAN&db_idx=1&px=1&section=5&ave_thresh=13&_ignoreionsscorebelow=20&report=0&_sigthreshold=0.05&_msresflags=1035&_msresflags2=256&percolate=-1&percolate_rt=0&_minpeplen=7&sessionID=all_secdisabledsession" TARGET="_blank">2392</A>&nbsp;&nbsp;</TT></TD><TD ALIGN=RIGHT><TT><FONT COLOR=#FF0000><B>   633.8130&nbsp;&nbsp;</B></FONT></TT></TD><TD ALIGN=RIGHT><TT><FONT COLOR=#FF0000><B>  1265.6115&nbsp;&nbsp;</B></FONT></TT></TD><TD ALIGN=RIGHT><TT><FONT COLOR=#FF0000><B>  1265.6139&nbsp;&nbsp;</B></FONT></TT></TD><TD ALIGN=RIGHT NOWRAP><TT><FONT COLOR=#FF0000><B>    -1.88&nbsp;</B></FONT></TT></TD><TD ALIGN=RIGHT><TT><FONT COLOR=#FF0000><B>0&nbsp;&nbsp;</B></FONT></TT></TD><TD ALIGN=RIGHT NOWRAP><TT><FONT COLOR=#FF0000><B>79&nbsp;&nbsp;</B></FONT></TT></TD><TD ALIGN=RIGHT NOWRAP><TT><FONT COLOR=#FF0000><B>1.2e-08&nbsp;</B></FONT></TT></TD><TD ALIGN=RIGHT><TT><FONT COLOR=#FF0000><B>1&nbsp;&nbsp;</B></FONT></TT></TD><TD ALIGN=RIGHT><TT><FONT COLOR=#FF0000><B>U&nbsp;&nbsp;&nbsp;</B></FONT></TT></TD><TD NOWRAP><TT><FONT COLOR=#FF0000><B>&nbsp;R.TNAE<U>N</U>EFVTIK.K + Deamidated (NQ)</B></FONT></TT></TD></TR>
<TR><TD ALIGN=RIGHT><INPUT TYPE="checkbox" NAME="QUE" VALUE="1265.614228 from(633.814390,2+) intensity(450725.4688) title(File5286%20Spectrum4388%20scans%3a%208184) rtinseconds(2029) scans(8184) index(4263) query(2393)" CHECKED></TD><TD ALIGN=RIGHT><TT><A HREF="peptide_view.pl?file=..%2Fdata%2F20210430%2FF010406.dat&query=2393&hit=1&index=sp%7CcRAP054%7CP04264%7CK2C1_HUMAN&db_idx=1&px=1&section=5&ave_thresh=13&_ignoreionsscorebelow=20&report=0&_sigthreshold=0.05&_msresflags=1035&_msresflags2=256&percolate=-1&percolate_rt=0&_minpeplen=7&sessionID=all_secdisabledsession" TARGET="_blank">2393</A>&nbsp;&nbsp;</TT></TD><TD ALIGN=RIGHT><TT><FONT COLOR=#FF0000><B>   633.8144&nbsp;&nbsp;</B></FONT></TT></TD><TD ALIGN=RIGHT><TT><FONT COLOR=#FF0000><B>  1265.6142&nbsp;&nbsp;</B></FONT></TT></TD><TD ALIGN=RIGHT><TT><FONT COLOR=#FF0000><B>  1265.6139&nbsp;&nbsp;</B></FONT></TT></TD><TD ALIGN=RIGHT NOWRAP><TT><FONT COLOR=#FF0000><B>     0.24&nbsp;</B></FONT></TT></TD><TD ALIGN=RIGHT><TT><FONT COLOR=#FF0000><B>0&nbsp;&nbsp;</B></FONT></TT></TD><TD ALIGN=RIGHT NOWRAP><TT><FONT COLOR=#FF0000><B>(61)&nbsp;</B></FONT></TT></TD><TD ALIGN=RIGHT NOWRAP><TT><FONT COLOR=#FF0000><B>8.5e-07&nbsp;</B></FONT></TT></TD><TD ALIGN=RIGHT><TT><FONT COLOR=#FF0000><B>1&nbsp;&nbsp;</B></FONT></TT></TD><TD ALIGN=RIGHT><TT><FONT COLOR=#FF0000><B>U&nbsp;&nbsp;&nbsp;</B></FONT></TT></TD><TD NOWRAP><TT><FONT COLOR=#FF0000><B>&nbsp;R.TNAE<U>N</U>EFVTIK.K + Deamidated (NQ)</B></FONT></TT></TD></TR>
<TR><TD ALIGN=RIGHT><INPUT TYPE="checkbox" NAME="QUE" VALUE="1276.702128 from(639.358340,2+) intensity(85620.7031) title(File5286%20Spectrum7776%20scans%3a%2011993) rtinseconds(2526) scans(11993) index(7627) query(2452)" CHECKED></TD><TD ALIGN=RIGHT><TT><A HREF="peptide_view.pl?file=..%2Fdata%2F20210430%2FF010406.dat&query=2452&hit=1&index=sp%7CcRAP054%7CP04264%7CK2C1_HUMAN&db_idx=1&px=1&section=5&ave_thresh=13&_ignoreionsscorebelow=20&report=0&_sigthreshold=0.05&_msresflags=1035&_msresflags2=256&percolate=-1&percolate_rt=0&_minpeplen=7&sessionID=all_secdisabledsession" TARGET="_blank">2452</A>&nbsp;&nbsp;</TT></TD><TD ALIGN=RIGHT><TT><FONT COLOR=#FF0000><B>   639.3583&nbsp;&nbsp;</B></FONT></TT></TD><TD ALIGN=RIGHT><TT><FONT COLOR=#FF0000><B>  1276.7021&nbsp;&nbsp;</B></FONT></TT></TD><TD ALIGN=RIGHT><TT><FONT COLOR=#FF0000><B>  1276.7027&nbsp;&nbsp;</B></FONT></TT></TD><TD ALIGN=RIGHT NOWRAP><TT><FONT COLOR=#FF0000><B>    -0.42&nbsp;</B></FONT></TT></TD><TD ALIGN=RIGHT><TT><FONT COLOR=#FF0000><B>0&nbsp;&nbsp;</B></FONT></TT></TD><TD ALIGN=RIGHT NOWRAP><TT><FONT COLOR=#FF0000><B>(27)&nbsp;</B></FONT></TT></TD><TD ALIGN=RIGHT NOWRAP><TT><FONT COLOR=#FF0000><B>0.0021&nbsp;</B></FONT></TT></TD><TD ALIGN=RIGHT><TT><FONT COLOR=#FF0000><B>1&nbsp;&nbsp;</B></FONT></TT></TD><TD ALIGN=RIGHT><TT><FONT COLOR=#FF0000><B>U&nbsp;&nbsp;&nbsp;</B></FONT></TT></TD><TD NOWRAP><TT><FONT COLOR=#FF0000><B>&nbsp;K.LALDLEIATYR.T</B></FONT></TT></TD></TR>
<TR><TD ALIGN=RIGHT><INPUT TYPE="checkbox" NAME="QUE" VALUE="1276.703588 from(639.359070,2+) intensity(2533903.7500) title(File5286%20Spectrum7362%20scans%3a%2011485) rtinseconds(2451) scans(11485) index(7221) query(2453)" CHECKED></TD><TD ALIGN=RIGHT><TT><A HREF="peptide_view.pl?file=..%2Fdata%2F20210430%2FF010406.dat&query=2453&hit=1&index=sp%7CcRAP054%7CP04264%7CK2C1_HUMAN&db_idx=1&px=1&section=5&ave_thresh=13&_ignoreionsscorebelow=20&report=0&_sigthreshold=0.05&_msresflags=1035&_msresflags2=256&percolate=-1&percolate_rt=0&_minpeplen=7&sessionID=all_secdisabledsession" TARGET="_blank">2453</A>&nbsp;&nbsp;</TT></TD><TD ALIGN=RIGHT><TT><FONT COLOR=#FF0000><B>   639.3591&nbsp;&nbsp;</B></FONT></TT></TD><TD ALIGN=RIGHT><TT><FONT COLOR=#FF0000><B>  1276.7036&nbsp;&nbsp;</B></FONT></TT></TD><TD ALIGN=RIGHT><TT><FONT COLOR=#FF0000><B>  1276.7027&nbsp;&nbsp;</B></FONT></TT></TD><TD ALIGN=RIGHT NOWRAP><TT><FONT COLOR=#FF0000><B>     0.72&nbsp;</B></FONT></TT></TD><TD ALIGN=RIGHT><TT><FONT COLOR=#FF0000><B>0&nbsp;&nbsp;</B></FONT></TT></TD><TD ALIGN=RIGHT NOWRAP><TT><FONT COLOR=#FF0000><B>70&nbsp;&nbsp;</B></FONT></TT></TD><TD ALIGN=RIGHT NOWRAP><TT><FONT COLOR=#FF0000><B>9.9e-08&nbsp;</B></FONT></TT></TD><TD ALIGN=RIGHT><TT><FONT COLOR=#FF0000><B>1&nbsp;&nbsp;</B></FONT></TT></TD><TD ALIGN=RIGHT><TT><FONT COLOR=#FF0000><B>U&nbsp;&nbsp;&nbsp;</B></FONT></TT></TD><TD NOWRAP><TT><FONT COLOR=#FF0000><B>&nbsp;K.LALDLEIATYR.T</B></FONT></TT></TD></TR>
<TR><TD ALIGN=RIGHT><INPUT TYPE="checkbox" NAME="QUE" VALUE="1299.521828 from(650.768190,2+) intensity(126656.7344) title(File5286%20Spectrum5644%20scans%3a%209592) rtinseconds(2211) scans(9592) index(5515) query(2553)" CHECKED></TD><TD ALIGN=RIGHT><TT><A HREF="peptide_view.pl?file=..%2Fdata%2F20210430%2FF010406.dat&query=2553&hit=1&index=sp%7CcRAP054%7CP04264%7CK2C1_HUMAN&db_idx=1&px=1&section=5&ave_thresh=13&_ignoreionsscorebelow=20&report=0&_sigthreshold=0.05&_msresflags=1035&_msresflags2=256&percolate=-1&percolate_rt=0&_minpeplen=7&sessionID=all_secdisabledsession" TARGET="_blank">2553</A>&nbsp;&nbsp;</TT></TD><TD ALIGN=RIGHT><TT><FONT COLOR=#FF0000><B>   650.7682&nbsp;&nbsp;</B></FONT></TT></TD><TD ALIGN=RIGHT><TT><FONT COLOR=#FF0000><B>  1299.5218&nbsp;&nbsp;</B></FONT></TT></TD><TD ALIGN=RIGHT><TT><FONT COLOR=#FF0000><B>  1299.5224&nbsp;&nbsp;</B></FONT></TT></TD><TD ALIGN=RIGHT NOWRAP><TT><FONT COLOR=#FF0000><B>    -0.40&nbsp;</B></FONT></TT></TD><TD ALIGN=RIGHT><TT><FONT COLOR=#FF0000><B>0&nbsp;&nbsp;</B></FONT></TT></TD><TD ALIGN=RIGHT NOWRAP><TT><FONT COLOR=#FF0000><B>(51)&nbsp;</B></FONT></TT></TD><TD ALIGN=RIGHT NOWRAP><TT><FONT COLOR=#FF0000><B>7.3e-06&nbsp;</B></FONT></TT></TD><TD ALIGN=RIGHT><TT><FONT COLOR=#FF0000><B>1&nbsp;&nbsp;</B></FONT></TT></TD><TD ALIGN=RIGHT><TT><FONT COLOR=#FF0000><B>U&nbsp;&nbsp;&nbsp;</B></FONT></TT></TD><TD NOWRAP><TT><FONT COLOR=#FF0000><B>&nbsp;K.NMQDMVEDYR.N</B></FONT></TT></TD></TR>
<TR><TD ALIGN=RIGHT><INPUT TYPE="checkbox" NAME="QUE" VALUE="1299.522188 from(650.768370,2+) intensity(66998.3203) title(File5286%20Spectrum6226%20scans%3a%2010238) rtinseconds(2294) scans(10238) index(6094) query(2554)" CHECKED></TD><TD ALIGN=RIGHT><TT><A HREF="peptide_view.pl?file=..%2Fdata%2F20210430%2FF010406.dat&query=2554&hit=1&index=sp%7CcRAP054%7CP04264%7CK2C1_HUMAN&db_idx=1&px=1&section=5&ave_thresh=13&_ignoreionsscorebelow=20&report=0&_sigthreshold=0.05&_msresflags=1035&_msresflags2=256&percolate=-1&percolate_rt=0&_minpeplen=7&sessionID=all_secdisabledsession" TARGET="_blank">2554</A>&nbsp;&nbsp;</TT></TD><TD ALIGN=RIGHT><TT><FONT COLOR=#FF0000><B>   650.7684&nbsp;&nbsp;</B></FONT></TT></TD><TD ALIGN=RIGHT><TT><FONT COLOR=#FF0000><B>  1299.5222&nbsp;&nbsp;</B></FONT></TT></TD><TD ALIGN=RIGHT><TT><FONT COLOR=#FF0000><B>  1299.5224&nbsp;&nbsp;</B></FONT></TT></TD><TD ALIGN=RIGHT NOWRAP><TT><FONT COLOR=#FF0000><B>    -0.13&nbsp;</B></FONT></TT></TD><TD ALIGN=RIGHT><TT><FONT COLOR=#FF0000><B>0&nbsp;&nbsp;</B></FONT></TT></TD><TD ALIGN=RIGHT NOWRAP><TT><FONT COLOR=#FF0000><B>(36)&nbsp;</B></FONT></TT></TD><TD ALIGN=RIGHT NOWRAP><TT><FONT COLOR=#FF0000><B>0.00027&nbsp;</B></FONT></TT></TD><TD ALIGN=RIGHT><TT><FONT COLOR=#FF0000><B>1&nbsp;&nbsp;</B></FONT></TT></TD><TD ALIGN=RIGHT><TT><FONT COLOR=#FF0000><B>U&nbsp;&nbsp;&nbsp;</B></FONT></TT></TD><TD NOWRAP><TT><FONT COLOR=#FF0000><B>&nbsp;K.NMQDMVEDYR.N</B></FONT></TT></TD></TR>
<TR><TD ALIGN=RIGHT><INPUT TYPE="checkbox" NAME="QUE" VALUE="1299.523408 from(650.768980,2+) intensity(920138.3125) title(File5286%20Spectrum5036%20scans%3a%208915) rtinseconds(2124) scans(8915) index(4909) query(2555)" CHECKED></TD><TD ALIGN=RIGHT><TT><A HREF="peptide_view.pl?file=..%2Fdata%2F20210430%2FF010406.dat&query=2555&hit=1&index=sp%7CcRAP054%7CP04264%7CK2C1_HUMAN&db_idx=1&px=1&section=5&ave_thresh=13&_ignoreionsscorebelow=20&report=0&_sigthreshold=0.05&_msresflags=1035&_msresflags2=256&percolate=-1&percolate_rt=0&_minpeplen=7&sessionID=all_secdisabledsession" TARGET="_blank">2555</A>&nbsp;&nbsp;</TT></TD><TD ALIGN=RIGHT><TT><FONT COLOR=#FF0000><B>   650.7690&nbsp;&nbsp;</B></FONT></TT></TD><TD ALIGN=RIGHT><TT><FONT COLOR=#FF0000><B>  1299.5234&nbsp;&nbsp;</B></FONT></TT></TD><TD ALIGN=RIGHT><TT><FONT COLOR=#FF0000><B>  1299.5224&nbsp;&nbsp;</B></FONT></TT></TD><TD ALIGN=RIGHT NOWRAP><TT><FONT COLOR=#FF0000><B>     0.81&nbsp;</B></FONT></TT></TD><TD ALIGN=RIGHT><TT><FONT COLOR=#FF0000><B>0&nbsp;&nbsp;</B></FONT></TT></TD><TD ALIGN=RIGHT NOWRAP><TT><FONT COLOR=#FF0000><B>(63)&nbsp;</B></FONT></TT></TD><TD ALIGN=RIGHT NOWRAP><TT><FONT COLOR=#FF0000><B>5.1e-07&nbsp;</B></FONT></TT></TD><TD ALIGN=RIGHT><TT><FONT COLOR=#FF0000><B>1&nbsp;&nbsp;</B></FONT></TT></TD><TD ALIGN=RIGHT><TT><FONT COLOR=#FF0000><B>U&nbsp;&nbsp;&nbsp;</B></FONT></TT></TD><TD NOWRAP><TT><FONT COLOR=#FF0000><B>&nbsp;K.NMQDMVEDYR.N</B></FONT></TT></TD></TR>
<TR><TD ALIGN=RIGHT><INPUT TYPE="checkbox" NAME="QUE" VALUE="1300.507168 from(651.260860,2+) intensity(359685.0938) title(File5286%20Spectrum6266%20scans%3a%2010283) rtinseconds(2299) scans(10283) index(6134) query(2561)" CHECKED></TD><TD ALIGN=RIGHT><TT><A HREF="peptide_view.pl?file=..%2Fdata%2F20210430%2FF010406.dat&query=2561&hit=1&index=sp%7CcRAP054%7CP04264%7CK2C1_HUMAN&db_idx=1&px=1&section=5&ave_thresh=13&_ignoreionsscorebelow=20&report=0&_sigthreshold=0.05&_msresflags=1035&_msresflags2=256&percolate=-1&percolate_rt=0&_minpeplen=7&sessionID=all_secdisabledsession" TARGET="_blank">2561</A>&nbsp;&nbsp;</TT></TD><TD ALIGN=RIGHT><TT><FONT COLOR=#FF0000><B>   651.2609&nbsp;&nbsp;</B></FONT></TT></TD><TD ALIGN=RIGHT><TT><FONT COLOR=#FF0000><B>  1300.5072&nbsp;&nbsp;</B></FONT></TT></TD><TD ALIGN=RIGHT><TT><FONT COLOR=#FF0000><B>  1300.5064&nbsp;&nbsp;</B></FONT></TT></TD><TD ALIGN=RIGHT NOWRAP><TT><FONT COLOR=#FF0000><B>     0.62&nbsp;</B></FONT></TT></TD><TD ALIGN=RIGHT><TT><FONT COLOR=#FF0000><B>0&nbsp;&nbsp;</B></FONT></TT></TD><TD ALIGN=RIGHT NOWRAP><TT><FONT COLOR=#FF0000><B>71&nbsp;&nbsp;</B></FONT></TT></TD><TD ALIGN=RIGHT NOWRAP><TT><FONT COLOR=#FF0000><B>7.2e-08&nbsp;</B></FONT></TT></TD><TD ALIGN=RIGHT><TT><FONT COLOR=#FF0000><B>1&nbsp;&nbsp;</B></FONT></TT></TD><TD ALIGN=RIGHT><TT><FONT COLOR=#FF0000><B>U&nbsp;&nbsp;&nbsp;</B></FONT></TT></TD><TD NOWRAP><TT><FONT COLOR=#FF0000><B>&nbsp;K.<U>N</U>MQDMVEDYR.N + Deamidated (NQ)</B></FONT></TT></TD></TR>
<TR><TD ALIGN=RIGHT><INPUT TYPE="checkbox" NAME="QUE" VALUE="1301.691702 from(434.904510,3+) intensity(151179.5469) title(File5286%20Spectrum3158%20scans%3a%206763) rtinseconds(1837) scans(6763) index(3039) query(2568)" CHECKED></TD><TD ALIGN=RIGHT><TT><A HREF="peptide_view.pl?file=..%2Fdata%2F20210430%2FF010406.dat&query=2568&hit=1&index=sp%7CcRAP054%7CP04264%7CK2C1_HUMAN&db_idx=1&px=1&section=5&ave_thresh=13&_ignoreionsscorebelow=20&report=0&_sigthreshold=0.05&_msresflags=1035&_msresflags2=256&percolate=-1&percolate_rt=0&_minpeplen=7&sessionID=all_secdisabledsession" TARGET="_blank">2568</A>&nbsp;&nbsp;</TT></TD><TD ALIGN=RIGHT><TT><FONT COLOR=#FF0000><B>   434.9045&nbsp;&nbsp;</B></FONT></TT></TD><TD ALIGN=RIGHT><TT><FONT COLOR=#FF0000><B>  1301.6917&nbsp;&nbsp;</B></FONT></TT></TD><TD ALIGN=RIGHT><TT><FONT COLOR=#FF0000><B>  1301.6939&nbsp;&nbsp;</B></FONT></TT></TD><TD ALIGN=RIGHT NOWRAP><TT><FONT COLOR=#FF0000><B>    -1.67&nbsp;</B></FONT></TT></TD><TD ALIGN=RIGHT><TT><FONT COLOR=#FF0000><B>1&nbsp;&nbsp;</B></FONT></TT></TD><TD ALIGN=RIGHT NOWRAP><TT><FONT COLOR=#FF0000><B>78&nbsp;&nbsp;</B></FONT></TT></TD><TD ALIGN=RIGHT NOWRAP><TT><FONT COLOR=#FF0000><B>1.6e-08&nbsp;</B></FONT></TT></TD><TD ALIGN=RIGHT><TT><FONT COLOR=#FF0000><B>1&nbsp;&nbsp;</B></FONT></TT></TD><TD ALIGN=RIGHT><TT><FONT COLOR=#FF0000><B>U&nbsp;&nbsp;&nbsp;</B></FONT></TT></TD><TD NOWRAP><TT><FONT COLOR=#FF0000><B>&nbsp;R.NSKIEISELNR.V</B></FONT></TT></TD></TR>
<TR><TD ALIGN=RIGHT><INPUT TYPE="checkbox" NAME="QUE" VALUE="1301.708828 from(651.861690,2+) intensity(148588944.0000) title(File5286%20Spectrum7440%20scans%3a%2011570) rtinseconds(2462) scans(11570) index(7299) query(2570)" CHECKED></TD><TD ALIGN=RIGHT><TT><A HREF="peptide_view.pl?file=..%2Fdata%2F20210430%2FF010406.dat&query=2570&hit=1&index=sp%7CcRAP054%7CP04264%7CK2C1_HUMAN&db_idx=1&px=1&section=5&ave_thresh=13&_ignoreionsscorebelow=20&report=0&_sigthreshold=0.05&_msresflags=1035&_msresflags2=256&percolate=-1&percolate_rt=0&_minpeplen=7&sessionID=all_secdisabledsession" TARGET="_blank">2570</A>&nbsp;&nbsp;</TT></TD><TD ALIGN=RIGHT><TT><FONT COLOR=#FF0000><B>   651.8617&nbsp;&nbsp;</B></FONT></TT></TD><TD ALIGN=RIGHT><TT><FONT COLOR=#FF0000><B>  1301.7088&nbsp;&nbsp;</B></FONT></TT></TD><TD ALIGN=RIGHT><TT><FONT COLOR=#FF0000><B>  1301.7078&nbsp;&nbsp;</B></FONT></TT></TD><TD ALIGN=RIGHT NOWRAP><TT><FONT COLOR=#FF0000><B>     0.77&nbsp;</B></FONT></TT></TD><TD ALIGN=RIGHT><TT><FONT COLOR=#FF0000><B>0&nbsp;&nbsp;</B></FONT></TT></TD><TD ALIGN=RIGHT NOWRAP><TT><FONT COLOR=#FF0000><B>71&nbsp;&nbsp;</B></FONT></TT></TD><TD ALIGN=RIGHT NOWRAP><TT><FONT COLOR=#FF0000><B>8.4e-08&nbsp;</B></FONT></TT></TD><TD ALIGN=RIGHT><TT><FONT COLOR=#FF0000><B>1&nbsp;&nbsp;</B></FONT></TT></TD><TD ALIGN=RIGHT><TT><FONT COLOR=#FF0000><B>U&nbsp;&nbsp;&nbsp;</B></FONT></TT></TD><TD NOWRAP><TT><FONT COLOR=#FF0000><B>&nbsp;R.SLDLDSIIAEVK.A</B></FONT></TT></TD></TR>
<TR><TD ALIGN=RIGHT><INPUT TYPE="checkbox" NAME="QUE" VALUE="1301.708968 from(651.861760,2+) intensity(57860.6133) title(File5286%20Spectrum8770%20scans%3a%2014524) rtinseconds(3258) scans(14524) index(8474) query(2571)" CHECKED></TD><TD ALIGN=RIGHT><TT><A HREF="peptide_view.pl?file=..%2Fdata%2F20210430%2FF010406.dat&query=2571&hit=1&index=sp%7CcRAP054%7CP04264%7CK2C1_HUMAN&db_idx=1&px=1&section=5&ave_thresh=13&_ignoreionsscorebelow=20&report=0&_sigthreshold=0.05&_msresflags=1035&_msresflags2=256&percolate=-1&percolate_rt=0&_minpeplen=7&sessionID=all_secdisabledsession" TARGET="_blank">2571</A>&nbsp;&nbsp;</TT></TD><TD ALIGN=RIGHT><TT><FONT COLOR=#FF0000><B>   651.8618&nbsp;&nbsp;</B></FONT></TT></TD><TD ALIGN=RIGHT><TT><FONT COLOR=#FF0000><B>  1301.7090&nbsp;&nbsp;</B></FONT></TT></TD><TD ALIGN=RIGHT><TT><FONT COLOR=#FF0000><B>  1301.7078&nbsp;&nbsp;</B></FONT></TT></TD><TD ALIGN=RIGHT NOWRAP><TT><FONT COLOR=#FF0000><B>     0.88&nbsp;</B></FONT></TT></TD><TD ALIGN=RIGHT><TT><FONT COLOR=#FF0000><B>0&nbsp;&nbsp;</B></FONT></TT></TD><TD ALIGN=RIGHT NOWRAP><TT><FONT COLOR=#FF0000><B>(24)&nbsp;</B></FONT></TT></TD><TD ALIGN=RIGHT NOWRAP><TT><FONT COLOR=#FF0000><B>0.0045&nbsp;</B></FONT></TT></TD><TD ALIGN=RIGHT><TT><FONT COLOR=#FF0000><B>1&nbsp;&nbsp;</B></FONT></TT></TD><TD ALIGN=RIGHT><TT><FONT COLOR=#FF0000><B>U&nbsp;&nbsp;&nbsp;</B></FONT></TT></TD><TD NOWRAP><TT><FONT COLOR=#FF0000><B>&nbsp;R.SLDLDSIIAEVK.A</B></FONT></TT></TD></TR>
<TR><TD ALIGN=RIGHT><INPUT TYPE="checkbox" NAME="QUE" VALUE="1301.708968 from(651.861760,2+) intensity(227138.6719) title(File5286%20Spectrum7793%20scans%3a%2012022) rtinseconds(2532) scans(12022) index(7644) query(2572)" CHECKED></TD><TD ALIGN=RIGHT><TT><A HREF="peptide_view.pl?file=..%2Fdata%2F20210430%2FF010406.dat&query=2572&hit=1&index=sp%7CcRAP054%7CP04264%7CK2C1_HUMAN&db_idx=1&px=1&section=5&ave_thresh=13&_ignoreionsscorebelow=20&report=0&_sigthreshold=0.05&_msresflags=1035&_msresflags2=256&percolate=-1&percolate_rt=0&_minpeplen=7&sessionID=all_secdisabledsession" TARGET="_blank">2572</A>&nbsp;&nbsp;</TT></TD><TD ALIGN=RIGHT><TT><FONT COLOR=#FF0000><B>   651.8618&nbsp;&nbsp;</B></FONT></TT></TD><TD ALIGN=RIGHT><TT><FONT COLOR=#FF0000><B>  1301.7090&nbsp;&nbsp;</B></FONT></TT></TD><TD ALIGN=RIGHT><TT><FONT COLOR=#FF0000><B>  1301.7078&nbsp;&nbsp;</B></FONT></TT></TD><TD ALIGN=RIGHT NOWRAP><TT><FONT COLOR=#FF0000><B>     0.88&nbsp;</B></FONT></TT></TD><TD ALIGN=RIGHT><TT><FONT COLOR=#FF0000><B>0&nbsp;&nbsp;</B></FONT></TT></TD><TD ALIGN=RIGHT NOWRAP><TT><FONT COLOR=#FF0000><B>(58)&nbsp;</B></FONT></TT></TD><TD ALIGN=RIGHT NOWRAP><TT><FONT COLOR=#FF0000><B>1.4e-06&nbsp;</B></FONT></TT></TD><TD ALIGN=RIGHT><TT><FONT COLOR=#FF0000><B>1&nbsp;&nbsp;</B></FONT></TT></TD><TD ALIGN=RIGHT><TT><FONT COLOR=#FF0000><B>U&nbsp;&nbsp;&nbsp;</B></FONT></TT></TD><TD NOWRAP><TT><FONT COLOR=#FF0000><B>&nbsp;R.SLDLDSIIAEVK.A</B></FONT></TT></TD></TR>
<TR><TD ALIGN=RIGHT><INPUT TYPE="checkbox" NAME="QUE" VALUE="1301.710428 from(651.862490,2+) intensity(1217488.6250) title(File5286%20Spectrum6724%20scans%3a%2010787) rtinseconds(2363) scans(10787) index(6590) query(2575)" CHECKED></TD><TD ALIGN=RIGHT><TT><A HREF="peptide_view.pl?file=..%2Fdata%2F20210430%2FF010406.dat&query=2575&hit=1&index=sp%7CcRAP054%7CP04264%7CK2C1_HUMAN&db_idx=1&px=1&section=5&ave_thresh=13&_ignoreionsscorebelow=20&report=0&_sigthreshold=0.05&_msresflags=1035&_msresflags2=256&percolate=-1&percolate_rt=0&_minpeplen=7&sessionID=all_secdisabledsession" TARGET="_blank">2575</A>&nbsp;&nbsp;</TT></TD><TD ALIGN=RIGHT><TT><FONT COLOR=#FF0000><B>   651.8625&nbsp;&nbsp;</B></FONT></TT></TD><TD ALIGN=RIGHT><TT><FONT COLOR=#FF0000><B>  1301.7104&nbsp;&nbsp;</B></FONT></TT></TD><TD ALIGN=RIGHT><TT><FONT COLOR=#FF0000><B>  1301.7078&nbsp;&nbsp;</B></FONT></TT></TD><TD ALIGN=RIGHT NOWRAP><TT><FONT COLOR=#FF0000><B>     2.00&nbsp;</B></FONT></TT></TD><TD ALIGN=RIGHT><TT><FONT COLOR=#FF0000><B>0&nbsp;&nbsp;</B></FONT></TT></TD><TD ALIGN=RIGHT NOWRAP><TT><FONT COLOR=#FF0000><B>(64)&nbsp;</B></FONT></TT></TD><TD ALIGN=RIGHT NOWRAP><TT><FONT COLOR=#FF0000><B>3.7e-07&nbsp;</B></FONT></TT></TD><TD ALIGN=RIGHT><TT><FONT COLOR=#FF0000><B>1&nbsp;&nbsp;</B></FONT></TT></TD><TD ALIGN=RIGHT><TT><FONT COLOR=#FF0000><B>U&nbsp;&nbsp;&nbsp;</B></FONT></TT></TD><TD NOWRAP><TT><FONT COLOR=#FF0000><B>&nbsp;R.SLDLDSIIAEVK.A</B></FONT></TT></TD></TR>
<TR><TD ALIGN=RIGHT><INPUT TYPE="checkbox" NAME="QUE" VALUE="1307.646672 from(436.889500,3+) intensity(330931.0000) title(File5286%20Spectrum1867%20scans%3a%205288) rtinseconds(1640) scans(5288) index(1773) query(2607)" CHECKED></TD><TD ALIGN=RIGHT><TT><A HREF="peptide_view.pl?file=..%2Fdata%2F20210430%2FF010406.dat&query=2607&hit=1&index=sp%7CcRAP054%7CP04264%7CK2C1_HUMAN&db_idx=1&px=1&section=5&ave_thresh=13&_ignoreionsscorebelow=20&report=0&_sigthreshold=0.05&_msresflags=1035&_msresflags2=256&percolate=-1&percolate_rt=0&_minpeplen=7&sessionID=all_secdisabledsession" TARGET="_blank">2607</A>&nbsp;&nbsp;</TT></TD><TD ALIGN=RIGHT><TT><FONT COLOR=#FF0000><B>   436.8895&nbsp;&nbsp;</B></FONT></TT></TD><TD ALIGN=RIGHT><TT><FONT COLOR=#FF0000><B>  1307.6467&nbsp;&nbsp;</B></FONT></TT></TD><TD ALIGN=RIGHT><TT><FONT COLOR=#FF0000><B>  1307.6469&nbsp;&nbsp;</B></FONT></TT></TD><TD ALIGN=RIGHT NOWRAP><TT><FONT COLOR=#FF0000><B>    -0.20&nbsp;</B></FONT></TT></TD><TD ALIGN=RIGHT><TT><FONT COLOR=#FF0000><B>2&nbsp;&nbsp;</B></FONT></TT></TD><TD ALIGN=RIGHT NOWRAP><TT><FONT COLOR=#FF0000><B>(43)&nbsp;</B></FONT></TT></TD><TD ALIGN=RIGHT NOWRAP><TT><FONT COLOR=#FF0000><B>4.5e-05&nbsp;</B></FONT></TT></TD><TD ALIGN=RIGHT><TT><FONT COLOR=#FF0000><B>1&nbsp;&nbsp;</B></FONT></TT></TD><TD ALIGN=RIGHT><TT><FONT COLOR=#FF0000><B>U&nbsp;&nbsp;&nbsp;</B></FONT></TT></TD><TD NOWRAP><TT><FONT COLOR=#FF0000><B>&nbsp;R.NKYEDEINKR.T</B></FONT></TT></TD></TR>
<TR><TD ALIGN=RIGHT><INPUT TYPE="checkbox" NAME="QUE" VALUE="1307.647212 from(436.889680,3+) intensity(186919.5000) title(File5286%20Spectrum562%20scans%3a%203725) rtinseconds(1420) scans(3725) index(555) query(2608)" CHECKED></TD><TD ALIGN=RIGHT><TT><A HREF="peptide_view.pl?file=..%2Fdata%2F20210430%2FF010406.dat&query=2608&hit=1&index=sp%7CcRAP054%7CP04264%7CK2C1_HUMAN&db_idx=1&px=1&section=5&ave_thresh=13&_ignoreionsscorebelow=20&report=0&_sigthreshold=0.05&_msresflags=1035&_msresflags2=256&percolate=-1&percolate_rt=0&_minpeplen=7&sessionID=all_secdisabledsession" TARGET="_blank">2608</A>&nbsp;&nbsp;</TT></TD><TD ALIGN=RIGHT><TT><FONT COLOR=#FF0000><B>   436.8897&nbsp;&nbsp;</B></FONT></TT></TD><TD ALIGN=RIGHT><TT><FONT COLOR=#FF0000><B>  1307.6472&nbsp;&nbsp;</B></FONT></TT></TD><TD ALIGN=RIGHT><TT><FONT COLOR=#FF0000><B>  1307.6469&nbsp;&nbsp;</B></FONT></TT></TD><TD ALIGN=RIGHT NOWRAP><TT><FONT COLOR=#FF0000><B>     0.22&nbsp;</B></FONT></TT></TD><TD ALIGN=RIGHT><TT><FONT COLOR=#FF0000><B>2&nbsp;&nbsp;</B></FONT></TT></TD><TD ALIGN=RIGHT NOWRAP><TT><FONT COLOR=#FF0000><B>(26)&nbsp;</B></FONT></TT></TD><TD ALIGN=RIGHT NOWRAP><TT><FONT COLOR=#FF0000><B>0.0028&nbsp;</B></FONT></TT></TD><TD ALIGN=RIGHT><TT><FONT COLOR=#FF0000><B>1&nbsp;&nbsp;</B></FONT></TT></TD><TD ALIGN=RIGHT><TT><FONT COLOR=#FF0000><B>U&nbsp;&nbsp;&nbsp;</B></FONT></TT></TD><TD NOWRAP><TT><FONT COLOR=#FF0000><B>&nbsp;R.NKYEDEINKR.T</B></FONT></TT></TD></TR>
<TR><TD ALIGN=RIGHT><INPUT TYPE="checkbox" NAME="QUE" VALUE="1307.647482 from(436.889770,3+) intensity(111602.1484) title(File5286%20Spectrum2374%20scans%3a%205874) rtinseconds(1719) scans(5874) index(2257) query(2609)" CHECKED></TD><TD ALIGN=RIGHT><TT><A HREF="peptide_view.pl?file=..%2Fdata%2F20210430%2FF010406.dat&query=2609&hit=1&index=sp%7CcRAP054%7CP04264%7CK2C1_HUMAN&db_idx=1&px=1&section=5&ave_thresh=13&_ignoreionsscorebelow=20&report=0&_sigthreshold=0.05&_msresflags=1035&_msresflags2=256&percolate=-1&percolate_rt=0&_minpeplen=7&sessionID=all_secdisabledsession" TARGET="_blank">2609</A>&nbsp;&nbsp;</TT></TD><TD ALIGN=RIGHT><TT><FONT COLOR=#FF0000><B>   436.8898&nbsp;&nbsp;</B></FONT></TT></TD><TD ALIGN=RIGHT><TT><FONT COLOR=#FF0000><B>  1307.6475&nbsp;&nbsp;</B></FONT></TT></TD><TD ALIGN=RIGHT><TT><FONT COLOR=#FF0000><B>  1307.6469&nbsp;&nbsp;</B></FONT></TT></TD><TD ALIGN=RIGHT NOWRAP><TT><FONT COLOR=#FF0000><B>     0.42&nbsp;</B></FONT></TT></TD><TD ALIGN=RIGHT><TT><FONT COLOR=#FF0000><B>2&nbsp;&nbsp;</B></FONT></TT></TD><TD ALIGN=RIGHT NOWRAP><TT><FONT COLOR=#FF0000><B>(33)&nbsp;</B></FONT></TT></TD><TD ALIGN=RIGHT NOWRAP><TT><FONT COLOR=#FF0000><B>0.00047&nbsp;</B></FONT></TT></TD><TD ALIGN=RIGHT><TT><FONT COLOR=#FF0000><B>1&nbsp;&nbsp;</B></FONT></TT></TD><TD ALIGN=RIGHT><TT><FONT COLOR=#FF0000><B>U&nbsp;&nbsp;&nbsp;</B></FONT></TT></TD><TD NOWRAP><TT><FONT COLOR=#FF0000><B>&nbsp;R.NKYEDEINKR.T</B></FONT></TT></TD></TR>
<TR><TD ALIGN=RIGHT><INPUT TYPE="checkbox" NAME="QUE" VALUE="1307.648202 from(436.890010,3+) intensity(13397104.0000) title(File5286%20Spectrum1297%20scans%3a%204637) rtinseconds(1554) scans(4637) index(1223) query(2610)" CHECKED></TD><TD ALIGN=RIGHT><TT><A HREF="peptide_view.pl?file=..%2Fdata%2F20210430%2FF010406.dat&query=2610&hit=1&index=sp%7CcRAP054%7CP04264%7CK2C1_HUMAN&db_idx=1&px=1&section=5&ave_thresh=13&_ignoreionsscorebelow=20&report=0&_sigthreshold=0.05&_msresflags=1035&_msresflags2=256&percolate=-1&percolate_rt=0&_minpeplen=7&sessionID=all_secdisabledsession" TARGET="_blank">2610</A>&nbsp;&nbsp;</TT></TD><TD ALIGN=RIGHT><TT><FONT COLOR=#FF0000><B>   436.8900&nbsp;&nbsp;</B></FONT></TT></TD><TD ALIGN=RIGHT><TT><FONT COLOR=#FF0000><B>  1307.6482&nbsp;&nbsp;</B></FONT></TT></TD><TD ALIGN=RIGHT><TT><FONT COLOR=#FF0000><B>  1307.6469&nbsp;&nbsp;</B></FONT></TT></TD><TD ALIGN=RIGHT NOWRAP><TT><FONT COLOR=#FF0000><B>     0.98&nbsp;</B></FONT></TT></TD><TD ALIGN=RIGHT><TT><FONT COLOR=#FF0000><B>2&nbsp;&nbsp;</B></FONT></TT></TD><TD ALIGN=RIGHT NOWRAP><TT><FONT COLOR=#FF0000><B>(49)&nbsp;</B></FONT></TT></TD><TD ALIGN=RIGHT NOWRAP><TT><FONT COLOR=#FF0000><B>1.3e-05&nbsp;</B></FONT></TT></TD><TD ALIGN=RIGHT><TT><FONT COLOR=#FF0000><B>1&nbsp;&nbsp;</B></FONT></TT></TD><TD ALIGN=RIGHT><TT><FONT COLOR=#FF0000><B>U&nbsp;&nbsp;&nbsp;</B></FONT></TT></TD><TD NOWRAP><TT><FONT COLOR=#FF0000><B>&nbsp;R.NKYEDEINKR.T</B></FONT></TT></TD></TR>
<TR><TD ALIGN=RIGHT><INPUT TYPE="checkbox" NAME="QUE" VALUE="1308.628302 from(437.216710,3+) intensity(1217809.3750) title(File5286%20Spectrum1557%20scans%3a%204935) rtinseconds(1594) scans(4935) index(1473) query(2615)" CHECKED></TD><TD ALIGN=RIGHT><TT><A HREF="peptide_view.pl?file=..%2Fdata%2F20210430%2FF010406.dat&query=2615&hit=1&index=sp%7CcRAP054%7CP04264%7CK2C1_HUMAN&db_idx=1&px=1&section=5&ave_thresh=13&_ignoreionsscorebelow=20&report=0&_sigthreshold=0.05&_msresflags=1035&_msresflags2=256&percolate=-1&percolate_rt=0&_minpeplen=7&sessionID=all_secdisabledsession" TARGET="_blank">2615</A>&nbsp;&nbsp;</TT></TD><TD ALIGN=RIGHT><TT><FONT COLOR=#FF0000><B>   437.2167&nbsp;&nbsp;</B></FONT></TT></TD><TD ALIGN=RIGHT><TT><FONT COLOR=#FF0000><B>  1308.6283&nbsp;&nbsp;</B></FONT></TT></TD><TD ALIGN=RIGHT><TT><FONT COLOR=#FF0000><B>  1308.6309&nbsp;&nbsp;</B></FONT></TT></TD><TD ALIGN=RIGHT NOWRAP><TT><FONT COLOR=#FF0000><B>    -2.01&nbsp;</B></FONT></TT></TD><TD ALIGN=RIGHT><TT><FONT COLOR=#FF0000><B>2&nbsp;&nbsp;</B></FONT></TT></TD><TD ALIGN=RIGHT NOWRAP><TT><FONT COLOR=#FF0000><B>53&nbsp;&nbsp;</B></FONT></TT></TD><TD ALIGN=RIGHT NOWRAP><TT><FONT COLOR=#FF0000><B>5e-06&nbsp;</B></FONT></TT></TD><TD ALIGN=RIGHT><TT><FONT COLOR=#FF0000><B>1&nbsp;&nbsp;</B></FONT></TT></TD><TD ALIGN=RIGHT><TT><FONT COLOR=#FF0000><B>U&nbsp;&nbsp;&nbsp;</B></FONT></TT></TD><TD NOWRAP><TT><FONT COLOR=#FF0000><B>&nbsp;R.NKYEDEI<U>N</U>KR.T + Deamidated (NQ)</B></FONT></TT></TD></TR>
<TR><TD ALIGN=RIGHT><INPUT TYPE="checkbox" NAME="QUE" VALUE="1308.631662 from(437.217830,3+) intensity(63437.3320) title(File5286%20Spectrum1065%20scans%3a%204365) rtinseconds(1517) scans(4365) index(1019) query(2616)" CHECKED></TD><TD ALIGN=RIGHT><TT><A HREF="peptide_view.pl?file=..%2Fdata%2F20210430%2FF010406.dat&query=2616&hit=1&index=sp%7CcRAP054%7CP04264%7CK2C1_HUMAN&db_idx=1&px=1&section=5&ave_thresh=13&_ignoreionsscorebelow=20&report=0&_sigthreshold=0.05&_msresflags=1035&_msresflags2=256&percolate=-1&percolate_rt=0&_minpeplen=7&sessionID=all_secdisabledsession" TARGET="_blank">2616</A>&nbsp;&nbsp;</TT></TD><TD ALIGN=RIGHT><TT><FONT COLOR=#FF0000><B>   437.2178&nbsp;&nbsp;</B></FONT></TT></TD><TD ALIGN=RIGHT><TT><FONT COLOR=#FF0000><B>  1308.6317&nbsp;&nbsp;</B></FONT></TT></TD><TD ALIGN=RIGHT><TT><FONT COLOR=#FF0000><B>  1308.6309&nbsp;&nbsp;</B></FONT></TT></TD><TD ALIGN=RIGHT NOWRAP><TT><FONT COLOR=#FF0000><B>     0.55&nbsp;</B></FONT></TT></TD><TD ALIGN=RIGHT><TT><FONT COLOR=#FF0000><B>2&nbsp;&nbsp;</B></FONT></TT></TD><TD ALIGN=RIGHT NOWRAP><TT><FONT COLOR=#FF0000><B>(33)&nbsp;</B></FONT></TT></TD><TD ALIGN=RIGHT NOWRAP><TT><FONT COLOR=#FF0000><B>0.00052&nbsp;</B></FONT></TT></TD><TD ALIGN=RIGHT><TT><FONT COLOR=#FF0000><B>1&nbsp;&nbsp;</B></FONT></TT></TD><TD ALIGN=RIGHT><TT><FONT COLOR=#FF0000><B>U&nbsp;&nbsp;&nbsp;</B></FONT></TT></TD><TD NOWRAP><TT><FONT COLOR=#FF0000><B>&nbsp;R.NKYEDEI<U>N</U>KR.T + Deamidated (NQ)</B></FONT></TT></TD></TR>
<TR><TD ALIGN=RIGHT><INPUT TYPE="checkbox" NAME="QUE" VALUE="1315.518168 from(658.766360,2+) intensity(417236.9375) title(File5286%20Spectrum3388%20scans%3a%207026) rtinseconds(1873) scans(7026) index(3267) query(2642)" CHECKED></TD><TD ALIGN=RIGHT><TT><A HREF="peptide_view.pl?file=..%2Fdata%2F20210430%2FF010406.dat&query=2642&hit=1&index=sp%7CcRAP054%7CP04264%7CK2C1_HUMAN&db_idx=1&px=1&section=5&ave_thresh=13&_ignoreionsscorebelow=20&report=0&_sigthreshold=0.05&_msresflags=1035&_msresflags2=256&percolate=-1&percolate_rt=0&_minpeplen=7&sessionID=all_secdisabledsession" TARGET="_blank">2642</A>&nbsp;&nbsp;</TT></TD><TD ALIGN=RIGHT><TT><FONT COLOR=#FF0000><B>   658.7664&nbsp;&nbsp;</B></FONT></TT></TD><TD ALIGN=RIGHT><TT><FONT COLOR=#FF0000><B>  1315.5182&nbsp;&nbsp;</B></FONT></TT></TD><TD ALIGN=RIGHT><TT><FONT COLOR=#FF0000><B>  1315.5173&nbsp;&nbsp;</B></FONT></TT></TD><TD ALIGN=RIGHT NOWRAP><TT><FONT COLOR=#FF0000><B>     0.68&nbsp;</B></FONT></TT></TD><TD ALIGN=RIGHT><TT><FONT COLOR=#FF0000><B>0&nbsp;&nbsp;</B></FONT></TT></TD><TD ALIGN=RIGHT NOWRAP><TT><FONT COLOR=#FF0000><B>(56)&nbsp;</B></FONT></TT></TD><TD ALIGN=RIGHT NOWRAP><TT><FONT COLOR=#FF0000><B>2.7e-06&nbsp;</B></FONT></TT></TD><TD ALIGN=RIGHT><TT><FONT COLOR=#FF0000><B>1&nbsp;&nbsp;</B></FONT></TT></TD><TD ALIGN=RIGHT><TT><FONT COLOR=#FF0000><B>U&nbsp;&nbsp;&nbsp;</B></FONT></TT></TD><TD NOWRAP><TT><FONT COLOR=#FF0000><B>&nbsp;K.N<U>M</U>QDMVEDYR.N + Oxidation (M)</B></FONT></TT></TD></TR>
<TR><TD ALIGN=RIGHT><INPUT TYPE="checkbox" NAME="QUE" VALUE="1315.519748 from(658.767150,2+) intensity(185884.4062) title(File5286%20Spectrum3867%20scans%3a%207593) rtinseconds(1951) scans(7593) index(3742) query(2643)" CHECKED></TD><TD ALIGN=RIGHT><TT><A HREF="peptide_view.pl?file=..%2Fdata%2F20210430%2FF010406.dat&query=2643&hit=1&index=sp%7CcRAP054%7CP04264%7CK2C1_HUMAN&db_idx=1&px=1&section=5&ave_thresh=13&_ignoreionsscorebelow=20&report=0&_sigthreshold=0.05&_msresflags=1035&_msresflags2=256&percolate=-1&percolate_rt=0&_minpeplen=7&sessionID=all_secdisabledsession" TARGET="_blank">2643</A>&nbsp;&nbsp;</TT></TD><TD ALIGN=RIGHT><TT><FONT COLOR=#FF0000><B>   658.7672&nbsp;&nbsp;</B></FONT></TT></TD><TD ALIGN=RIGHT><TT><FONT COLOR=#FF0000><B>  1315.5197&nbsp;&nbsp;</B></FONT></TT></TD><TD ALIGN=RIGHT><TT><FONT COLOR=#FF0000><B>  1315.5173&nbsp;&nbsp;</B></FONT></TT></TD><TD ALIGN=RIGHT NOWRAP><TT><FONT COLOR=#FF0000><B>     1.88&nbsp;</B></FONT></TT></TD><TD ALIGN=RIGHT><TT><FONT COLOR=#FF0000><B>0&nbsp;&nbsp;</B></FONT></TT></TD><TD ALIGN=RIGHT NOWRAP><TT><FONT COLOR=#FF0000><B>(56)&nbsp;</B></FONT></TT></TD><TD ALIGN=RIGHT NOWRAP><TT><FONT COLOR=#FF0000><B>2.3e-06&nbsp;</B></FONT></TT></TD><TD ALIGN=RIGHT><TT><FONT COLOR=#FF0000><B>1&nbsp;&nbsp;</B></FONT></TT></TD><TD ALIGN=RIGHT><TT><FONT COLOR=#FF0000><B>U&nbsp;&nbsp;&nbsp;</B></FONT></TT></TD><TD NOWRAP><TT><FONT COLOR=#FF0000><B>&nbsp;K.NMQD<U>M</U>VEDYR.N + Oxidation (M)</B></FONT></TT></TD></TR>
<TR><TD ALIGN=RIGHT><INPUT TYPE="checkbox" NAME="QUE" VALUE="1330.695612 from(444.572480,3+) intensity(3587387.5000) title(File5286%20Spectrum359%20scans%3a%203471) rtinseconds(1382) scans(3471) index(352) query(2719)" CHECKED></TD><TD ALIGN=RIGHT><TT><A HREF="peptide_view.pl?file=..%2Fdata%2F20210430%2FF010406.dat&query=2719&hit=1&index=sp%7CcRAP054%7CP04264%7CK2C1_HUMAN&db_idx=1&px=1&section=5&ave_thresh=13&_ignoreionsscorebelow=20&report=0&_sigthreshold=0.05&_msresflags=1035&_msresflags2=256&percolate=-1&percolate_rt=0&_minpeplen=7&sessionID=all_secdisabledsession" TARGET="_blank">2719</A>&nbsp;&nbsp;</TT></TD><TD ALIGN=RIGHT><TT><FONT COLOR=#FF0000><B>   444.5725&nbsp;&nbsp;</B></FONT></TT></TD><TD ALIGN=RIGHT><TT><FONT COLOR=#FF0000><B>  1330.6956&nbsp;&nbsp;</B></FONT></TT></TD><TD ALIGN=RIGHT><TT><FONT COLOR=#FF0000><B>  1330.6953&nbsp;&nbsp;</B></FONT></TT></TD><TD ALIGN=RIGHT NOWRAP><TT><FONT COLOR=#FF0000><B>     0.22&nbsp;</B></FONT></TT></TD><TD ALIGN=RIGHT><TT><FONT COLOR=#FF0000><B>2&nbsp;&nbsp;</B></FONT></TT></TD><TD ALIGN=RIGHT NOWRAP><TT><FONT COLOR=#FF0000><B>41&nbsp;&nbsp;</B></FONT></TT></TD><TD ALIGN=RIGHT NOWRAP><TT><FONT COLOR=#FF0000><B>7.7e-05&nbsp;</B></FONT></TT></TD><TD ALIGN=RIGHT><TT><FONT COLOR=#FF0000><B>1&nbsp;&nbsp;</B></FONT></TT></TD><TD ALIGN=RIGHT><TT><FONT COLOR=#FF0000><B>U&nbsp;&nbsp;&nbsp;</B></FONT></TT></TD><TD NOWRAP><TT><FONT COLOR=#FF0000><B>&nbsp;R.RVDQLKSDQSR.L</B></FONT></TT></TD></TR>
<TR><TD ALIGN=RIGHT><INPUT TYPE="checkbox" NAME="QUE" VALUE="1331.513148 from(666.763850,2+) intensity(1419096.1250) title(File5286%20Spectrum2200%20scans%3a%205668) rtinseconds(1691) scans(5668) index(2086) query(2720)" CHECKED></TD><TD ALIGN=RIGHT><TT><A HREF="peptide_view.pl?file=..%2Fdata%2F20210430%2FF010406.dat&query=2720&hit=1&index=sp%7CcRAP054%7CP04264%7CK2C1_HUMAN&db_idx=1&px=1&section=5&ave_thresh=13&_ignoreionsscorebelow=20&report=0&_sigthreshold=0.05&_msresflags=1035&_msresflags2=256&percolate=-1&percolate_rt=0&_minpeplen=7&sessionID=all_secdisabledsession" TARGET="_blank">2720</A>&nbsp;&nbsp;</TT></TD><TD ALIGN=RIGHT><TT><FONT COLOR=#FF0000><B>   666.7639&nbsp;&nbsp;</B></FONT></TT></TD><TD ALIGN=RIGHT><TT><FONT COLOR=#FF0000><B>  1331.5131&nbsp;&nbsp;</B></FONT></TT></TD><TD ALIGN=RIGHT><TT><FONT COLOR=#FF0000><B>  1331.5122&nbsp;&nbsp;</B></FONT></TT></TD><TD ALIGN=RIGHT NOWRAP><TT><FONT COLOR=#FF0000><B>     0.72&nbsp;</B></FONT></TT></TD><TD ALIGN=RIGHT><TT><FONT COLOR=#FF0000><B>0&nbsp;&nbsp;</B></FONT></TT></TD><TD ALIGN=RIGHT NOWRAP><TT><FONT COLOR=#FF0000><B>(53)&nbsp;</B></FONT></TT></TD><TD ALIGN=RIGHT NOWRAP><TT><FONT COLOR=#FF0000><B>4.6e-06&nbsp;</B></FONT></TT></TD><TD ALIGN=RIGHT><TT><FONT COLOR=#FF0000><B>1&nbsp;&nbsp;</B></FONT></TT></TD><TD ALIGN=RIGHT><TT><FONT COLOR=#FF0000><B>U&nbsp;&nbsp;&nbsp;</B></FONT></TT></TD><TD NOWRAP><TT><FONT COLOR=#FF0000><B>&nbsp;K.N<U>M</U>QD<U>M</U>VEDYR.N + 2 Oxidation (M)</B></FONT></TT></TD></TR>
<TR><TD ALIGN=RIGHT><INPUT TYPE="checkbox" NAME="QUE" VALUE="1339.662012 from(447.561280,3+) intensity(1305843.5000) title(File5286%20Spectrum1651%20scans%3a%205047) rtinseconds(1610) scans(5047) index(1564) query(2741)" CHECKED></TD><TD ALIGN=RIGHT><TT><A HREF="peptide_view.pl?file=..%2Fdata%2F20210430%2FF010406.dat&query=2741&hit=1&index=sp%7CcRAP054%7CP04264%7CK2C1_HUMAN&db_idx=1&px=1&section=5&ave_thresh=13&_ignoreionsscorebelow=20&report=0&_sigthreshold=0.05&_msresflags=1035&_msresflags2=256&percolate=-1&percolate_rt=0&_minpeplen=7&sessionID=all_secdisabledsession" TARGET="_blank">2741</A>&nbsp;&nbsp;</TT></TD><TD ALIGN=RIGHT><TT><FONT COLOR=#FF0000><B>   447.5613&nbsp;&nbsp;</B></FONT></TT></TD><TD ALIGN=RIGHT><TT><FONT COLOR=#FF0000><B>  1339.6620&nbsp;&nbsp;</B></FONT></TT></TD><TD ALIGN=RIGHT><TT><FONT COLOR=#FF0000><B>  1339.6619&nbsp;&nbsp;</B></FONT></TT></TD><TD ALIGN=RIGHT NOWRAP><TT><FONT COLOR=#FF0000><B>     0.08&nbsp;</B></FONT></TT></TD><TD ALIGN=RIGHT><TT><FONT COLOR=#FF0000><B>1&nbsp;&nbsp;</B></FONT></TT></TD><TD ALIGN=RIGHT NOWRAP><TT><FONT COLOR=#FF0000><B>42&nbsp;&nbsp;</B></FONT></TT></TD><TD ALIGN=RIGHT NOWRAP><TT><FONT COLOR=#FF0000><B>6.5e-05&nbsp;</B></FONT></TT></TD><TD ALIGN=RIGHT><TT><FONT COLOR=#FF0000><B>1&nbsp;&nbsp;</B></FONT></TT></TD><TD ALIGN=RIGHT><TT><FONT COLOR=#FF0000><B>U&nbsp;&nbsp;&nbsp;</B></FONT></TT></TD><TD NOWRAP><TT><FONT COLOR=#FF0000><B>&nbsp;K.SKAEAESLYQSK.Y</B></FONT></TT></TD></TR>
<TR><TD ALIGN=RIGHT><INPUT TYPE="checkbox" NAME="QUE" VALUE="1339.663548 from(670.839050,2+) intensity(90446.7578) title(File5286%20Spectrum2136%20scans%3a%205597) rtinseconds(1682) scans(5597) index(2027) query(2742)" CHECKED></TD><TD ALIGN=RIGHT><TT><A HREF="peptide_view.pl?file=..%2Fdata%2F20210430%2FF010406.dat&query=2742&hit=1&index=sp%7CcRAP054%7CP04264%7CK2C1_HUMAN&db_idx=1&px=1&section=5&ave_thresh=13&_ignoreionsscorebelow=20&report=0&_sigthreshold=0.05&_msresflags=1035&_msresflags2=256&percolate=-1&percolate_rt=0&_minpeplen=7&sessionID=all_secdisabledsession" TARGET="_blank">2742</A>&nbsp;&nbsp;</TT></TD><TD ALIGN=RIGHT><TT><FONT COLOR=#FF0000><B>   670.8391&nbsp;&nbsp;</B></FONT></TT></TD><TD ALIGN=RIGHT><TT><FONT COLOR=#FF0000><B>  1339.6635&nbsp;&nbsp;</B></FONT></TT></TD><TD ALIGN=RIGHT><TT><FONT COLOR=#FF0000><B>  1339.6619&nbsp;&nbsp;</B></FONT></TT></TD><TD ALIGN=RIGHT NOWRAP><TT><FONT COLOR=#FF0000><B>     1.22&nbsp;</B></FONT></TT></TD><TD ALIGN=RIGHT><TT><FONT COLOR=#FF0000><B>1&nbsp;&nbsp;</B></FONT></TT></TD><TD ALIGN=RIGHT NOWRAP><TT><FONT COLOR=#FF0000><B>(23)&nbsp;</B></FONT></TT></TD><TD ALIGN=RIGHT NOWRAP><TT><FONT COLOR=#FF0000><B>0.005&nbsp;</B></FONT></TT></TD><TD ALIGN=RIGHT><TT><FONT COLOR=#FF0000><B>1&nbsp;&nbsp;</B></FONT></TT></TD><TD ALIGN=RIGHT><TT><FONT COLOR=#FF0000><B>U&nbsp;&nbsp;&nbsp;</B></FONT></TT></TD><TD NOWRAP><TT><FONT COLOR=#FF0000><B>&nbsp;K.SKAEAESLYQSK.Y</B></FONT></TT></TD></TR>
<TR><TD ALIGN=RIGHT><INPUT TYPE="checkbox" NAME="QUE" VALUE="1356.687348 from(679.350950,2+) intensity(5608602.0000) title(File5286%20Spectrum5595%20scans%3a%209539) rtinseconds(2204) scans(9539) index(5466) query(2824)" CHECKED></TD><TD ALIGN=RIGHT><TT><A HREF="peptide_view.pl?file=..%2Fdata%2F20210430%2FF010406.dat&query=2824&hit=1&index=sp%7CcRAP054%7CP04264%7CK2C1_HUMAN&db_idx=1&px=1&section=5&ave_thresh=13&_ignoreionsscorebelow=20&report=0&_sigthreshold=0.05&_msresflags=1035&_msresflags2=256&percolate=-1&percolate_rt=0&_minpeplen=7&sessionID=all_secdisabledsession" TARGET="_blank">2824</A>&nbsp;&nbsp;</TT></TD><TD ALIGN=RIGHT><TT><FONT COLOR=#FF0000><B>   679.3510&nbsp;&nbsp;</B></FONT></TT></TD><TD ALIGN=RIGHT><TT><FONT COLOR=#FF0000><B>  1356.6873&nbsp;&nbsp;</B></FONT></TT></TD><TD ALIGN=RIGHT><TT><FONT COLOR=#FF0000><B>  1356.6885&nbsp;&nbsp;</B></FONT></TT></TD><TD ALIGN=RIGHT NOWRAP><TT><FONT COLOR=#FF0000><B>    -0.83&nbsp;</B></FONT></TT></TD><TD ALIGN=RIGHT><TT><FONT COLOR=#FF0000><B>0&nbsp;&nbsp;</B></FONT></TT></TD><TD ALIGN=RIGHT NOWRAP><TT><FONT COLOR=#FF0000><B>(39)&nbsp;</B></FONT></TT></TD><TD ALIGN=RIGHT NOWRAP><TT><FONT COLOR=#FF0000><B>0.00013&nbsp;</B></FONT></TT></TD><TD ALIGN=RIGHT><TT><FONT COLOR=#FF0000><B>1&nbsp;&nbsp;</B></FONT></TT></TD><TD ALIGN=RIGHT><TT><FONT COLOR=#FF0000><B>U&nbsp;&nbsp;&nbsp;</B></FONT></TT></TD><TD NOWRAP><TT><FONT COLOR=#FF0000><B>&nbsp;K.LNDLEDALQQAK.E</B></FONT></TT></TD></TR>
<TR><TD ALIGN=RIGHT><INPUT TYPE="checkbox" NAME="QUE" VALUE="1356.689308 from(679.351930,2+) intensity(804343.5625) title(File5286%20Spectrum5552%20scans%3a%209492) rtinseconds(2199) scans(9492) index(5423) query(2825)" CHECKED></TD><TD ALIGN=RIGHT><TT><A HREF="peptide_view.pl?file=..%2Fdata%2F20210430%2FF010406.dat&query=2825&hit=1&index=sp%7CcRAP054%7CP04264%7CK2C1_HUMAN&db_idx=1&px=1&section=5&ave_thresh=13&_ignoreionsscorebelow=20&report=0&_sigthreshold=0.05&_msresflags=1035&_msresflags2=256&percolate=-1&percolate_rt=0&_minpeplen=7&sessionID=all_secdisabledsession" TARGET="_blank">2825</A>&nbsp;&nbsp;</TT></TD><TD ALIGN=RIGHT><TT><FONT COLOR=#FF0000><B>   679.3519&nbsp;&nbsp;</B></FONT></TT></TD><TD ALIGN=RIGHT><TT><FONT COLOR=#FF0000><B>  1356.6893&nbsp;&nbsp;</B></FONT></TT></TD><TD ALIGN=RIGHT><TT><FONT COLOR=#FF0000><B>  1356.6885&nbsp;&nbsp;</B></FONT></TT></TD><TD ALIGN=RIGHT NOWRAP><TT><FONT COLOR=#FF0000><B>     0.61&nbsp;</B></FONT></TT></TD><TD ALIGN=RIGHT><TT><FONT COLOR=#FF0000><B>0&nbsp;&nbsp;</B></FONT></TT></TD><TD ALIGN=RIGHT NOWRAP><TT><FONT COLOR=#FF0000><B>78&nbsp;&nbsp;</B></FONT></TT></TD><TD ALIGN=RIGHT NOWRAP><TT><FONT COLOR=#FF0000><B>1.5e-08&nbsp;</B></FONT></TT></TD><TD ALIGN=RIGHT><TT><FONT COLOR=#FF0000><B>1&nbsp;&nbsp;</B></FONT></TT></TD><TD ALIGN=RIGHT><TT><FONT COLOR=#FF0000><B>U&nbsp;&nbsp;&nbsp;</B></FONT></TT></TD><TD NOWRAP><TT><FONT COLOR=#FF0000><B>&nbsp;K.LNDLEDALQQAK.E</B></FONT></TT></TD></TR>
<TR><TD ALIGN=RIGHT><INPUT TYPE="checkbox" NAME="QUE" VALUE="1357.672948 from(679.843750,2+) intensity(377664.4688) title(File5286%20Spectrum5870%20scans%3a%209842) rtinseconds(2243) scans(9842) index(5740) query(2832)" CHECKED></TD><TD ALIGN=RIGHT><TT><A HREF="peptide_view.pl?file=..%2Fdata%2F20210430%2FF010406.dat&query=2832&hit=1&index=sp%7CcRAP054%7CP04264%7CK2C1_HUMAN&db_idx=1&px=1&section=5&ave_thresh=13&_ignoreionsscorebelow=20&report=0&_sigthreshold=0.05&_msresflags=1035&_msresflags2=256&percolate=-1&percolate_rt=0&_minpeplen=7&sessionID=all_secdisabledsession" TARGET="_blank">2832</A>&nbsp;&nbsp;</TT></TD><TD ALIGN=RIGHT><TT><FONT COLOR=#FF0000><B>   679.8438&nbsp;&nbsp;</B></FONT></TT></TD><TD ALIGN=RIGHT><TT><FONT COLOR=#FF0000><B>  1357.6729&nbsp;&nbsp;</B></FONT></TT></TD><TD ALIGN=RIGHT><TT><FONT COLOR=#FF0000><B>  1357.6725&nbsp;&nbsp;</B></FONT></TT></TD><TD ALIGN=RIGHT NOWRAP><TT><FONT COLOR=#FF0000><B>     0.34&nbsp;</B></FONT></TT></TD><TD ALIGN=RIGHT><TT><FONT COLOR=#FF0000><B>0&nbsp;&nbsp;</B></FONT></TT></TD><TD ALIGN=RIGHT NOWRAP><TT><FONT COLOR=#FF0000><B>(54)&nbsp;</B></FONT></TT></TD><TD ALIGN=RIGHT NOWRAP><TT><FONT COLOR=#FF0000><B>3.5e-06&nbsp;</B></FONT></TT></TD><TD ALIGN=RIGHT><TT><FONT COLOR=#FF0000><B>1&nbsp;&nbsp;</B></FONT></TT></TD><TD ALIGN=RIGHT><TT><FONT COLOR=#FF0000><B>U&nbsp;&nbsp;&nbsp;</B></FONT></TT></TD><TD NOWRAP><TT><FONT COLOR=#FF0000><B>&nbsp;K.L<U>N</U>DLEDALQQAK.E + Deamidated (NQ)</B></FONT></TT></TD></TR>
<TR><TD ALIGN=RIGHT><INPUT TYPE="checkbox" NAME="QUE" VALUE="1382.684048 from(692.349300,2+) intensity(563443.5625) title(File5286%20Spectrum7214%20scans%3a%2011323) rtinseconds(2430) scans(11323) index(7074) query(2976)" CHECKED></TD><TD ALIGN=RIGHT><TT><A HREF="peptide_view.pl?file=..%2Fdata%2F20210430%2FF010406.dat&query=2976&hit=1&index=sp%7CcRAP054%7CP04264%7CK2C1_HUMAN&db_idx=1&px=1&section=5&ave_thresh=13&_ignoreionsscorebelow=20&report=0&_sigthreshold=0.05&_msresflags=1035&_msresflags2=256&percolate=-1&percolate_rt=0&_minpeplen=7&sessionID=all_secdisabledsession" TARGET="_blank">2976</A>&nbsp;&nbsp;</TT></TD><TD ALIGN=RIGHT><TT><FONT COLOR=#FF0000><B>   692.3493&nbsp;&nbsp;</B></FONT></TT></TD><TD ALIGN=RIGHT><TT><FONT COLOR=#FF0000><B>  1382.6840&nbsp;&nbsp;</B></FONT></TT></TD><TD ALIGN=RIGHT><TT><FONT COLOR=#FF0000><B>  1382.6830&nbsp;&nbsp;</B></FONT></TT></TD><TD ALIGN=RIGHT NOWRAP><TT><FONT COLOR=#FF0000><B>     0.75&nbsp;</B></FONT></TT></TD><TD ALIGN=RIGHT><TT><FONT COLOR=#FF0000><B>0&nbsp;&nbsp;</B></FONT></TT></TD><TD ALIGN=RIGHT NOWRAP><TT><FONT COLOR=#FF0000><B>71&nbsp;&nbsp;</B></FONT></TT></TD><TD ALIGN=RIGHT NOWRAP><TT><FONT COLOR=#FF0000><B>7.9e-08&nbsp;</B></FONT></TT></TD><TD ALIGN=RIGHT><TT><FONT COLOR=#FF0000><B>1&nbsp;&nbsp;</B></FONT></TT></TD><TD ALIGN=RIGHT><TT><FONT COLOR=#FF0000><B>U&nbsp;&nbsp;&nbsp;</B></FONT></TT></TD><TD NOWRAP><TT><FONT COLOR=#FF0000><B>&nbsp;K.SLNNQFASFIDK.V</B></FONT></TT></TD></TR>
<TR><TD ALIGN=RIGHT><INPUT TYPE="checkbox" NAME="QUE" VALUE="1382.685028 from(692.349790,2+) intensity(136996.2031) title(File5286%20Spectrum6626%20scans%3a%2010680) rtinseconds(2350) scans(10680) index(6492) query(2977)" CHECKED></TD><TD ALIGN=RIGHT><TT><A HREF="peptide_view.pl?file=..%2Fdata%2F20210430%2FF010406.dat&query=2977&hit=1&index=sp%7CcRAP054%7CP04264%7CK2C1_HUMAN&db_idx=1&px=1&section=5&ave_thresh=13&_ignoreionsscorebelow=20&report=0&_sigthreshold=0.05&_msresflags=1035&_msresflags2=256&percolate=-1&percolate_rt=0&_minpeplen=7&sessionID=all_secdisabledsession" TARGET="_blank">2977</A>&nbsp;&nbsp;</TT></TD><TD ALIGN=RIGHT><TT><FONT COLOR=#FF0000><B>   692.3498&nbsp;&nbsp;</B></FONT></TT></TD><TD ALIGN=RIGHT><TT><FONT COLOR=#FF0000><B>  1382.6850&nbsp;&nbsp;</B></FONT></TT></TD><TD ALIGN=RIGHT><TT><FONT COLOR=#FF0000><B>  1382.6830&nbsp;&nbsp;</B></FONT></TT></TD><TD ALIGN=RIGHT NOWRAP><TT><FONT COLOR=#FF0000><B>     1.46&nbsp;</B></FONT></TT></TD><TD ALIGN=RIGHT><TT><FONT COLOR=#FF0000><B>0&nbsp;&nbsp;</B></FONT></TT></TD><TD ALIGN=RIGHT NOWRAP><TT><FONT COLOR=#FF0000><B>(37)&nbsp;</B></FONT></TT></TD><TD ALIGN=RIGHT NOWRAP><TT><FONT COLOR=#FF0000><B>0.00018&nbsp;</B></FONT></TT></TD><TD ALIGN=RIGHT><TT><FONT COLOR=#FF0000><B>1&nbsp;&nbsp;</B></FONT></TT></TD><TD ALIGN=RIGHT><TT><FONT COLOR=#FF0000><B>U&nbsp;&nbsp;&nbsp;</B></FONT></TT></TD><TD NOWRAP><TT><FONT COLOR=#FF0000><B>&nbsp;K.SLNNQFASFIDK.V</B></FONT></TT></TD></TR>
<TR><TD ALIGN=RIGHT><INPUT TYPE="checkbox" NAME="QUE" VALUE="1382.685648 from(692.350100,2+) intensity(44291.2539) title(File5286%20Spectrum5992%20scans%3a%209978) rtinseconds(2260) scans(9978) index(5860) query(2978)" CHECKED></TD><TD ALIGN=RIGHT><TT><A HREF="peptide_view.pl?file=..%2Fdata%2F20210430%2FF010406.dat&query=2978&hit=1&index=sp%7CcRAP054%7CP04264%7CK2C1_HUMAN&db_idx=1&px=1&section=5&ave_thresh=13&_ignoreionsscorebelow=20&report=0&_sigthreshold=0.05&_msresflags=1035&_msresflags2=256&percolate=-1&percolate_rt=0&_minpeplen=7&sessionID=all_secdisabledsession" TARGET="_blank">2978</A>&nbsp;&nbsp;</TT></TD><TD ALIGN=RIGHT><TT><FONT COLOR=#FF0000><B>   692.3501&nbsp;&nbsp;</B></FONT></TT></TD><TD ALIGN=RIGHT><TT><FONT COLOR=#FF0000><B>  1382.6856&nbsp;&nbsp;</B></FONT></TT></TD><TD ALIGN=RIGHT><TT><FONT COLOR=#FF0000><B>  1382.6830&nbsp;&nbsp;</B></FONT></TT></TD><TD ALIGN=RIGHT NOWRAP><TT><FONT COLOR=#FF0000><B>     1.90&nbsp;</B></FONT></TT></TD><TD ALIGN=RIGHT><TT><FONT COLOR=#FF0000><B>0&nbsp;&nbsp;</B></FONT></TT></TD><TD ALIGN=RIGHT NOWRAP><TT><FONT COLOR=#FF0000><B>(21)&nbsp;</B></FONT></TT></TD><TD ALIGN=RIGHT NOWRAP><TT><FONT COLOR=#FF0000><B>0.0085&nbsp;</B></FONT></TT></TD><TD ALIGN=RIGHT><TT><FONT COLOR=#FF0000><B>1&nbsp;&nbsp;</B></FONT></TT></TD><TD ALIGN=RIGHT><TT><FONT COLOR=#FF0000><B>U&nbsp;&nbsp;&nbsp;</B></FONT></TT></TD><TD NOWRAP><TT><FONT COLOR=#FF0000><B>&nbsp;K.SLNNQFASFIDK.V</B></FONT></TT></TD></TR>
<TR><TD ALIGN=RIGHT><INPUT TYPE="checkbox" NAME="QUE" VALUE="1383.667088 from(692.840820,2+) intensity(2016462.7500) title(File5286%20Spectrum7170%20scans%3a%2011275) rtinseconds(2424) scans(11275) index(7031) query(2983)" CHECKED></TD><TD ALIGN=RIGHT><TT><A HREF="peptide_view.pl?file=..%2Fdata%2F20210430%2FF010406.dat&query=2983&hit=1&index=sp%7CcRAP054%7CP04264%7CK2C1_HUMAN&db_idx=1&px=1&section=5&ave_thresh=13&_ignoreionsscorebelow=20&report=0&_sigthreshold=0.05&_msresflags=1035&_msresflags2=256&percolate=-1&percolate_rt=0&_minpeplen=7&sessionID=all_secdisabledsession" TARGET="_blank">2983</A>&nbsp;&nbsp;</TT></TD><TD ALIGN=RIGHT><TT><FONT COLOR=#FF0000><B>   692.8408&nbsp;&nbsp;</B></FONT></TT></TD><TD ALIGN=RIGHT><TT><FONT COLOR=#FF0000><B>  1383.6671&nbsp;&nbsp;</B></FONT></TT></TD><TD ALIGN=RIGHT><TT><FONT COLOR=#FF0000><B>  1383.6670&nbsp;&nbsp;</B></FONT></TT></TD><TD ALIGN=RIGHT NOWRAP><TT><FONT COLOR=#FF0000><B>     0.05&nbsp;</B></FONT></TT></TD><TD ALIGN=RIGHT><TT><FONT COLOR=#FF0000><B>0&nbsp;&nbsp;</B></FONT></TT></TD><TD ALIGN=RIGHT NOWRAP><TT><FONT COLOR=#FF0000><B>(62)&nbsp;</B></FONT></TT></TD><TD ALIGN=RIGHT NOWRAP><TT><FONT COLOR=#FF0000><B>7e-07&nbsp;</B></FONT></TT></TD><TD ALIGN=RIGHT><TT><FONT COLOR=#FF0000><B>1&nbsp;&nbsp;</B></FONT></TT></TD><TD ALIGN=RIGHT><TT><FONT COLOR=#FF0000><B>U&nbsp;&nbsp;&nbsp;</B></FONT></TT></TD><TD NOWRAP><TT><FONT COLOR=#FF0000><B>&nbsp;K.SL<U>N</U>NQFASFIDK.V + Deamidated (NQ)</B></FONT></TT></TD></TR>
<TR><TD ALIGN=RIGHT><INPUT TYPE="checkbox" NAME="QUE" VALUE="1383.667088 from(692.840820,2+) intensity(530862.1250) title(File5286%20Spectrum6639%20scans%3a%2010694) rtinseconds(2352) scans(10694) index(6505) query(2984)" CHECKED></TD><TD ALIGN=RIGHT><TT><A HREF="peptide_view.pl?file=..%2Fdata%2F20210430%2FF010406.dat&query=2984&hit=1&index=sp%7CcRAP054%7CP04264%7CK2C1_HUMAN&db_idx=1&px=1&section=5&ave_thresh=13&_ignoreionsscorebelow=20&report=0&_sigthreshold=0.05&_msresflags=1035&_msresflags2=256&percolate=-1&percolate_rt=0&_minpeplen=7&sessionID=all_secdisabledsession" TARGET="_blank">2984</A>&nbsp;&nbsp;</TT></TD><TD ALIGN=RIGHT><TT><FONT COLOR=#FF0000><B>   692.8408&nbsp;&nbsp;</B></FONT></TT></TD><TD ALIGN=RIGHT><TT><FONT COLOR=#FF0000><B>  1383.6671&nbsp;&nbsp;</B></FONT></TT></TD><TD ALIGN=RIGHT><TT><FONT COLOR=#FF0000><B>  1383.6670&nbsp;&nbsp;</B></FONT></TT></TD><TD ALIGN=RIGHT NOWRAP><TT><FONT COLOR=#FF0000><B>     0.05&nbsp;</B></FONT></TT></TD><TD ALIGN=RIGHT><TT><FONT COLOR=#FF0000><B>0&nbsp;&nbsp;</B></FONT></TT></TD><TD ALIGN=RIGHT NOWRAP><TT><FONT COLOR=#FF0000><B>(65)&nbsp;</B></FONT></TT></TD><TD ALIGN=RIGHT NOWRAP><TT><FONT COLOR=#FF0000><B>2.9e-07&nbsp;</B></FONT></TT></TD><TD ALIGN=RIGHT><TT><FONT COLOR=#FF0000><B>1&nbsp;&nbsp;</B></FONT></TT></TD><TD ALIGN=RIGHT><TT><FONT COLOR=#FF0000><B>U&nbsp;&nbsp;&nbsp;</B></FONT></TT></TD><TD NOWRAP><TT><FONT COLOR=#FF0000><B>&nbsp;K.SLN<U>N</U>QFASFIDK.V + Deamidated (NQ)</B></FONT></TT></TD></TR>
<TR><TD ALIGN=RIGHT><INPUT TYPE="checkbox" NAME="QUE" VALUE="1392.724152 from(465.248660,3+) intensity(137236.9375) title(File5286%20Spectrum4500%20scans%3a%208309) rtinseconds(2045) scans(8309) index(4375) query(3026)" CHECKED></TD><TD ALIGN=RIGHT><TT><A HREF="peptide_view.pl?file=..%2Fdata%2F20210430%2FF010406.dat&query=3026&hit=1&index=sp%7CcRAP054%7CP04264%7CK2C1_HUMAN&db_idx=1&px=1&section=5&ave_thresh=13&_ignoreionsscorebelow=20&report=0&_sigthreshold=0.05&_msresflags=1035&_msresflags2=256&percolate=-1&percolate_rt=0&_minpeplen=7&sessionID=all_secdisabledsession" TARGET="_blank">3026</A>&nbsp;&nbsp;</TT></TD><TD ALIGN=RIGHT><TT><FONT COLOR=#FF0000><B>   465.2487&nbsp;&nbsp;</B></FONT></TT></TD><TD ALIGN=RIGHT><TT><FONT COLOR=#FF0000><B>  1392.7242&nbsp;&nbsp;</B></FONT></TT></TD><TD ALIGN=RIGHT><TT><FONT COLOR=#FF0000><B>  1392.7249&nbsp;&nbsp;</B></FONT></TT></TD><TD ALIGN=RIGHT NOWRAP><TT><FONT COLOR=#FF0000><B>    -0.51&nbsp;</B></FONT></TT></TD><TD ALIGN=RIGHT><TT><FONT COLOR=#FF0000><B>1&nbsp;&nbsp;</B></FONT></TT></TD><TD ALIGN=RIGHT NOWRAP><TT><FONT COLOR=#FF0000><B>(28)&nbsp;</B></FONT></TT></TD><TD ALIGN=RIGHT NOWRAP><TT><FONT COLOR=#FF0000><B>0.0014&nbsp;</B></FONT></TT></TD><TD ALIGN=RIGHT><TT><FONT COLOR=#FF0000><B>1&nbsp;&nbsp;</B></FONT></TT></TD><TD ALIGN=RIGHT><TT><FONT COLOR=#FF0000><B>U&nbsp;&nbsp;&nbsp;</B></FONT></TT></TD><TD NOWRAP><TT><FONT COLOR=#FF0000><B>&nbsp;R.TNAENEFVTIKK.D</B></FONT></TT></TD></TR>
<TR><TD ALIGN=RIGHT><INPUT TYPE="checkbox" NAME="QUE" VALUE="1392.724782 from(465.248870,3+) intensity(2764132.5000) title(File5286%20Spectrum3113%20scans%3a%206712) rtinseconds(1830) scans(6712) index(2994) query(3027)" CHECKED></TD><TD ALIGN=RIGHT><TT><A HREF="peptide_view.pl?file=..%2Fdata%2F20210430%2FF010406.dat&query=3027&hit=1&index=sp%7CcRAP054%7CP04264%7CK2C1_HUMAN&db_idx=1&px=1&section=5&ave_thresh=13&_ignoreionsscorebelow=20&report=0&_sigthreshold=0.05&_msresflags=1035&_msresflags2=256&percolate=-1&percolate_rt=0&_minpeplen=7&sessionID=all_secdisabledsession" TARGET="_blank">3027</A>&nbsp;&nbsp;</TT></TD><TD ALIGN=RIGHT><TT><FONT COLOR=#FF0000><B>   465.2489&nbsp;&nbsp;</B></FONT></TT></TD><TD ALIGN=RIGHT><TT><FONT COLOR=#FF0000><B>  1392.7248&nbsp;&nbsp;</B></FONT></TT></TD><TD ALIGN=RIGHT><TT><FONT COLOR=#FF0000><B>  1392.7249&nbsp;&nbsp;</B></FONT></TT></TD><TD ALIGN=RIGHT NOWRAP><TT><FONT COLOR=#FF0000><B>    -0.06&nbsp;</B></FONT></TT></TD><TD ALIGN=RIGHT><TT><FONT COLOR=#FF0000><B>1&nbsp;&nbsp;</B></FONT></TT></TD><TD ALIGN=RIGHT NOWRAP><TT><FONT COLOR=#FF0000><B>65&nbsp;&nbsp;</B></FONT></TT></TD><TD ALIGN=RIGHT NOWRAP><TT><FONT COLOR=#FF0000><B>3.5e-07&nbsp;</B></FONT></TT></TD><TD ALIGN=RIGHT><TT><FONT COLOR=#FF0000><B>1&nbsp;&nbsp;</B></FONT></TT></TD><TD ALIGN=RIGHT><TT><FONT COLOR=#FF0000><B>U&nbsp;&nbsp;&nbsp;</B></FONT></TT></TD><TD NOWRAP><TT><FONT COLOR=#FF0000><B>&nbsp;R.TNAENEFVTIKK.D</B></FONT></TT></TD></TR>
<TR><TD ALIGN=RIGHT><INPUT TYPE="checkbox" NAME="QUE" VALUE="1392.727362 from(465.249730,3+) intensity(790217.0625) title(File5286%20Spectrum3556%20scans%3a%207226) rtinseconds(1901) scans(7226) index(3435) query(3029)" CHECKED></TD><TD ALIGN=RIGHT><TT><A HREF="peptide_view.pl?file=..%2Fdata%2F20210430%2FF010406.dat&query=3029&hit=1&index=sp%7CcRAP054%7CP04264%7CK2C1_HUMAN&db_idx=1&px=1&section=5&ave_thresh=13&_ignoreionsscorebelow=20&report=0&_sigthreshold=0.05&_msresflags=1035&_msresflags2=256&percolate=-1&percolate_rt=0&_minpeplen=7&sessionID=all_secdisabledsession" TARGET="_blank">3029</A>&nbsp;&nbsp;</TT></TD><TD ALIGN=RIGHT><TT><FONT COLOR=#FF0000><B>   465.2497&nbsp;&nbsp;</B></FONT></TT></TD><TD ALIGN=RIGHT><TT><FONT COLOR=#FF0000><B>  1392.7274&nbsp;&nbsp;</B></FONT></TT></TD><TD ALIGN=RIGHT><TT><FONT COLOR=#FF0000><B>  1392.7249&nbsp;&nbsp;</B></FONT></TT></TD><TD ALIGN=RIGHT NOWRAP><TT><FONT COLOR=#FF0000><B>     1.79&nbsp;</B></FONT></TT></TD><TD ALIGN=RIGHT><TT><FONT COLOR=#FF0000><B>1&nbsp;&nbsp;</B></FONT></TT></TD><TD ALIGN=RIGHT NOWRAP><TT><FONT COLOR=#FF0000><B>(57)&nbsp;</B></FONT></TT></TD><TD ALIGN=RIGHT NOWRAP><TT><FONT COLOR=#FF0000><B>1.8e-06&nbsp;</B></FONT></TT></TD><TD ALIGN=RIGHT><TT><FONT COLOR=#FF0000><B>1&nbsp;&nbsp;</B></FONT></TT></TD><TD ALIGN=RIGHT><TT><FONT COLOR=#FF0000><B>U&nbsp;&nbsp;&nbsp;</B></FONT></TT></TD><TD NOWRAP><TT><FONT COLOR=#FF0000><B>&nbsp;R.TNAENEFVTIKK.D</B></FONT></TT></TD></TR>
<TR><TD ALIGN=RIGHT><INPUT TYPE="checkbox" NAME="QUE" VALUE="1393.711272 from(465.577700,3+) intensity(1651553.7500) title(File5286%20Spectrum3475%20scans%3a%207129) rtinseconds(1887) scans(7129) index(3354) query(3034)" CHECKED></TD><TD ALIGN=RIGHT><TT><A HREF="peptide_view.pl?file=..%2Fdata%2F20210430%2FF010406.dat&query=3034&hit=1&index=sp%7CcRAP054%7CP04264%7CK2C1_HUMAN&db_idx=1&px=1&section=5&ave_thresh=13&_ignoreionsscorebelow=20&report=0&_sigthreshold=0.05&_msresflags=1035&_msresflags2=256&percolate=-1&percolate_rt=0&_minpeplen=7&sessionID=all_secdisabledsession" TARGET="_blank">3034</A>&nbsp;&nbsp;</TT></TD><TD ALIGN=RIGHT><TT><FONT COLOR=#FF0000><B>   465.5777&nbsp;&nbsp;</B></FONT></TT></TD><TD ALIGN=RIGHT><TT><FONT COLOR=#FF0000><B>  1393.7113&nbsp;&nbsp;</B></FONT></TT></TD><TD ALIGN=RIGHT><TT><FONT COLOR=#FF0000><B>  1393.7089&nbsp;&nbsp;</B></FONT></TT></TD><TD ALIGN=RIGHT NOWRAP><TT><FONT COLOR=#FF0000><B>     1.72&nbsp;</B></FONT></TT></TD><TD ALIGN=RIGHT><TT><FONT COLOR=#FF0000><B>1&nbsp;&nbsp;</B></FONT></TT></TD><TD ALIGN=RIGHT NOWRAP><TT><FONT COLOR=#FF0000><B>(59)&nbsp;</B></FONT></TT></TD><TD ALIGN=RIGHT NOWRAP><TT><FONT COLOR=#FF0000><B>1.2e-06&nbsp;</B></FONT></TT></TD><TD ALIGN=RIGHT><TT><FONT COLOR=#FF0000><B>1&nbsp;&nbsp;</B></FONT></TT></TD><TD ALIGN=RIGHT><TT><FONT COLOR=#FF0000><B>U&nbsp;&nbsp;&nbsp;</B></FONT></TT></TD><TD NOWRAP><TT><FONT COLOR=#FF0000><B>&nbsp;R.TNAE<U>N</U>EFVTIKK.D + Deamidated (NQ)</B></FONT></TT></TD></TR>
<TR><TD ALIGN=RIGHT><INPUT TYPE="checkbox" NAME="QUE" VALUE="1393.711768 from(697.863160,2+) intensity(95082.8906) title(File5286%20Spectrum2896%20scans%3a%206472) rtinseconds(1799) scans(6472) index(2777) query(3035)" CHECKED></TD><TD ALIGN=RIGHT><TT><A HREF="peptide_view.pl?file=..%2Fdata%2F20210430%2FF010406.dat&query=3035&hit=1&index=sp%7CcRAP054%7CP04264%7CK2C1_HUMAN&db_idx=1&px=1&section=5&ave_thresh=13&_ignoreionsscorebelow=20&report=0&_sigthreshold=0.05&_msresflags=1035&_msresflags2=256&percolate=-1&percolate_rt=0&_minpeplen=7&sessionID=all_secdisabledsession" TARGET="_blank">3035</A>&nbsp;&nbsp;</TT></TD><TD ALIGN=RIGHT><TT><FONT COLOR=#FF0000><B>   697.8632&nbsp;&nbsp;</B></FONT></TT></TD><TD ALIGN=RIGHT><TT><FONT COLOR=#FF0000><B>  1393.7118&nbsp;&nbsp;</B></FONT></TT></TD><TD ALIGN=RIGHT><TT><FONT COLOR=#FF0000><B>  1393.7089&nbsp;&nbsp;</B></FONT></TT></TD><TD ALIGN=RIGHT NOWRAP><TT><FONT COLOR=#FF0000><B>     2.07&nbsp;</B></FONT></TT></TD><TD ALIGN=RIGHT><TT><FONT COLOR=#FF0000><B>1&nbsp;&nbsp;</B></FONT></TT></TD><TD ALIGN=RIGHT NOWRAP><TT><FONT COLOR=#FF0000><B>(57)&nbsp;</B></FONT></TT></TD><TD ALIGN=RIGHT NOWRAP><TT><FONT COLOR=#FF0000><B>2.1e-06&nbsp;</B></FONT></TT></TD><TD ALIGN=RIGHT><TT><FONT COLOR=#FF0000><B>1&nbsp;&nbsp;</B></FONT></TT></TD><TD ALIGN=RIGHT><TT><FONT COLOR=#FF0000><B>U&nbsp;&nbsp;&nbsp;</B></FONT></TT></TD><TD NOWRAP><TT><FONT COLOR=#FF0000><B>&nbsp;R.TNAE<U>N</U>EFVTIKK.D + Deamidated (NQ)</B></FONT></TT></TD></TR>
<TR><TD ALIGN=RIGHT><INPUT TYPE="checkbox" NAME="QUE" VALUE="1420.733368 from(711.373960,2+) intensity(104913.5000) title(File5286%20Spectrum3498%20scans%3a%207156) rtinseconds(1891) scans(7156) index(3377) query(3173)" CHECKED></TD><TD ALIGN=RIGHT><TT><A HREF="peptide_view.pl?file=..%2Fdata%2F20210430%2FF010406.dat&query=3173&hit=1&index=sp%7CcRAP054%7CP04264%7CK2C1_HUMAN&db_idx=1&px=1&section=5&ave_thresh=13&_ignoreionsscorebelow=20&report=0&_sigthreshold=0.05&_msresflags=1035&_msresflags2=256&percolate=-1&percolate_rt=0&_minpeplen=7&sessionID=all_secdisabledsession" TARGET="_blank">3173</A>&nbsp;&nbsp;</TT></TD><TD ALIGN=RIGHT><TT><FONT COLOR=#FF0000><B>   711.3740&nbsp;&nbsp;</B></FONT></TT></TD><TD ALIGN=RIGHT><TT><FONT COLOR=#FF0000><B>  1420.7334&nbsp;&nbsp;</B></FONT></TT></TD><TD ALIGN=RIGHT><TT><FONT COLOR=#FF0000><B>  1420.7310&nbsp;&nbsp;</B></FONT></TT></TD><TD ALIGN=RIGHT NOWRAP><TT><FONT COLOR=#FF0000><B>     1.65&nbsp;</B></FONT></TT></TD><TD ALIGN=RIGHT><TT><FONT COLOR=#FF0000><B>1&nbsp;&nbsp;</B></FONT></TT></TD><TD ALIGN=RIGHT NOWRAP><TT><FONT COLOR=#FF0000><B>29&nbsp;&nbsp;</B></FONT></TT></TD><TD ALIGN=RIGHT NOWRAP><TT><FONT COLOR=#FF0000><B>0.0012&nbsp;</B></FONT></TT></TD><TD ALIGN=RIGHT><TT><FONT COLOR=#FF0000><B>1&nbsp;&nbsp;</B></FONT></TT></TD><TD ALIGN=RIGHT><TT><FONT COLOR=#FF0000><B>U&nbsp;&nbsp;&nbsp;</B></FONT></TT></TD><TD NOWRAP><TT><FONT COLOR=#FF0000><B>&nbsp;K.RTNAENEFVTIK.K</B></FONT></TT></TD></TR>
<TR><TD ALIGN=RIGHT><INPUT TYPE="checkbox" NAME="QUE" VALUE="1468.836042 from(490.619290,3+) intensity(360855.8125) title(File5286%20Spectrum5217%20scans%3a%209116) rtinseconds(2150) scans(9116) index(5090) query(3384)" CHECKED></TD><TD ALIGN=RIGHT><TT><A HREF="peptide_view.pl?file=..%2Fdata%2F20210430%2FF010406.dat&query=3384&hit=1&index=sp%7CcRAP054%7CP04264%7CK2C1_HUMAN&db_idx=1&px=1&section=5&ave_thresh=13&_ignoreionsscorebelow=20&report=0&_sigthreshold=0.05&_msresflags=1035&_msresflags2=256&percolate=-1&percolate_rt=0&_minpeplen=7&sessionID=all_secdisabledsession" TARGET="_blank">3384</A>&nbsp;&nbsp;</TT></TD><TD ALIGN=RIGHT><TT><FONT COLOR=#FF0000><B>   490.6193&nbsp;&nbsp;</B></FONT></TT></TD><TD ALIGN=RIGHT><TT><FONT COLOR=#FF0000><B>  1468.8360&nbsp;&nbsp;</B></FONT></TT></TD><TD ALIGN=RIGHT><TT><FONT COLOR=#FF0000><B>  1468.8361&nbsp;&nbsp;</B></FONT></TT></TD><TD ALIGN=RIGHT NOWRAP><TT><FONT COLOR=#FF0000><B>    -0.06&nbsp;</B></FONT></TT></TD><TD ALIGN=RIGHT><TT><FONT COLOR=#FF0000><B>1&nbsp;&nbsp;</B></FONT></TT></TD><TD ALIGN=RIGHT NOWRAP><TT><FONT COLOR=#FF0000><B>26&nbsp;&nbsp;</B></FONT></TT></TD><TD ALIGN=RIGHT NOWRAP><TT><FONT COLOR=#FF0000><B>0.0024&nbsp;</B></FONT></TT></TD><TD ALIGN=RIGHT><TT><FONT COLOR=#FF0000><B>1&nbsp;&nbsp;</B></FONT></TT></TD><TD ALIGN=RIGHT><TT><FONT COLOR=#FF0000><B>&nbsp;&nbsp;&nbsp;&nbsp;</B></FONT></TT></TD><TD NOWRAP><TT><FONT COLOR=#FF0000><B>&nbsp;K.IEISELNRVIQR.L</B></FONT></TT></TD></TR>
<TR><TD ALIGN=RIGHT><INPUT TYPE="checkbox" NAME="QUE" VALUE="1474.741788 from(738.378170,2+) intensity(93214.2188) title(File5286%20Spectrum7740%20scans%3a%2011932) rtinseconds(2513) scans(11932) index(7591) query(3415)" CHECKED></TD><TD ALIGN=RIGHT><TT><A HREF="peptide_view.pl?file=..%2Fdata%2F20210430%2FF010406.dat&query=3415&hit=1&index=sp%7CcRAP054%7CP04264%7CK2C1_HUMAN&db_idx=1&px=1&section=5&ave_thresh=13&_ignoreionsscorebelow=20&report=0&_sigthreshold=0.05&_msresflags=1035&_msresflags2=256&percolate=-1&percolate_rt=0&_minpeplen=7&sessionID=all_secdisabledsession" TARGET="_blank">3415</A>&nbsp;&nbsp;</TT></TD><TD ALIGN=RIGHT><TT><FONT COLOR=#FF0000><B>   738.3782&nbsp;&nbsp;</B></FONT></TT></TD><TD ALIGN=RIGHT><TT><FONT COLOR=#FF0000><B>  1474.7418&nbsp;&nbsp;</B></FONT></TT></TD><TD ALIGN=RIGHT><TT><FONT COLOR=#FF0000><B>  1474.7416&nbsp;&nbsp;</B></FONT></TT></TD><TD ALIGN=RIGHT NOWRAP><TT><FONT COLOR=#FF0000><B>     0.12&nbsp;</B></FONT></TT></TD><TD ALIGN=RIGHT><TT><FONT COLOR=#FF0000><B>0&nbsp;&nbsp;</B></FONT></TT></TD><TD ALIGN=RIGHT NOWRAP><TT><FONT COLOR=#FF0000><B>(31)&nbsp;</B></FONT></TT></TD><TD ALIGN=RIGHT NOWRAP><TT><FONT COLOR=#FF0000><B>0.00082&nbsp;</B></FONT></TT></TD><TD ALIGN=RIGHT><TT><FONT COLOR=#FF0000><B>1&nbsp;&nbsp;</B></FONT></TT></TD><TD ALIGN=RIGHT><TT><FONT COLOR=#FF0000><B>U&nbsp;&nbsp;&nbsp;</B></FONT></TT></TD><TD NOWRAP><TT><FONT COLOR=#FF0000><B>&nbsp;K.WELLQQVDTSTR.T</B></FONT></TT></TD></TR>
<TR><TD ALIGN=RIGHT><INPUT TYPE="checkbox" NAME="QUE" VALUE="1474.742768 from(738.378660,2+) intensity(1479571.8750) title(File5286%20Spectrum7293%20scans%3a%2011409) rtinseconds(2441) scans(11409) index(7153) query(3416)" CHECKED></TD><TD ALIGN=RIGHT><TT><A HREF="peptide_view.pl?file=..%2Fdata%2F20210430%2FF010406.dat&query=3416&hit=1&index=sp%7CcRAP054%7CP04264%7CK2C1_HUMAN&db_idx=1&px=1&section=5&ave_thresh=13&_ignoreionsscorebelow=20&report=0&_sigthreshold=0.05&_msresflags=1035&_msresflags2=256&percolate=-1&percolate_rt=0&_minpeplen=7&sessionID=all_secdisabledsession" TARGET="_blank">3416</A>&nbsp;&nbsp;</TT></TD><TD ALIGN=RIGHT><TT><FONT COLOR=#FF0000><B>   738.3787&nbsp;&nbsp;</B></FONT></TT></TD><TD ALIGN=RIGHT><TT><FONT COLOR=#FF0000><B>  1474.7428&nbsp;&nbsp;</B></FONT></TT></TD><TD ALIGN=RIGHT><TT><FONT COLOR=#FF0000><B>  1474.7416&nbsp;&nbsp;</B></FONT></TT></TD><TD ALIGN=RIGHT NOWRAP><TT><FONT COLOR=#FF0000><B>     0.79&nbsp;</B></FONT></TT></TD><TD ALIGN=RIGHT><TT><FONT COLOR=#FF0000><B>0&nbsp;&nbsp;</B></FONT></TT></TD><TD ALIGN=RIGHT NOWRAP><TT><FONT COLOR=#FF0000><B>(77)&nbsp;</B></FONT></TT></TD><TD ALIGN=RIGHT NOWRAP><TT><FONT COLOR=#FF0000><B>1.9e-08&nbsp;</B></FONT></TT></TD><TD ALIGN=RIGHT><TT><FONT COLOR=#FF0000><B>1&nbsp;&nbsp;</B></FONT></TT></TD><TD ALIGN=RIGHT><TT><FONT COLOR=#FF0000><B>U&nbsp;&nbsp;&nbsp;</B></FONT></TT></TD><TD NOWRAP><TT><FONT COLOR=#FF0000><B>&nbsp;K.WELLQQVDTSTR.T</B></FONT></TT></TD></TR>
<TR><TD ALIGN=RIGHT><INPUT TYPE="checkbox" NAME="QUE" VALUE="1474.742888 from(738.378720,2+) intensity(3012720.2500) title(File5286%20Spectrum6528%20scans%3a%2010572) rtinseconds(2336) scans(10572) index(6395) query(3417)" CHECKED></TD><TD ALIGN=RIGHT><TT><A HREF="peptide_view.pl?file=..%2Fdata%2F20210430%2FF010406.dat&query=3417&hit=1&index=sp%7CcRAP054%7CP04264%7CK2C1_HUMAN&db_idx=1&px=1&section=5&ave_thresh=13&_ignoreionsscorebelow=20&report=0&_sigthreshold=0.05&_msresflags=1035&_msresflags2=256&percolate=-1&percolate_rt=0&_minpeplen=7&sessionID=all_secdisabledsession" TARGET="_blank">3417</A>&nbsp;&nbsp;</TT></TD><TD ALIGN=RIGHT><TT><FONT COLOR=#FF0000><B>   738.3787&nbsp;&nbsp;</B></FONT></TT></TD><TD ALIGN=RIGHT><TT><FONT COLOR=#FF0000><B>  1474.7429&nbsp;&nbsp;</B></FONT></TT></TD><TD ALIGN=RIGHT><TT><FONT COLOR=#FF0000><B>  1474.7416&nbsp;&nbsp;</B></FONT></TT></TD><TD ALIGN=RIGHT NOWRAP><TT><FONT COLOR=#FF0000><B>     0.87&nbsp;</B></FONT></TT></TD><TD ALIGN=RIGHT><TT><FONT COLOR=#FF0000><B>0&nbsp;&nbsp;</B></FONT></TT></TD><TD ALIGN=RIGHT NOWRAP><TT><FONT COLOR=#FF0000><B>84&nbsp;&nbsp;</B></FONT></TT></TD><TD ALIGN=RIGHT NOWRAP><TT><FONT COLOR=#FF0000><B>3.7e-09&nbsp;</B></FONT></TT></TD><TD ALIGN=RIGHT><TT><FONT COLOR=#FF0000><B>1&nbsp;&nbsp;</B></FONT></TT></TD><TD ALIGN=RIGHT><TT><FONT COLOR=#FF0000><B>U&nbsp;&nbsp;&nbsp;</B></FONT></TT></TD><TD NOWRAP><TT><FONT COLOR=#FF0000><B>&nbsp;K.WELLQQVDTSTR.T</B></FONT></TT></TD></TR>
<TR><TD ALIGN=RIGHT><INPUT TYPE="checkbox" NAME="QUE" VALUE="1474.743388 from(738.378970,2+) intensity(29150252.0000) title(File5286%20Spectrum6647%20scans%3a%2010703) rtinseconds(2353) scans(10703) index(6513) query(3418)" CHECKED></TD><TD ALIGN=RIGHT><TT><A HREF="peptide_view.pl?file=..%2Fdata%2F20210430%2FF010406.dat&query=3418&hit=1&index=sp%7CcRAP054%7CP04264%7CK2C1_HUMAN&db_idx=1&px=1&section=5&ave_thresh=13&_ignoreionsscorebelow=20&report=0&_sigthreshold=0.05&_msresflags=1035&_msresflags2=256&percolate=-1&percolate_rt=0&_minpeplen=7&sessionID=all_secdisabledsession" TARGET="_blank">3418</A>&nbsp;&nbsp;</TT></TD><TD ALIGN=RIGHT><TT><FONT COLOR=#FF0000><B>   738.3790&nbsp;&nbsp;</B></FONT></TT></TD><TD ALIGN=RIGHT><TT><FONT COLOR=#FF0000><B>  1474.7434&nbsp;&nbsp;</B></FONT></TT></TD><TD ALIGN=RIGHT><TT><FONT COLOR=#FF0000><B>  1474.7416&nbsp;&nbsp;</B></FONT></TT></TD><TD ALIGN=RIGHT NOWRAP><TT><FONT COLOR=#FF0000><B>     1.21&nbsp;</B></FONT></TT></TD><TD ALIGN=RIGHT><TT><FONT COLOR=#FF0000><B>0&nbsp;&nbsp;</B></FONT></TT></TD><TD ALIGN=RIGHT NOWRAP><TT><FONT COLOR=#FF0000><B>(68)&nbsp;</B></FONT></TT></TD><TD ALIGN=RIGHT NOWRAP><TT><FONT COLOR=#FF0000><B>1.5e-07&nbsp;</B></FONT></TT></TD><TD ALIGN=RIGHT><TT><FONT COLOR=#FF0000><B>1&nbsp;&nbsp;</B></FONT></TT></TD><TD ALIGN=RIGHT><TT><FONT COLOR=#FF0000><B>U&nbsp;&nbsp;&nbsp;</B></FONT></TT></TD><TD NOWRAP><TT><FONT COLOR=#FF0000><B>&nbsp;K.WELLQQVDTSTR.T</B></FONT></TT></TD></TR>
<TR><TD ALIGN=RIGHT><INPUT TYPE="checkbox" NAME="QUE" VALUE="1474.778288 from(738.396420,2+) intensity(171691.4375) title(File5286%20Spectrum4927%20scans%3a%208793) rtinseconds(2108) scans(8793) index(4800) query(3420)" CHECKED></TD><TD ALIGN=RIGHT><TT><A HREF="peptide_view.pl?file=..%2Fdata%2F20210430%2FF010406.dat&query=3420&hit=1&index=sp%7CcRAP054%7CP04264%7CK2C1_HUMAN&db_idx=1&px=1&section=5&ave_thresh=13&_ignoreionsscorebelow=20&report=0&_sigthreshold=0.05&_msresflags=1035&_msresflags2=256&percolate=-1&percolate_rt=0&_minpeplen=7&sessionID=all_secdisabledsession" TARGET="_blank">3420</A>&nbsp;&nbsp;</TT></TD><TD ALIGN=RIGHT><TT><FONT COLOR=#FF0000><B>   738.3964&nbsp;&nbsp;</B></FONT></TT></TD><TD ALIGN=RIGHT><TT><FONT COLOR=#FF0000><B>  1474.7783&nbsp;&nbsp;</B></FONT></TT></TD><TD ALIGN=RIGHT><TT><FONT COLOR=#FF0000><B>  1474.7780&nbsp;&nbsp;</B></FONT></TT></TD><TD ALIGN=RIGHT NOWRAP><TT><FONT COLOR=#FF0000><B>     0.21&nbsp;</B></FONT></TT></TD><TD ALIGN=RIGHT><TT><FONT COLOR=#FF0000><B>0&nbsp;&nbsp;</B></FONT></TT></TD><TD ALIGN=RIGHT NOWRAP><TT><FONT COLOR=#FF0000><B>(25)&nbsp;</B></FONT></TT></TD><TD ALIGN=RIGHT NOWRAP><TT><FONT COLOR=#FF0000><B>0.0028&nbsp;</B></FONT></TT></TD><TD ALIGN=RIGHT><TT><FONT COLOR=#FF0000><B>1&nbsp;&nbsp;</B></FONT></TT></TD><TD ALIGN=RIGHT><TT><FONT COLOR=#FF0000><B>&nbsp;&nbsp;&nbsp;&nbsp;</B></FONT></TT></TD><TD NOWRAP><TT><FONT COLOR=#FF0000><B>&nbsp;R.FLEQQNQVLQTK.W</B></FONT></TT></TD></TR>
<TR><TD ALIGN=RIGHT><INPUT TYPE="checkbox" NAME="QUE" VALUE="1474.779628 from(738.397090,2+) intensity(1272996.8750) title(File5286%20Spectrum4267%20scans%3a%208049) rtinseconds(2011) scans(8049) index(4142) query(3421)" CHECKED></TD><TD ALIGN=RIGHT><TT><A HREF="peptide_view.pl?file=..%2Fdata%2F20210430%2FF010406.dat&query=3421&hit=1&index=sp%7CcRAP054%7CP04264%7CK2C1_HUMAN&db_idx=1&px=1&section=5&ave_thresh=13&_ignoreionsscorebelow=20&report=0&_sigthreshold=0.05&_msresflags=1035&_msresflags2=256&percolate=-1&percolate_rt=0&_minpeplen=7&sessionID=all_secdisabledsession" TARGET="_blank">3421</A>&nbsp;&nbsp;</TT></TD><TD ALIGN=RIGHT><TT><FONT COLOR=#FF0000><B>   738.3971&nbsp;&nbsp;</B></FONT></TT></TD><TD ALIGN=RIGHT><TT><FONT COLOR=#FF0000><B>  1474.7796&nbsp;&nbsp;</B></FONT></TT></TD><TD ALIGN=RIGHT><TT><FONT COLOR=#FF0000><B>  1474.7780&nbsp;&nbsp;</B></FONT></TT></TD><TD ALIGN=RIGHT NOWRAP><TT><FONT COLOR=#FF0000><B>     1.11&nbsp;</B></FONT></TT></TD><TD ALIGN=RIGHT><TT><FONT COLOR=#FF0000><B>0&nbsp;&nbsp;</B></FONT></TT></TD><TD ALIGN=RIGHT NOWRAP><TT><FONT COLOR=#FF0000><B>(50)&nbsp;</B></FONT></TT></TD><TD ALIGN=RIGHT NOWRAP><TT><FONT COLOR=#FF0000><B>9.1e-06&nbsp;</B></FONT></TT></TD><TD ALIGN=RIGHT><TT><FONT COLOR=#FF0000><B>1&nbsp;&nbsp;</B></FONT></TT></TD><TD ALIGN=RIGHT><TT><FONT COLOR=#FF0000><B>&nbsp;&nbsp;&nbsp;&nbsp;</B></FONT></TT></TD><TD NOWRAP><TT><FONT COLOR=#FF0000><B>&nbsp;R.FLEQQNQVLQTK.W</B></FONT></TT></TD></TR>
<TR><TD ALIGN=RIGHT><INPUT TYPE="checkbox" NAME="QUE" VALUE="1475.729468 from(738.872010,2+) intensity(868207.9375) title(File5286%20Spectrum7114%20scans%3a%2011214) rtinseconds(2417) scans(11214) index(6975) query(3430)" CHECKED></TD><TD ALIGN=RIGHT><TT><A HREF="peptide_view.pl?file=..%2Fdata%2F20210430%2FF010406.dat&query=3430&hit=1&index=sp%7CcRAP054%7CP04264%7CK2C1_HUMAN&db_idx=1&px=1&section=5&ave_thresh=13&_ignoreionsscorebelow=20&report=0&_sigthreshold=0.05&_msresflags=1035&_msresflags2=256&percolate=-1&percolate_rt=0&_minpeplen=7&sessionID=all_secdisabledsession" TARGET="_blank">3430</A>&nbsp;&nbsp;</TT></TD><TD ALIGN=RIGHT><TT><FONT COLOR=#FF0000><B>   738.8720&nbsp;&nbsp;</B></FONT></TT></TD><TD ALIGN=RIGHT><TT><FONT COLOR=#FF0000><B>  1475.7295&nbsp;&nbsp;</B></FONT></TT></TD><TD ALIGN=RIGHT><TT><FONT COLOR=#FF0000><B>  1475.7256&nbsp;&nbsp;</B></FONT></TT></TD><TD ALIGN=RIGHT NOWRAP><TT><FONT COLOR=#FF0000><B>     2.61&nbsp;</B></FONT></TT></TD><TD ALIGN=RIGHT><TT><FONT COLOR=#FF0000><B>0&nbsp;&nbsp;</B></FONT></TT></TD><TD ALIGN=RIGHT NOWRAP><TT><FONT COLOR=#FF0000><B>(72)&nbsp;</B></FONT></TT></TD><TD ALIGN=RIGHT NOWRAP><TT><FONT COLOR=#FF0000><B>6.1e-08&nbsp;</B></FONT></TT></TD><TD ALIGN=RIGHT><TT><FONT COLOR=#FF0000><B>1&nbsp;&nbsp;</B></FONT></TT></TD><TD ALIGN=RIGHT><TT><FONT COLOR=#FF0000><B>U&nbsp;&nbsp;&nbsp;</B></FONT></TT></TD><TD NOWRAP><TT><FONT COLOR=#FF0000><B>&nbsp;K.WELLQ<U>Q</U>VDTSTR.T + Deamidated (NQ)</B></FONT></TT></TD></TR>
<TR><TD ALIGN=RIGHT><INPUT TYPE="checkbox" NAME="QUE" VALUE="1475.767668 from(738.891110,2+) intensity(2133556.2500) title(File5286%20Spectrum4216%20scans%3a%207987) rtinseconds(2002) scans(7987) index(4091) query(3431)" CHECKED></TD><TD ALIGN=RIGHT><TT><A HREF="peptide_view.pl?file=..%2Fdata%2F20210430%2FF010406.dat&query=3431&hit=1&index=sp%7CcRAP054%7CP04264%7CK2C1_HUMAN&db_idx=1&px=1&section=5&ave_thresh=13&_ignoreionsscorebelow=20&report=0&_sigthreshold=0.05&_msresflags=1035&_msresflags2=256&percolate=-1&percolate_rt=0&_minpeplen=7&sessionID=all_secdisabledsession" TARGET="_blank">3431</A>&nbsp;&nbsp;</TT></TD><TD ALIGN=RIGHT><TT><FONT COLOR=#FF0000><B>   738.8911&nbsp;&nbsp;</B></FONT></TT></TD><TD ALIGN=RIGHT><TT><FONT COLOR=#FF0000><B>  1475.7677&nbsp;&nbsp;</B></FONT></TT></TD><TD ALIGN=RIGHT><TT><FONT COLOR=#FF0000><B>  1475.7620&nbsp;&nbsp;</B></FONT></TT></TD><TD ALIGN=RIGHT NOWRAP><TT><FONT COLOR=#FF0000><B>     3.85&nbsp;</B></FONT></TT></TD><TD ALIGN=RIGHT><TT><FONT COLOR=#FF0000><B>0&nbsp;&nbsp;</B></FONT></TT></TD><TD ALIGN=RIGHT NOWRAP><TT><FONT COLOR=#FF0000><B>66&nbsp;&nbsp;</B></FONT></TT></TD><TD ALIGN=RIGHT NOWRAP><TT><FONT COLOR=#FF0000><B>2.5e-07&nbsp;</B></FONT></TT></TD><TD ALIGN=RIGHT><TT><FONT COLOR=#FF0000><B>1&nbsp;&nbsp;</B></FONT></TT></TD><TD ALIGN=RIGHT><TT><FONT COLOR=#FF0000><B>&nbsp;&nbsp;&nbsp;&nbsp;</B></FONT></TT></TD><TD NOWRAP><TT><FONT COLOR=#FF0000><B>&nbsp;R.FLEQQ<U>N</U>QVLQTK.W + Deamidated (NQ)</B></FONT></TT></TD></TR>
<TR><TD ALIGN=RIGHT><INPUT TYPE="checkbox" NAME="QUE" VALUE="1522.781112 from(508.600980,3+) intensity(129996.9766) title(File5286%20Spectrum5297%20scans%3a%209207) rtinseconds(2162) scans(9207) index(5170) query(3606)" CHECKED></TD><TD ALIGN=RIGHT><TT><A HREF="peptide_view.pl?file=..%2Fdata%2F20210430%2FF010406.dat&query=3606&hit=1&index=sp%7CcRAP054%7CP04264%7CK2C1_HUMAN&db_idx=1&px=1&section=5&ave_thresh=13&_ignoreionsscorebelow=20&report=0&_sigthreshold=0.05&_msresflags=1035&_msresflags2=256&percolate=-1&percolate_rt=0&_minpeplen=7&sessionID=all_secdisabledsession" TARGET="_blank">3606</A>&nbsp;&nbsp;</TT></TD><TD ALIGN=RIGHT><TT><FONT COLOR=#FF0000><B>   508.6010&nbsp;&nbsp;</B></FONT></TT></TD><TD ALIGN=RIGHT><TT><FONT COLOR=#FF0000><B>  1522.7811&nbsp;&nbsp;</B></FONT></TT></TD><TD ALIGN=RIGHT><TT><FONT COLOR=#FF0000><B>  1522.7813&nbsp;&nbsp;</B></FONT></TT></TD><TD ALIGN=RIGHT NOWRAP><TT><FONT COLOR=#FF0000><B>    -0.14&nbsp;</B></FONT></TT></TD><TD ALIGN=RIGHT><TT><FONT COLOR=#FF0000><B>1&nbsp;&nbsp;</B></FONT></TT></TD><TD ALIGN=RIGHT NOWRAP><TT><FONT COLOR=#FF0000><B>(21)&nbsp;</B></FONT></TT></TD><TD ALIGN=RIGHT NOWRAP><TT><FONT COLOR=#FF0000><B>0.0072&nbsp;</B></FONT></TT></TD><TD ALIGN=RIGHT><TT><FONT COLOR=#FF0000><B>1&nbsp;&nbsp;</B></FONT></TT></TD><TD ALIGN=RIGHT><TT><FONT COLOR=#FF0000><B>U&nbsp;&nbsp;&nbsp;</B></FONT></TT></TD><TD NOWRAP><TT><FONT COLOR=#FF0000><B>&nbsp;R.LLRDYQELMNTK.L</B></FONT></TT></TD></TR>
<TR><TD ALIGN=RIGHT><INPUT TYPE="checkbox" NAME="QUE" VALUE="1522.781772 from(508.601200,3+) intensity(443069.3438) title(File5286%20Spectrum4791%20scans%3a%208642) rtinseconds(2089) scans(8642) index(4665) query(3607)" CHECKED></TD><TD ALIGN=RIGHT><TT><A HREF="peptide_view.pl?file=..%2Fdata%2F20210430%2FF010406.dat&query=3607&hit=1&index=sp%7CcRAP054%7CP04264%7CK2C1_HUMAN&db_idx=1&px=1&section=5&ave_thresh=13&_ignoreionsscorebelow=20&report=0&_sigthreshold=0.05&_msresflags=1035&_msresflags2=256&percolate=-1&percolate_rt=0&_minpeplen=7&sessionID=all_secdisabledsession" TARGET="_blank">3607</A>&nbsp;&nbsp;</TT></TD><TD ALIGN=RIGHT><TT><FONT COLOR=#FF0000><B>   508.6012&nbsp;&nbsp;</B></FONT></TT></TD><TD ALIGN=RIGHT><TT><FONT COLOR=#FF0000><B>  1522.7818&nbsp;&nbsp;</B></FONT></TT></TD><TD ALIGN=RIGHT><TT><FONT COLOR=#FF0000><B>  1522.7813&nbsp;&nbsp;</B></FONT></TT></TD><TD ALIGN=RIGHT NOWRAP><TT><FONT COLOR=#FF0000><B>     0.29&nbsp;</B></FONT></TT></TD><TD ALIGN=RIGHT><TT><FONT COLOR=#FF0000><B>1&nbsp;&nbsp;</B></FONT></TT></TD><TD ALIGN=RIGHT NOWRAP><TT><FONT COLOR=#FF0000><B>(21)&nbsp;</B></FONT></TT></TD><TD ALIGN=RIGHT NOWRAP><TT><FONT COLOR=#FF0000><B>0.0084&nbsp;</B></FONT></TT></TD><TD ALIGN=RIGHT><TT><FONT COLOR=#FF0000><B>1&nbsp;&nbsp;</B></FONT></TT></TD><TD ALIGN=RIGHT><TT><FONT COLOR=#FF0000><B>U&nbsp;&nbsp;&nbsp;</B></FONT></TT></TD><TD NOWRAP><TT><FONT COLOR=#FF0000><B>&nbsp;R.LLRDYQELMNTK.L</B></FONT></TT></TD></TR>
<TR><TD ALIGN=RIGHT><INPUT TYPE="checkbox" NAME="QUE" VALUE="1523.764212 from(508.928680,3+) intensity(128339.8438) title(File5286%20Spectrum4608%20scans%3a%208432) rtinseconds(2061) scans(8432) index(4482) query(3611)" CHECKED></TD><TD ALIGN=RIGHT><TT><A HREF="peptide_view.pl?file=..%2Fdata%2F20210430%2FF010406.dat&query=3611&hit=1&index=sp%7CcRAP054%7CP04264%7CK2C1_HUMAN&db_idx=1&px=1&section=5&ave_thresh=13&_ignoreionsscorebelow=20&report=0&_sigthreshold=0.05&_msresflags=1035&_msresflags2=256&percolate=-1&percolate_rt=0&_minpeplen=7&sessionID=all_secdisabledsession" TARGET="_blank">3611</A>&nbsp;&nbsp;</TT></TD><TD ALIGN=RIGHT><TT><FONT COLOR=#FF0000><B>   508.9287&nbsp;&nbsp;</B></FONT></TT></TD><TD ALIGN=RIGHT><TT><FONT COLOR=#FF0000><B>  1523.7642&nbsp;&nbsp;</B></FONT></TT></TD><TD ALIGN=RIGHT><TT><FONT COLOR=#FF0000><B>  1523.7653&nbsp;&nbsp;</B></FONT></TT></TD><TD ALIGN=RIGHT NOWRAP><TT><FONT COLOR=#FF0000><B>    -0.74&nbsp;</B></FONT></TT></TD><TD ALIGN=RIGHT><TT><FONT COLOR=#FF0000><B>1&nbsp;&nbsp;</B></FONT></TT></TD><TD ALIGN=RIGHT NOWRAP><TT><FONT COLOR=#FF0000><B>34&nbsp;&nbsp;</B></FONT></TT></TD><TD ALIGN=RIGHT NOWRAP><TT><FONT COLOR=#FF0000><B>0.00045&nbsp;</B></FONT></TT></TD><TD ALIGN=RIGHT><TT><FONT COLOR=#FF0000><B>1&nbsp;&nbsp;</B></FONT></TT></TD><TD ALIGN=RIGHT><TT><FONT COLOR=#FF0000><B>U&nbsp;&nbsp;&nbsp;</B></FONT></TT></TD><TD NOWRAP><TT><FONT COLOR=#FF0000><B>&nbsp;R.LLRDYQELM<U>N</U>TK.L + Deamidated (NQ)</B></FONT></TT></TD></TR>
<TR><TD ALIGN=RIGHT><INPUT TYPE="checkbox" NAME="QUE" VALUE="1538.776572 from(513.932800,3+) intensity(384565.3750) title(File5286%20Spectrum3383%20scans%3a%207020) rtinseconds(1872) scans(7020) index(3262) query(3672)" CHECKED></TD><TD ALIGN=RIGHT><TT><A HREF="peptide_view.pl?file=..%2Fdata%2F20210430%2FF010406.dat&query=3672&hit=1&index=sp%7CcRAP054%7CP04264%7CK2C1_HUMAN&db_idx=1&px=1&section=5&ave_thresh=13&_ignoreionsscorebelow=20&report=0&_sigthreshold=0.05&_msresflags=1035&_msresflags2=256&percolate=-1&percolate_rt=0&_minpeplen=7&sessionID=all_secdisabledsession" TARGET="_blank">3672</A>&nbsp;&nbsp;</TT></TD><TD ALIGN=RIGHT><TT><FONT COLOR=#FF0000><B>   513.9328&nbsp;&nbsp;</B></FONT></TT></TD><TD ALIGN=RIGHT><TT><FONT COLOR=#FF0000><B>  1538.7766&nbsp;&nbsp;</B></FONT></TT></TD><TD ALIGN=RIGHT><TT><FONT COLOR=#FF0000><B>  1538.7762&nbsp;&nbsp;</B></FONT></TT></TD><TD ALIGN=RIGHT NOWRAP><TT><FONT COLOR=#FF0000><B>     0.21&nbsp;</B></FONT></TT></TD><TD ALIGN=RIGHT><TT><FONT COLOR=#FF0000><B>1&nbsp;&nbsp;</B></FONT></TT></TD><TD ALIGN=RIGHT NOWRAP><TT><FONT COLOR=#FF0000><B>(21)&nbsp;</B></FONT></TT></TD><TD ALIGN=RIGHT NOWRAP><TT><FONT COLOR=#FF0000><B>0.0072&nbsp;</B></FONT></TT></TD><TD ALIGN=RIGHT><TT><FONT COLOR=#FF0000><B>1&nbsp;&nbsp;</B></FONT></TT></TD><TD ALIGN=RIGHT><TT><FONT COLOR=#FF0000><B>U&nbsp;&nbsp;&nbsp;</B></FONT></TT></TD><TD NOWRAP><TT><FONT COLOR=#FF0000><B>&nbsp;R.LLRDYQEL<U>M</U>NTK.L + Oxidation (M)</B></FONT></TT></TD></TR>
<TR><TD ALIGN=RIGHT><INPUT TYPE="checkbox" NAME="QUE" VALUE="1541.660292 from(514.894040,3+) intensity(408033.7812) title(File5286%20Spectrum4093%20scans%3a%207845) rtinseconds(1984) scans(7845) index(3968) query(3677)" CHECKED></TD><TD ALIGN=RIGHT><TT><A HREF="peptide_view.pl?file=..%2Fdata%2F20210430%2FF010406.dat&query=3677&hit=1&index=sp%7CcRAP054%7CP04264%7CK2C1_HUMAN&db_idx=1&px=1&section=5&ave_thresh=13&_ignoreionsscorebelow=20&report=0&_sigthreshold=0.05&_msresflags=1035&_msresflags2=256&percolate=-1&percolate_rt=0&_minpeplen=7&sessionID=all_secdisabledsession" TARGET="_blank">3677</A>&nbsp;&nbsp;</TT></TD><TD ALIGN=RIGHT><TT><FONT COLOR=#FF0000><B>   514.8940&nbsp;&nbsp;</B></FONT></TT></TD><TD ALIGN=RIGHT><TT><FONT COLOR=#FF0000><B>  1541.6603&nbsp;&nbsp;</B></FONT></TT></TD><TD ALIGN=RIGHT><TT><FONT COLOR=#FF0000><B>  1541.6602&nbsp;&nbsp;</B></FONT></TT></TD><TD ALIGN=RIGHT NOWRAP><TT><FONT COLOR=#FF0000><B>     0.04&nbsp;</B></FONT></TT></TD><TD ALIGN=RIGHT><TT><FONT COLOR=#FF0000><B>1&nbsp;&nbsp;</B></FONT></TT></TD><TD ALIGN=RIGHT NOWRAP><TT><FONT COLOR=#FF0000><B>43&nbsp;&nbsp;</B></FONT></TT></TD><TD ALIGN=RIGHT NOWRAP><TT><FONT COLOR=#FF0000><B>5.5e-05&nbsp;</B></FONT></TT></TD><TD ALIGN=RIGHT><TT><FONT COLOR=#FF0000><B>1&nbsp;&nbsp;</B></FONT></TT></TD><TD ALIGN=RIGHT><TT><FONT COLOR=#FF0000><B>U&nbsp;&nbsp;&nbsp;</B></FONT></TT></TD><TD NOWRAP><TT><FONT COLOR=#FF0000><B>&nbsp;K.NMQDMVEDYRNK.Y</B></FONT></TT></TD></TR>
<TR><TD ALIGN=RIGHT><INPUT TYPE="checkbox" NAME="QUE" VALUE="1548.826872 from(517.282900,3+) intensity(698595.7500) title(File5286%20Spectrum2328%20scans%3a%205812) rtinseconds(1710) scans(5812) index(2212) query(3707)" CHECKED></TD><TD ALIGN=RIGHT><TT><A HREF="peptide_view.pl?file=..%2Fdata%2F20210430%2FF010406.dat&query=3707&hit=1&index=sp%7CcRAP054%7CP04264%7CK2C1_HUMAN&db_idx=1&px=1&section=5&ave_thresh=13&_ignoreionsscorebelow=20&report=0&_sigthreshold=0.05&_msresflags=1035&_msresflags2=256&percolate=-1&percolate_rt=0&_minpeplen=7&sessionID=all_secdisabledsession" TARGET="_blank">3707</A>&nbsp;&nbsp;</TT></TD><TD ALIGN=RIGHT><TT><FONT COLOR=#FF0000><B>   517.2829&nbsp;&nbsp;</B></FONT></TT></TD><TD ALIGN=RIGHT><TT><FONT COLOR=#FF0000><B>  1548.8269&nbsp;&nbsp;</B></FONT></TT></TD><TD ALIGN=RIGHT><TT><FONT COLOR=#FF0000><B>  1548.8260&nbsp;&nbsp;</B></FONT></TT></TD><TD ALIGN=RIGHT NOWRAP><TT><FONT COLOR=#FF0000><B>     0.58&nbsp;</B></FONT></TT></TD><TD ALIGN=RIGHT><TT><FONT COLOR=#FF0000><B>2&nbsp;&nbsp;</B></FONT></TT></TD><TD ALIGN=RIGHT NOWRAP><TT><FONT COLOR=#FF0000><B>39&nbsp;&nbsp;</B></FONT></TT></TD><TD ALIGN=RIGHT NOWRAP><TT><FONT COLOR=#FF0000><B>0.00014&nbsp;</B></FONT></TT></TD><TD ALIGN=RIGHT><TT><FONT COLOR=#FF0000><B>1&nbsp;&nbsp;</B></FONT></TT></TD><TD ALIGN=RIGHT><TT><FONT COLOR=#FF0000><B>U&nbsp;&nbsp;&nbsp;</B></FONT></TT></TD><TD NOWRAP><TT><FONT COLOR=#FF0000><B>&nbsp;K.RTNAENEFVTIKK.D</B></FONT></TT></TD></TR>
<TR><TD ALIGN=RIGHT><INPUT TYPE="checkbox" NAME="QUE" VALUE="1598.824002 from(533.948610,3+) intensity(738989.0000) title(File5286%20Spectrum5596%20scans%3a%209540) rtinseconds(2205) scans(9540) index(5467) query(3846)" CHECKED></TD><TD ALIGN=RIGHT><TT><A HREF="peptide_view.pl?file=..%2Fdata%2F20210430%2FF010406.dat&query=3846&hit=1&index=sp%7CcRAP054%7CP04264%7CK2C1_HUMAN&db_idx=1&px=1&section=5&ave_thresh=13&_ignoreionsscorebelow=20&report=0&_sigthreshold=0.05&_msresflags=1035&_msresflags2=256&percolate=-1&percolate_rt=0&_minpeplen=7&sessionID=all_secdisabledsession" TARGET="_blank">3846</A>&nbsp;&nbsp;</TT></TD><TD ALIGN=RIGHT><TT><FONT COLOR=#FF0000><B>   533.9486&nbsp;&nbsp;</B></FONT></TT></TD><TD ALIGN=RIGHT><TT><FONT COLOR=#FF0000><B>  1598.8240&nbsp;&nbsp;</B></FONT></TT></TD><TD ALIGN=RIGHT><TT><FONT COLOR=#FF0000><B>  1598.8264&nbsp;&nbsp;</B></FONT></TT></TD><TD ALIGN=RIGHT NOWRAP><TT><FONT COLOR=#FF0000><B>    -1.47&nbsp;</B></FONT></TT></TD><TD ALIGN=RIGHT><TT><FONT COLOR=#FF0000><B>1&nbsp;&nbsp;</B></FONT></TT></TD><TD ALIGN=RIGHT NOWRAP><TT><FONT COLOR=#FF0000><B>(60)&nbsp;</B></FONT></TT></TD><TD ALIGN=RIGHT NOWRAP><TT><FONT COLOR=#FF0000><B>1e-06&nbsp;</B></FONT></TT></TD><TD ALIGN=RIGHT><TT><FONT COLOR=#FF0000><B>1&nbsp;&nbsp;</B></FONT></TT></TD><TD ALIGN=RIGHT><TT><FONT COLOR=#FF0000><B>U&nbsp;&nbsp;&nbsp;</B></FONT></TT></TD><TD NOWRAP><TT><FONT COLOR=#FF0000><B>&nbsp;K.NKLNDLEDALQQAK.E</B></FONT></TT></TD></TR>
<TR><TD ALIGN=RIGHT><INPUT TYPE="checkbox" NAME="QUE" VALUE="1599.807642 from(534.276490,3+) intensity(265940.3125) title(File5286%20Spectrum5897%20scans%3a%209872) rtinseconds(2246) scans(9872) index(5767) query(3849)" CHECKED></TD><TD ALIGN=RIGHT><TT><A HREF="peptide_view.pl?file=..%2Fdata%2F20210430%2FF010406.dat&query=3849&hit=1&index=sp%7CcRAP054%7CP04264%7CK2C1_HUMAN&db_idx=1&px=1&section=5&ave_thresh=13&_ignoreionsscorebelow=20&report=0&_sigthreshold=0.05&_msresflags=1035&_msresflags2=256&percolate=-1&percolate_rt=0&_minpeplen=7&sessionID=all_secdisabledsession" TARGET="_blank">3849</A>&nbsp;&nbsp;</TT></TD><TD ALIGN=RIGHT><TT><FONT COLOR=#FF0000><B>   534.2765&nbsp;&nbsp;</B></FONT></TT></TD><TD ALIGN=RIGHT><TT><FONT COLOR=#FF0000><B>  1599.8076&nbsp;&nbsp;</B></FONT></TT></TD><TD ALIGN=RIGHT><TT><FONT COLOR=#FF0000><B>  1599.8104&nbsp;&nbsp;</B></FONT></TT></TD><TD ALIGN=RIGHT NOWRAP><TT><FONT COLOR=#FF0000><B>    -1.70&nbsp;</B></FONT></TT></TD><TD ALIGN=RIGHT><TT><FONT COLOR=#FF0000><B>1&nbsp;&nbsp;</B></FONT></TT></TD><TD ALIGN=RIGHT NOWRAP><TT><FONT COLOR=#FF0000><B>64&nbsp;&nbsp;</B></FONT></TT></TD><TD ALIGN=RIGHT NOWRAP><TT><FONT COLOR=#FF0000><B>3.7e-07&nbsp;</B></FONT></TT></TD><TD ALIGN=RIGHT><TT><FONT COLOR=#FF0000><B>1&nbsp;&nbsp;</B></FONT></TT></TD><TD ALIGN=RIGHT><TT><FONT COLOR=#FF0000><B>U&nbsp;&nbsp;&nbsp;</B></FONT></TT></TD><TD NOWRAP><TT><FONT COLOR=#FF0000><B>&nbsp;K.NKL<U>N</U>DLEDALQQAK.E + Deamidated (NQ)</B></FONT></TT></TD></TR>
<TR><TD ALIGN=RIGHT><INPUT TYPE="checkbox" NAME="QUE" VALUE="1599.811662 from(534.277830,3+) intensity(108467.7500) title(File5286%20Spectrum4773%20scans%3a%208622) rtinseconds(2087) scans(8622) index(4647) query(3850)" CHECKED></TD><TD ALIGN=RIGHT><TT><A HREF="peptide_view.pl?file=..%2Fdata%2F20210430%2FF010406.dat&query=3850&hit=1&index=sp%7CcRAP054%7CP04264%7CK2C1_HUMAN&db_idx=1&px=1&section=5&ave_thresh=13&_ignoreionsscorebelow=20&report=0&_sigthreshold=0.05&_msresflags=1035&_msresflags2=256&percolate=-1&percolate_rt=0&_minpeplen=7&sessionID=all_secdisabledsession" TARGET="_blank">3850</A>&nbsp;&nbsp;</TT></TD><TD ALIGN=RIGHT><TT><FONT COLOR=#FF0000><B>   534.2778&nbsp;&nbsp;</B></FONT></TT></TD><TD ALIGN=RIGHT><TT><FONT COLOR=#FF0000><B>  1599.8117&nbsp;&nbsp;</B></FONT></TT></TD><TD ALIGN=RIGHT><TT><FONT COLOR=#FF0000><B>  1599.8104&nbsp;&nbsp;</B></FONT></TT></TD><TD ALIGN=RIGHT NOWRAP><TT><FONT COLOR=#FF0000><B>     0.81&nbsp;</B></FONT></TT></TD><TD ALIGN=RIGHT><TT><FONT COLOR=#FF0000><B>1&nbsp;&nbsp;</B></FONT></TT></TD><TD ALIGN=RIGHT NOWRAP><TT><FONT COLOR=#FF0000><B>(49)&nbsp;</B></FONT></TT></TD><TD ALIGN=RIGHT NOWRAP><TT><FONT COLOR=#FF0000><B>1.1e-05&nbsp;</B></FONT></TT></TD><TD ALIGN=RIGHT><TT><FONT COLOR=#FF0000><B>1&nbsp;&nbsp;</B></FONT></TT></TD><TD ALIGN=RIGHT><TT><FONT COLOR=#FF0000><B>U&nbsp;&nbsp;&nbsp;</B></FONT></TT></TD><TD NOWRAP><TT><FONT COLOR=#FF0000><B>&nbsp;K.NKL<U>N</U>DLEDALQQAK.E + Deamidated (NQ)</B></FONT></TT></TD></TR>
<TR><TD ALIGN=RIGHT><INPUT TYPE="checkbox" NAME="QUE" VALUE="1637.853102 from(546.958310,3+) intensity(4065335.5000) title(File5286%20Spectrum6910%20scans%3a%2010991) rtinseconds(2389) scans(10991) index(6775) query(3971)" CHECKED></TD><TD ALIGN=RIGHT><TT><A HREF="peptide_view.pl?file=..%2Fdata%2F20210430%2FF010406.dat&query=3971&hit=1&index=sp%7CcRAP054%7CP04264%7CK2C1_HUMAN&db_idx=1&px=1&section=5&ave_thresh=13&_ignoreionsscorebelow=20&report=0&_sigthreshold=0.05&_msresflags=1035&_msresflags2=256&percolate=-1&percolate_rt=0&_minpeplen=7&sessionID=all_secdisabledsession" TARGET="_blank">3971</A>&nbsp;&nbsp;</TT></TD><TD ALIGN=RIGHT><TT><FONT COLOR=#FF0000><B>   546.9583&nbsp;&nbsp;</B></FONT></TT></TD><TD ALIGN=RIGHT><TT><FONT COLOR=#FF0000><B>  1637.8531&nbsp;&nbsp;</B></FONT></TT></TD><TD ALIGN=RIGHT><TT><FONT COLOR=#FF0000><B>  1637.8525&nbsp;&nbsp;</B></FONT></TT></TD><TD ALIGN=RIGHT NOWRAP><TT><FONT COLOR=#FF0000><B>     0.34&nbsp;</B></FONT></TT></TD><TD ALIGN=RIGHT><TT><FONT COLOR=#FF0000><B>1&nbsp;&nbsp;</B></FONT></TT></TD><TD ALIGN=RIGHT NOWRAP><TT><FONT COLOR=#FF0000><B>(66)&nbsp;</B></FONT></TT></TD><TD ALIGN=RIGHT NOWRAP><TT><FONT COLOR=#FF0000><B>2.8e-07&nbsp;</B></FONT></TT></TD><TD ALIGN=RIGHT><TT><FONT COLOR=#FF0000><B>1&nbsp;&nbsp;</B></FONT></TT></TD><TD ALIGN=RIGHT><TT><FONT COLOR=#FF0000><B>U&nbsp;&nbsp;&nbsp;</B></FONT></TT></TD><TD NOWRAP><TT><FONT COLOR=#FF0000><B>&nbsp;K.SLNNQFASFIDKVR.F</B></FONT></TT></TD></TR>
<TR><TD ALIGN=RIGHT><INPUT TYPE="checkbox" NAME="QUE" VALUE="1638.836742 from(547.286190,3+) intensity(701747.2500) title(File5286%20Spectrum6827%20scans%3a%2010899) rtinseconds(2377) scans(10899) index(6692) query(3975)" CHECKED></TD><TD ALIGN=RIGHT><TT><A HREF="peptide_view.pl?file=..%2Fdata%2F20210430%2FF010406.dat&query=3975&hit=1&index=sp%7CcRAP054%7CP04264%7CK2C1_HUMAN&db_idx=1&px=1&section=5&ave_thresh=13&_ignoreionsscorebelow=20&report=0&_sigthreshold=0.05&_msresflags=1035&_msresflags2=256&percolate=-1&percolate_rt=0&_minpeplen=7&sessionID=all_secdisabledsession" TARGET="_blank">3975</A>&nbsp;&nbsp;</TT></TD><TD ALIGN=RIGHT><TT><FONT COLOR=#FF0000><B>   547.2862&nbsp;&nbsp;</B></FONT></TT></TD><TD ALIGN=RIGHT><TT><FONT COLOR=#FF0000><B>  1638.8367&nbsp;&nbsp;</B></FONT></TT></TD><TD ALIGN=RIGHT><TT><FONT COLOR=#FF0000><B>  1638.8365&nbsp;&nbsp;</B></FONT></TT></TD><TD ALIGN=RIGHT NOWRAP><TT><FONT COLOR=#FF0000><B>     0.12&nbsp;</B></FONT></TT></TD><TD ALIGN=RIGHT><TT><FONT COLOR=#FF0000><B>1&nbsp;&nbsp;</B></FONT></TT></TD><TD ALIGN=RIGHT NOWRAP><TT><FONT COLOR=#FF0000><B>69&nbsp;&nbsp;</B></FONT></TT></TD><TD ALIGN=RIGHT NOWRAP><TT><FONT COLOR=#FF0000><B>1.2e-07&nbsp;</B></FONT></TT></TD><TD ALIGN=RIGHT><TT><FONT COLOR=#FF0000><B>1&nbsp;&nbsp;</B></FONT></TT></TD><TD ALIGN=RIGHT><TT><FONT COLOR=#FF0000><B>U&nbsp;&nbsp;&nbsp;</B></FONT></TT></TD><TD NOWRAP><TT><FONT COLOR=#FF0000><B>&nbsp;K.SLN<U>N</U>QFASFIDKVR.F + Deamidated (NQ)</B></FONT></TT></TD></TR>
<TR><TD ALIGN=RIGHT><INPUT TYPE="checkbox" NAME="QUE" VALUE="1652.808252 from(551.943360,3+) intensity(789263.5625) title(File5286%20Spectrum4301%20scans%3a%208087) rtinseconds(2016) scans(8087) index(4176) query(4033)" CHECKED></TD><TD ALIGN=RIGHT><TT><A HREF="peptide_view.pl?file=..%2Fdata%2F20210430%2FF010406.dat&query=4033&hit=1&index=sp%7CcRAP054%7CP04264%7CK2C1_HUMAN&db_idx=1&px=1&section=5&ave_thresh=13&_ignoreionsscorebelow=20&report=0&_sigthreshold=0.05&_msresflags=1035&_msresflags2=256&percolate=-1&percolate_rt=0&_minpeplen=7&sessionID=all_secdisabledsession" TARGET="_blank">4033</A>&nbsp;&nbsp;</TT></TD><TD ALIGN=RIGHT><TT><FONT COLOR=#FF0000><B>   551.9434&nbsp;&nbsp;</B></FONT></TT></TD><TD ALIGN=RIGHT><TT><FONT COLOR=#FF0000><B>  1652.8083&nbsp;&nbsp;</B></FONT></TT></TD><TD ALIGN=RIGHT><TT><FONT COLOR=#FF0000><B>  1652.8080&nbsp;&nbsp;</B></FONT></TT></TD><TD ALIGN=RIGHT NOWRAP><TT><FONT COLOR=#FF0000><B>     0.17&nbsp;</B></FONT></TT></TD><TD ALIGN=RIGHT><TT><FONT COLOR=#FF0000><B>1&nbsp;&nbsp;</B></FONT></TT></TD><TD ALIGN=RIGHT NOWRAP><TT><FONT COLOR=#FF0000><B>44&nbsp;&nbsp;</B></FONT></TT></TD><TD ALIGN=RIGHT NOWRAP><TT><FONT COLOR=#FF0000><B>3.6e-05&nbsp;</B></FONT></TT></TD><TD ALIGN=RIGHT><TT><FONT COLOR=#FF0000><B>1&nbsp;&nbsp;</B></FONT></TT></TD><TD ALIGN=RIGHT><TT><FONT COLOR=#FF0000><B>U&nbsp;&nbsp;&nbsp;</B></FONT></TT></TD><TD NOWRAP><TT><FONT COLOR=#FF0000><B>&nbsp;K.DVDGAYMTKVDLQAK.L</B></FONT></TT></TD></TR>
<TR><TD ALIGN=RIGHT><INPUT TYPE="checkbox" NAME="QUE" VALUE="1656.789288 from(829.401920,2+) intensity(50019.1055) title(File5286%20Spectrum4604%20scans%3a%208426) rtinseconds(2060) scans(8426) index(4478) query(4050)" CHECKED></TD><TD ALIGN=RIGHT><TT><A HREF="peptide_view.pl?file=..%2Fdata%2F20210430%2FF010406.dat&query=4050&hit=1&index=sp%7CcRAP054%7CP04264%7CK2C1_HUMAN&db_idx=1&px=1&section=5&ave_thresh=13&_ignoreionsscorebelow=20&report=0&_sigthreshold=0.05&_msresflags=1035&_msresflags2=256&percolate=-1&percolate_rt=0&_minpeplen=7&sessionID=all_secdisabledsession" TARGET="_blank">4050</A>&nbsp;&nbsp;</TT></TD><TD ALIGN=RIGHT><TT><FONT COLOR=#FF0000><B>   829.4019&nbsp;&nbsp;</B></FONT></TT></TD><TD ALIGN=RIGHT><TT><FONT COLOR=#FF0000><B>  1656.7893&nbsp;&nbsp;</B></FONT></TT></TD><TD ALIGN=RIGHT><TT><FONT COLOR=#FF0000><B>  1656.7856&nbsp;&nbsp;</B></FONT></TT></TD><TD ALIGN=RIGHT NOWRAP><TT><FONT COLOR=#FF0000><B>     2.23&nbsp;</B></FONT></TT></TD><TD ALIGN=RIGHT><TT><FONT COLOR=#FF0000><B>0&nbsp;&nbsp;</B></FONT></TT></TD><TD ALIGN=RIGHT NOWRAP><TT><FONT COLOR=#FF0000><B>(99)&nbsp;</B></FONT></TT></TD><TD ALIGN=RIGHT NOWRAP><TT><FONT COLOR=#FF0000><B>1.3e-10&nbsp;</B></FONT></TT></TD><TD ALIGN=RIGHT><TT><FONT COLOR=#FF0000><B>1&nbsp;&nbsp;</B></FONT></TT></TD><TD ALIGN=RIGHT><TT><FONT COLOR=#FF0000><B>U&nbsp;&nbsp;&nbsp;</B></FONT></TT></TD><TD NOWRAP><TT><FONT COLOR=#FF0000><B>&nbsp;R.SGGGFSSGSAGIINYQR.R</B></FONT></TT></TD></TR>
<TR><TD ALIGN=RIGHT><INPUT TYPE="checkbox" NAME="QUE" VALUE="1657.770368 from(829.892460,2+) intensity(457297.0625) title(File5286%20Spectrum4710%20scans%3a%208552) rtinseconds(2078) scans(8552) index(4584) query(4053)" CHECKED></TD><TD ALIGN=RIGHT><TT><A HREF="peptide_view.pl?file=..%2Fdata%2F20210430%2FF010406.dat&query=4053&hit=1&index=sp%7CcRAP054%7CP04264%7CK2C1_HUMAN&db_idx=1&px=1&section=5&ave_thresh=13&_ignoreionsscorebelow=20&report=0&_sigthreshold=0.05&_msresflags=1035&_msresflags2=256&percolate=-1&percolate_rt=0&_minpeplen=7&sessionID=all_secdisabledsession" TARGET="_blank">4053</A>&nbsp;&nbsp;</TT></TD><TD ALIGN=RIGHT><TT><FONT COLOR=#FF0000><B>   829.8925&nbsp;&nbsp;</B></FONT></TT></TD><TD ALIGN=RIGHT><TT><FONT COLOR=#FF0000><B>  1657.7704&nbsp;&nbsp;</B></FONT></TT></TD><TD ALIGN=RIGHT><TT><FONT COLOR=#FF0000><B>  1657.7696&nbsp;&nbsp;</B></FONT></TT></TD><TD ALIGN=RIGHT NOWRAP><TT><FONT COLOR=#FF0000><B>     0.46&nbsp;</B></FONT></TT></TD><TD ALIGN=RIGHT><TT><FONT COLOR=#FF0000><B>0&nbsp;&nbsp;</B></FONT></TT></TD><TD ALIGN=RIGHT NOWRAP><TT><FONT COLOR=#FF0000><B>109&nbsp;&nbsp;</B></FONT></TT></TD><TD ALIGN=RIGHT NOWRAP><TT><FONT COLOR=#FF0000><B>1.3e-11&nbsp;</B></FONT></TT></TD><TD ALIGN=RIGHT><TT><FONT COLOR=#FF0000><B>1&nbsp;&nbsp;</B></FONT></TT></TD><TD ALIGN=RIGHT><TT><FONT COLOR=#FF0000><B>U&nbsp;&nbsp;&nbsp;</B></FONT></TT></TD><TD NOWRAP><TT><FONT COLOR=#FF0000><B>&nbsp;R.SGGGFSSGSAGIINY<U>Q</U>R.R + Deamidated (NQ)</B></FONT></TT></TD></TR>
<TR><TD ALIGN=RIGHT><INPUT TYPE="checkbox" NAME="QUE" VALUE="1668.803232 from(557.275020,3+) intensity(88412.4062) title(File5286%20Spectrum3262%20scans%3a%206881) rtinseconds(1853) scans(6881) index(3142) query(4094)" CHECKED></TD><TD ALIGN=RIGHT><TT><A HREF="peptide_view.pl?file=..%2Fdata%2F20210430%2FF010406.dat&query=4094&hit=1&index=sp%7CcRAP054%7CP04264%7CK2C1_HUMAN&db_idx=1&px=1&section=5&ave_thresh=13&_ignoreionsscorebelow=20&report=0&_sigthreshold=0.05&_msresflags=1035&_msresflags2=256&percolate=-1&percolate_rt=0&_minpeplen=7&sessionID=all_secdisabledsession" TARGET="_blank">4094</A>&nbsp;&nbsp;</TT></TD><TD ALIGN=RIGHT><TT><FONT COLOR=#FF0000><B>   557.2750&nbsp;&nbsp;</B></FONT></TT></TD><TD ALIGN=RIGHT><TT><FONT COLOR=#FF0000><B>  1668.8032&nbsp;&nbsp;</B></FONT></TT></TD><TD ALIGN=RIGHT><TT><FONT COLOR=#FF0000><B>  1668.8029&nbsp;&nbsp;</B></FONT></TT></TD><TD ALIGN=RIGHT NOWRAP><TT><FONT COLOR=#FF0000><B>     0.21&nbsp;</B></FONT></TT></TD><TD ALIGN=RIGHT><TT><FONT COLOR=#FF0000><B>1&nbsp;&nbsp;</B></FONT></TT></TD><TD ALIGN=RIGHT NOWRAP><TT><FONT COLOR=#FF0000><B>(21)&nbsp;</B></FONT></TT></TD><TD ALIGN=RIGHT NOWRAP><TT><FONT COLOR=#FF0000><B>0.0086&nbsp;</B></FONT></TT></TD><TD ALIGN=RIGHT><TT><FONT COLOR=#FF0000><B>1&nbsp;&nbsp;</B></FONT></TT></TD><TD ALIGN=RIGHT><TT><FONT COLOR=#FF0000><B>U&nbsp;&nbsp;&nbsp;</B></FONT></TT></TD><TD NOWRAP><TT><FONT COLOR=#FF0000><B>&nbsp;K.DVDGAY<U>M</U>TKVDLQAK.L + Oxidation (M)</B></FONT></TT></TD></TR>
<TR><TD ALIGN=RIGHT><INPUT TYPE="checkbox" NAME="QUE" VALUE="1715.846168 from(858.930360,2+) intensity(425558.1562) title(File5286%20Spectrum4727%20scans%3a%208571) rtinseconds(2080) scans(8571) index(4601) query(4212)" CHECKED></TD><TD ALIGN=RIGHT><TT><A HREF="peptide_view.pl?file=..%2Fdata%2F20210430%2FF010406.dat&query=4212&hit=1&index=sp%7CcRAP054%7CP04264%7CK2C1_HUMAN&db_idx=1&px=1&section=5&ave_thresh=13&_ignoreionsscorebelow=20&report=0&_sigthreshold=0.05&_msresflags=1035&_msresflags2=256&percolate=-1&percolate_rt=0&_minpeplen=7&sessionID=all_secdisabledsession" TARGET="_blank">4212</A>&nbsp;&nbsp;</TT></TD><TD ALIGN=RIGHT><TT><FONT COLOR=#FF0000><B>   858.9304&nbsp;&nbsp;</B></FONT></TT></TD><TD ALIGN=RIGHT><TT><FONT COLOR=#FF0000><B>  1715.8462&nbsp;&nbsp;</B></FONT></TT></TD><TD ALIGN=RIGHT><TT><FONT COLOR=#FF0000><B>  1715.8438&nbsp;&nbsp;</B></FONT></TT></TD><TD ALIGN=RIGHT NOWRAP><TT><FONT COLOR=#FF0000><B>     1.37&nbsp;</B></FONT></TT></TD><TD ALIGN=RIGHT><TT><FONT COLOR=#FF0000><B>0&nbsp;&nbsp;</B></FONT></TT></TD><TD ALIGN=RIGHT NOWRAP><TT><FONT COLOR=#FF0000><B>(84)&nbsp;</B></FONT></TT></TD><TD ALIGN=RIGHT NOWRAP><TT><FONT COLOR=#FF0000><B>4e-09&nbsp;</B></FONT></TT></TD><TD ALIGN=RIGHT><TT><FONT COLOR=#FF0000><B>1&nbsp;&nbsp;</B></FONT></TT></TD><TD ALIGN=RIGHT><TT><FONT COLOR=#FF0000><B>U&nbsp;&nbsp;&nbsp;</B></FONT></TT></TD><TD NOWRAP><TT><FONT COLOR=#FF0000><B>&nbsp;K.QISNLQQSISDAEQR.G</B></FONT></TT></TD></TR>
<TR><TD ALIGN=RIGHT><INPUT TYPE="checkbox" NAME="QUE" VALUE="1716.829688 from(859.422120,2+) intensity(84112.2578) title(File5286%20Spectrum5316%20scans%3a%209228) rtinseconds(2165) scans(9228) index(5189) query(4214)" CHECKED></TD><TD ALIGN=RIGHT><TT><A HREF="peptide_view.pl?file=..%2Fdata%2F20210430%2FF010406.dat&query=4214&hit=1&index=sp%7CcRAP054%7CP04264%7CK2C1_HUMAN&db_idx=1&px=1&section=5&ave_thresh=13&_ignoreionsscorebelow=20&report=0&_sigthreshold=0.05&_msresflags=1035&_msresflags2=256&percolate=-1&percolate_rt=0&_minpeplen=7&sessionID=all_secdisabledsession" TARGET="_blank">4214</A>&nbsp;&nbsp;</TT></TD><TD ALIGN=RIGHT><TT><FONT COLOR=#FF0000><B>   859.4221&nbsp;&nbsp;</B></FONT></TT></TD><TD ALIGN=RIGHT><TT><FONT COLOR=#FF0000><B>  1716.8297&nbsp;&nbsp;</B></FONT></TT></TD><TD ALIGN=RIGHT><TT><FONT COLOR=#FF0000><B>  1716.8278&nbsp;&nbsp;</B></FONT></TT></TD><TD ALIGN=RIGHT NOWRAP><TT><FONT COLOR=#FF0000><B>     1.09&nbsp;</B></FONT></TT></TD><TD ALIGN=RIGHT><TT><FONT COLOR=#FF0000><B>0&nbsp;&nbsp;</B></FONT></TT></TD><TD ALIGN=RIGHT NOWRAP><TT><FONT COLOR=#FF0000><B>86&nbsp;&nbsp;</B></FONT></TT></TD><TD ALIGN=RIGHT NOWRAP><TT><FONT COLOR=#FF0000><B>2.4e-09&nbsp;</B></FONT></TT></TD><TD ALIGN=RIGHT><TT><FONT COLOR=#FF0000><B>1&nbsp;&nbsp;</B></FONT></TT></TD><TD ALIGN=RIGHT><TT><FONT COLOR=#FF0000><B>U&nbsp;&nbsp;&nbsp;</B></FONT></TT></TD><TD NOWRAP><TT><FONT COLOR=#FF0000><B>&nbsp;K.QISNL<U>Q</U>QSISDAEQR.G + Deamidated (NQ)</B></FONT></TT></TD></TR>
<TR><TD ALIGN=RIGHT><INPUT TYPE="checkbox" NAME="QUE" VALUE="1750.821672 from(584.614500,3+) intensity(80279.6797) title(File5286%20Spectrum445%20scans%3a%203574) rtinseconds(1397) scans(3574) index(438) query(4300)" CHECKED></TD><TD ALIGN=RIGHT><TT><A HREF="peptide_view.pl?file=..%2Fdata%2F20210430%2FF010406.dat&query=4300&hit=1&index=sp%7CcRAP054%7CP04264%7CK2C1_HUMAN&db_idx=1&px=1&section=5&ave_thresh=13&_ignoreionsscorebelow=20&report=0&_sigthreshold=0.05&_msresflags=1035&_msresflags2=256&percolate=-1&percolate_rt=0&_minpeplen=7&sessionID=all_secdisabledsession" TARGET="_blank">4300</A>&nbsp;&nbsp;</TT></TD><TD ALIGN=RIGHT><TT><FONT COLOR=#FF0000><B>   584.6145&nbsp;&nbsp;</B></FONT></TT></TD><TD ALIGN=RIGHT><TT><FONT COLOR=#FF0000><B>  1750.8217&nbsp;&nbsp;</B></FONT></TT></TD><TD ALIGN=RIGHT><TT><FONT COLOR=#FF0000><B>  1750.8195&nbsp;&nbsp;</B></FONT></TT></TD><TD ALIGN=RIGHT NOWRAP><TT><FONT COLOR=#FF0000><B>     1.26&nbsp;</B></FONT></TT></TD><TD ALIGN=RIGHT><TT><FONT COLOR=#FF0000><B>1&nbsp;&nbsp;</B></FONT></TT></TD><TD ALIGN=RIGHT NOWRAP><TT><FONT COLOR=#FF0000><B>26&nbsp;&nbsp;</B></FONT></TT></TD><TD ALIGN=RIGHT NOWRAP><TT><FONT COLOR=#FF0000><B>0.0028&nbsp;</B></FONT></TT></TD><TD ALIGN=RIGHT><TT><FONT COLOR=#FF0000><B>1&nbsp;&nbsp;</B></FONT></TT></TD><TD ALIGN=RIGHT><TT><FONT COLOR=#FF0000><B>U&nbsp;&nbsp;&nbsp;</B></FONT></TT></TD><TD NOWRAP><TT><FONT COLOR=#FF0000><B>&nbsp;R.GSGGGSSGGSIGGRGSSSGGVK.S</B></FONT></TT></TD></TR>
<TR><TD ALIGN=RIGHT><INPUT TYPE="checkbox" NAME="QUE" VALUE="1764.726168 from(883.370360,2+) intensity(126045.1484) title(File5286%20Spectrum4330%20scans%3a%208118) rtinseconds(2020) scans(8118) index(4205) query(4337)" CHECKED></TD><TD ALIGN=RIGHT><TT><A HREF="peptide_view.pl?file=..%2Fdata%2F20210430%2FF010406.dat&query=4337&hit=1&index=sp%7CcRAP054%7CP04264%7CK2C1_HUMAN&db_idx=1&px=1&section=5&ave_thresh=13&_ignoreionsscorebelow=20&report=0&_sigthreshold=0.05&_msresflags=1035&_msresflags2=256&percolate=-1&percolate_rt=0&_minpeplen=7&sessionID=all_secdisabledsession" TARGET="_blank">4337</A>&nbsp;&nbsp;</TT></TD><TD ALIGN=RIGHT><TT><FONT COLOR=#FF0000><B>   883.3704&nbsp;&nbsp;</B></FONT></TT></TD><TD ALIGN=RIGHT><TT><FONT COLOR=#FF0000><B>  1764.7262&nbsp;&nbsp;</B></FONT></TT></TD><TD ALIGN=RIGHT><TT><FONT COLOR=#FF0000><B>  1764.7275&nbsp;&nbsp;</B></FONT></TT></TD><TD ALIGN=RIGHT NOWRAP><TT><FONT COLOR=#FF0000><B>    -0.75&nbsp;</B></FONT></TT></TD><TD ALIGN=RIGHT><TT><FONT COLOR=#FF0000><B>0&nbsp;&nbsp;</B></FONT></TT></TD><TD ALIGN=RIGHT NOWRAP><TT><FONT COLOR=#FF0000><B>80&nbsp;&nbsp;</B></FONT></TT></TD><TD ALIGN=RIGHT NOWRAP><TT><FONT COLOR=#FF0000><B>1e-08&nbsp;</B></FONT></TT></TD><TD ALIGN=RIGHT><TT><FONT COLOR=#FF0000><B>1&nbsp;&nbsp;</B></FONT></TT></TD><TD ALIGN=RIGHT><TT><FONT COLOR=#FF0000><B>U&nbsp;&nbsp;&nbsp;</B></FONT></TT></TD><TD NOWRAP><TT><FONT COLOR=#FF0000><B>&nbsp;R.FSSCGGGGGSFGAGGGFGSR.S</B></FONT></TT></TD></TR>
<TR><TD ALIGN=RIGHT><INPUT TYPE="checkbox" NAME="QUE" VALUE="1843.942152 from(615.654660,3+) intensity(548823.3750) title(File5286%20Spectrum3652%20scans%3a%207348) rtinseconds(1919) scans(7348) index(3531) query(4561)" CHECKED></TD><TD ALIGN=RIGHT><TT><A HREF="peptide_view.pl?file=..%2Fdata%2F20210430%2FF010406.dat&query=4561&hit=1&index=sp%7CcRAP054%7CP04264%7CK2C1_HUMAN&db_idx=1&px=1&section=5&ave_thresh=13&_ignoreionsscorebelow=20&report=0&_sigthreshold=0.05&_msresflags=1035&_msresflags2=256&percolate=-1&percolate_rt=0&_minpeplen=7&sessionID=all_secdisabledsession" TARGET="_blank">4561</A>&nbsp;&nbsp;</TT></TD><TD ALIGN=RIGHT><TT><FONT COLOR=#FF0000><B>   615.6547&nbsp;&nbsp;</B></FONT></TT></TD><TD ALIGN=RIGHT><TT><FONT COLOR=#FF0000><B>  1843.9422&nbsp;&nbsp;</B></FONT></TT></TD><TD ALIGN=RIGHT><TT><FONT COLOR=#FF0000><B>  1843.9388&nbsp;&nbsp;</B></FONT></TT></TD><TD ALIGN=RIGHT NOWRAP><TT><FONT COLOR=#FF0000><B>     1.84&nbsp;</B></FONT></TT></TD><TD ALIGN=RIGHT><TT><FONT COLOR=#FF0000><B>1&nbsp;&nbsp;</B></FONT></TT></TD><TD ALIGN=RIGHT NOWRAP><TT><FONT COLOR=#FF0000><B>56&nbsp;&nbsp;</B></FONT></TT></TD><TD ALIGN=RIGHT NOWRAP><TT><FONT COLOR=#FF0000><B>2.5e-06&nbsp;</B></FONT></TT></TD><TD ALIGN=RIGHT><TT><FONT COLOR=#FF0000><B>1&nbsp;&nbsp;</B></FONT></TT></TD><TD ALIGN=RIGHT><TT><FONT COLOR=#FF0000><B>U&nbsp;&nbsp;&nbsp;</B></FONT></TT></TD><TD NOWRAP><TT><FONT COLOR=#FF0000><B>&nbsp;K.KQISNLQQSISDAEQR.G</B></FONT></TT></TD></TR>
<TR><TD ALIGN=RIGHT><INPUT TYPE="checkbox" NAME="QUE" VALUE="1940.982942 from(648.001590,3+) intensity(319707.9062) title(File5286%20Spectrum7410%20scans%3a%2011537) rtinseconds(2458) scans(11537) index(7269) query(4840)" CHECKED></TD><TD ALIGN=RIGHT><TT><A HREF="peptide_view.pl?file=..%2Fdata%2F20210430%2FF010406.dat&query=4840&hit=1&index=sp%7CcRAP054%7CP04264%7CK2C1_HUMAN&db_idx=1&px=1&section=5&ave_thresh=13&_ignoreionsscorebelow=20&report=0&_sigthreshold=0.05&_msresflags=1035&_msresflags2=256&percolate=-1&percolate_rt=0&_minpeplen=7&sessionID=all_secdisabledsession" TARGET="_blank">4840</A>&nbsp;&nbsp;</TT></TD><TD ALIGN=RIGHT><TT><FONT COLOR=#FF0000><B>   648.0016&nbsp;&nbsp;</B></FONT></TT></TD><TD ALIGN=RIGHT><TT><FONT COLOR=#FF0000><B>  1940.9829&nbsp;&nbsp;</B></FONT></TT></TD><TD ALIGN=RIGHT><TT><FONT COLOR=#FF0000><B>  1940.9803&nbsp;&nbsp;</B></FONT></TT></TD><TD ALIGN=RIGHT NOWRAP><TT><FONT COLOR=#FF0000><B>     1.37&nbsp;</B></FONT></TT></TD><TD ALIGN=RIGHT><TT><FONT COLOR=#FF0000><B>1&nbsp;&nbsp;</B></FONT></TT></TD><TD ALIGN=RIGHT NOWRAP><TT><FONT COLOR=#FF0000><B>93&nbsp;&nbsp;</B></FONT></TT></TD><TD ALIGN=RIGHT NOWRAP><TT><FONT COLOR=#FF0000><B>5e-10&nbsp;</B></FONT></TT></TD><TD ALIGN=RIGHT><TT><FONT COLOR=#FF0000><B>1&nbsp;&nbsp;</B></FONT></TT></TD><TD ALIGN=RIGHT><TT><FONT COLOR=#FF0000><B>U&nbsp;&nbsp;&nbsp;</B></FONT></TT></TD><TD NOWRAP><TT><FONT COLOR=#FF0000><B>&nbsp;K.LNDLEDALQQAKEDLAR.L</B></FONT></TT></TD></TR>
<TR><TD ALIGN=RIGHT><INPUT TYPE="checkbox" NAME="QUE" VALUE="1953.985536 from(489.503660,4+) intensity(66554.5703) title(File5286%20Spectrum2625%20scans%3a%206159) rtinseconds(1757) scans(6159) index(2507) query(4872)" CHECKED></TD><TD ALIGN=RIGHT><TT><A HREF="peptide_view.pl?file=..%2Fdata%2F20210430%2FF010406.dat&query=4872&hit=1&index=sp%7CcRAP054%7CP04264%7CK2C1_HUMAN&db_idx=1&px=1&section=5&ave_thresh=13&_ignoreionsscorebelow=20&report=0&_sigthreshold=0.05&_msresflags=1035&_msresflags2=256&percolate=-1&percolate_rt=0&_minpeplen=7&sessionID=all_secdisabledsession" TARGET="_blank">4872</A>&nbsp;&nbsp;</TT></TD><TD ALIGN=RIGHT><TT><FONT COLOR=#FF0000><B>   489.5037&nbsp;&nbsp;</B></FONT></TT></TD><TD ALIGN=RIGHT><TT><FONT COLOR=#FF0000><B>  1953.9855&nbsp;&nbsp;</B></FONT></TT></TD><TD ALIGN=RIGHT><TT><FONT COLOR=#FF0000><B>  1953.9868&nbsp;&nbsp;</B></FONT></TT></TD><TD ALIGN=RIGHT NOWRAP><TT><FONT COLOR=#FF0000><B>    -0.63&nbsp;</B></FONT></TT></TD><TD ALIGN=RIGHT><TT><FONT COLOR=#FF0000><B>2&nbsp;&nbsp;</B></FONT></TT></TD><TD ALIGN=RIGHT NOWRAP><TT><FONT COLOR=#FF0000><B>30&nbsp;&nbsp;</B></FONT></TT></TD><TD ALIGN=RIGHT NOWRAP><TT><FONT COLOR=#FF0000><B>0.001&nbsp;</B></FONT></TT></TD><TD ALIGN=RIGHT><TT><FONT COLOR=#FF0000><B>1&nbsp;&nbsp;</B></FONT></TT></TD><TD ALIGN=RIGHT><TT><FONT COLOR=#FF0000><B>U&nbsp;&nbsp;&nbsp;</B></FONT></TT></TD><TD NOWRAP><TT><FONT COLOR=#FF0000><B>&nbsp;R.HGDSVR<U>N</U>SKIEISELNR.V + Deamidated (NQ)</B></FONT></TT></TD></TR>
<TR><TD ALIGN=RIGHT><INPUT TYPE="checkbox" NAME="QUE" VALUE="1984.887792 from(662.636540,3+) intensity(747726.7500) title(File5286%20Spectrum6474%20scans%3a%2010513) rtinseconds(2329) scans(10513) index(6341) query(4948)" CHECKED></TD><TD ALIGN=RIGHT><TT><A HREF="peptide_view.pl?file=..%2Fdata%2F20210430%2FF010406.dat&query=4948&hit=1&index=sp%7CcRAP054%7CP04264%7CK2C1_HUMAN&db_idx=1&px=1&section=5&ave_thresh=13&_ignoreionsscorebelow=20&report=0&_sigthreshold=0.05&_msresflags=1035&_msresflags2=256&percolate=-1&percolate_rt=0&_minpeplen=7&sessionID=all_secdisabledsession" TARGET="_blank">4948</A>&nbsp;&nbsp;</TT></TD><TD ALIGN=RIGHT><TT><FONT COLOR=#FF0000><B>   662.6365&nbsp;&nbsp;</B></FONT></TT></TD><TD ALIGN=RIGHT><TT><FONT COLOR=#FF0000><B>  1984.8878&nbsp;&nbsp;</B></FONT></TT></TD><TD ALIGN=RIGHT><TT><FONT COLOR=#FF0000><B>  1984.8870&nbsp;&nbsp;</B></FONT></TT></TD><TD ALIGN=RIGHT NOWRAP><TT><FONT COLOR=#FF0000><B>     0.40&nbsp;</B></FONT></TT></TD><TD ALIGN=RIGHT><TT><FONT COLOR=#FF0000><B>1&nbsp;&nbsp;</B></FONT></TT></TD><TD ALIGN=RIGHT NOWRAP><TT><FONT COLOR=#FF0000><B>(92)&nbsp;</B></FONT></TT></TD><TD ALIGN=RIGHT NOWRAP><TT><FONT COLOR=#FF0000><B>5.9e-10&nbsp;</B></FONT></TT></TD><TD ALIGN=RIGHT><TT><FONT COLOR=#FF0000><B>1&nbsp;&nbsp;</B></FONT></TT></TD><TD ALIGN=RIGHT><TT><FONT COLOR=#FF0000><B>U&nbsp;&nbsp;&nbsp;</B></FONT></TT></TD><TD NOWRAP><TT><FONT COLOR=#FF0000><B>&nbsp;R.LDSELKNMQDMVEDYR.N</B></FONT></TT></TD></TR>
<TR><TD ALIGN=RIGHT><INPUT TYPE="checkbox" NAME="QUE" VALUE="1984.888872 from(662.636900,3+) intensity(130789.7578) title(File5286%20Spectrum7003%20scans%3a%2011092) rtinseconds(2402) scans(11092) index(6864) query(4949)" CHECKED></TD><TD ALIGN=RIGHT><TT><A HREF="peptide_view.pl?file=..%2Fdata%2F20210430%2FF010406.dat&query=4949&hit=1&index=sp%7CcRAP054%7CP04264%7CK2C1_HUMAN&db_idx=1&px=1&section=5&ave_thresh=13&_ignoreionsscorebelow=20&report=0&_sigthreshold=0.05&_msresflags=1035&_msresflags2=256&percolate=-1&percolate_rt=0&_minpeplen=7&sessionID=all_secdisabledsession" TARGET="_blank">4949</A>&nbsp;&nbsp;</TT></TD><TD ALIGN=RIGHT><TT><FONT COLOR=#FF0000><B>   662.6369&nbsp;&nbsp;</B></FONT></TT></TD><TD ALIGN=RIGHT><TT><FONT COLOR=#FF0000><B>  1984.8889&nbsp;&nbsp;</B></FONT></TT></TD><TD ALIGN=RIGHT><TT><FONT COLOR=#FF0000><B>  1984.8870&nbsp;&nbsp;</B></FONT></TT></TD><TD ALIGN=RIGHT NOWRAP><TT><FONT COLOR=#FF0000><B>     0.95&nbsp;</B></FONT></TT></TD><TD ALIGN=RIGHT><TT><FONT COLOR=#FF0000><B>1&nbsp;&nbsp;</B></FONT></TT></TD><TD ALIGN=RIGHT NOWRAP><TT><FONT COLOR=#FF0000><B>(65)&nbsp;</B></FONT></TT></TD><TD ALIGN=RIGHT NOWRAP><TT><FONT COLOR=#FF0000><B>2.9e-07&nbsp;</B></FONT></TT></TD><TD ALIGN=RIGHT><TT><FONT COLOR=#FF0000><B>1&nbsp;&nbsp;</B></FONT></TT></TD><TD ALIGN=RIGHT><TT><FONT COLOR=#FF0000><B>U&nbsp;&nbsp;&nbsp;</B></FONT></TT></TD><TD NOWRAP><TT><FONT COLOR=#FF0000><B>&nbsp;R.LDSELKNMQDMVEDYR.N</B></FONT></TT></TD></TR>
<TR><TD ALIGN=RIGHT><INPUT TYPE="checkbox" NAME="QUE" VALUE="1985.871972 from(662.964600,3+) intensity(59477.4102) title(File5286%20Spectrum6015%20scans%3a%2010005) rtinseconds(2264) scans(10005) index(5883) query(4952)" CHECKED></TD><TD ALIGN=RIGHT><TT><A HREF="peptide_view.pl?file=..%2Fdata%2F20210430%2FF010406.dat&query=4952&hit=1&index=sp%7CcRAP054%7CP04264%7CK2C1_HUMAN&db_idx=1&px=1&section=5&ave_thresh=13&_ignoreionsscorebelow=20&report=0&_sigthreshold=0.05&_msresflags=1035&_msresflags2=256&percolate=-1&percolate_rt=0&_minpeplen=7&sessionID=all_secdisabledsession" TARGET="_blank">4952</A>&nbsp;&nbsp;</TT></TD><TD ALIGN=RIGHT><TT><FONT COLOR=#FF0000><B>   662.9646&nbsp;&nbsp;</B></FONT></TT></TD><TD ALIGN=RIGHT><TT><FONT COLOR=#FF0000><B>  1985.8720&nbsp;&nbsp;</B></FONT></TT></TD><TD ALIGN=RIGHT><TT><FONT COLOR=#FF0000><B>  1985.8710&nbsp;&nbsp;</B></FONT></TT></TD><TD ALIGN=RIGHT NOWRAP><TT><FONT COLOR=#FF0000><B>     0.49&nbsp;</B></FONT></TT></TD><TD ALIGN=RIGHT><TT><FONT COLOR=#FF0000><B>1&nbsp;&nbsp;</B></FONT></TT></TD><TD ALIGN=RIGHT NOWRAP><TT><FONT COLOR=#FF0000><B>(85)&nbsp;</B></FONT></TT></TD><TD ALIGN=RIGHT NOWRAP><TT><FONT COLOR=#FF0000><B>3.2e-09&nbsp;</B></FONT></TT></TD><TD ALIGN=RIGHT><TT><FONT COLOR=#FF0000><B>1&nbsp;&nbsp;</B></FONT></TT></TD><TD ALIGN=RIGHT><TT><FONT COLOR=#FF0000><B>U&nbsp;&nbsp;&nbsp;</B></FONT></TT></TD><TD NOWRAP><TT><FONT COLOR=#FF0000><B>&nbsp;R.LDSELK<U>N</U>MQDMVEDYR.N + Deamidated (NQ)</B></FONT></TT></TD></TR>
<TR><TD ALIGN=RIGHT><INPUT TYPE="checkbox" NAME="QUE" VALUE="1985.879832 from(662.967220,3+) intensity(339070.5312) title(File5286%20Spectrum6913%20scans%3a%2010994) rtinseconds(2389) scans(10994) index(6778) query(4953)" CHECKED></TD><TD ALIGN=RIGHT><TT><A HREF="peptide_view.pl?file=..%2Fdata%2F20210430%2FF010406.dat&query=4953&hit=1&index=sp%7CcRAP054%7CP04264%7CK2C1_HUMAN&db_idx=1&px=1&section=5&ave_thresh=13&_ignoreionsscorebelow=20&report=0&_sigthreshold=0.05&_msresflags=1035&_msresflags2=256&percolate=-1&percolate_rt=0&_minpeplen=7&sessionID=all_secdisabledsession" TARGET="_blank">4953</A>&nbsp;&nbsp;</TT></TD><TD ALIGN=RIGHT><TT><FONT COLOR=#FF0000><B>   662.9672&nbsp;&nbsp;</B></FONT></TT></TD><TD ALIGN=RIGHT><TT><FONT COLOR=#FF0000><B>  1985.8798&nbsp;&nbsp;</B></FONT></TT></TD><TD ALIGN=RIGHT><TT><FONT COLOR=#FF0000><B>  1985.8710&nbsp;&nbsp;</B></FONT></TT></TD><TD ALIGN=RIGHT NOWRAP><TT><FONT COLOR=#FF0000><B>     4.45&nbsp;</B></FONT></TT></TD><TD ALIGN=RIGHT><TT><FONT COLOR=#FF0000><B>1&nbsp;&nbsp;</B></FONT></TT></TD><TD ALIGN=RIGHT NOWRAP><TT><FONT COLOR=#FF0000><B>(91)&nbsp;</B></FONT></TT></TD><TD ALIGN=RIGHT NOWRAP><TT><FONT COLOR=#FF0000><B>7.6e-10&nbsp;</B></FONT></TT></TD><TD ALIGN=RIGHT><TT><FONT COLOR=#FF0000><B>1&nbsp;&nbsp;</B></FONT></TT></TD><TD ALIGN=RIGHT><TT><FONT COLOR=#FF0000><B>U&nbsp;&nbsp;&nbsp;</B></FONT></TT></TD><TD NOWRAP><TT><FONT COLOR=#FF0000><B>&nbsp;R.LDSELK<U>N</U>MQDMVEDYR.N + Deamidated (NQ)</B></FONT></TT></TD></TR>
<TR><TD ALIGN=RIGHT><INPUT TYPE="checkbox" NAME="QUE" VALUE="1992.971142 from(665.330990,3+) intensity(1223468.3750) title(File5286%20Spectrum7435%20scans%3a%2011564) rtinseconds(2461) scans(11564) index(7294) query(4962)" CHECKED></TD><TD ALIGN=RIGHT><TT><A HREF="peptide_view.pl?file=..%2Fdata%2F20210430%2FF010406.dat&query=4962&hit=1&index=sp%7CcRAP054%7CP04264%7CK2C1_HUMAN&db_idx=1&px=1&section=5&ave_thresh=13&_ignoreionsscorebelow=20&report=0&_sigthreshold=0.05&_msresflags=1035&_msresflags2=256&percolate=-1&percolate_rt=0&_minpeplen=7&sessionID=all_secdisabledsession" TARGET="_blank">4962</A>&nbsp;&nbsp;</TT></TD><TD ALIGN=RIGHT><TT><FONT COLOR=#FF0000><B>   665.3310&nbsp;&nbsp;</B></FONT></TT></TD><TD ALIGN=RIGHT><TT><FONT COLOR=#FF0000><B>  1992.9711&nbsp;&nbsp;</B></FONT></TT></TD><TD ALIGN=RIGHT><TT><FONT COLOR=#FF0000><B>  1992.9693&nbsp;&nbsp;</B></FONT></TT></TD><TD ALIGN=RIGHT NOWRAP><TT><FONT COLOR=#FF0000><B>     0.90&nbsp;</B></FONT></TT></TD><TD ALIGN=RIGHT><TT><FONT COLOR=#FF0000><B>0&nbsp;&nbsp;</B></FONT></TT></TD><TD ALIGN=RIGHT NOWRAP><TT><FONT COLOR=#FF0000><B>(44)&nbsp;</B></FONT></TT></TD><TD ALIGN=RIGHT NOWRAP><TT><FONT COLOR=#FF0000><B>3.6e-05&nbsp;</B></FONT></TT></TD><TD ALIGN=RIGHT><TT><FONT COLOR=#FF0000><B>1&nbsp;&nbsp;</B></FONT></TT></TD><TD ALIGN=RIGHT><TT><FONT COLOR=#FF0000><B>U&nbsp;&nbsp;&nbsp;</B></FONT></TT></TD><TD NOWRAP><TT><FONT COLOR=#FF0000><B>&nbsp;R.THNLEPYFESFINNLR.R</B></FONT></TT></TD></TR>
<TR><TD ALIGN=RIGHT><INPUT TYPE="checkbox" NAME="QUE" VALUE="1993.952052 from(665.657960,3+) intensity(92910.1250) title(File5286%20Spectrum7317%20scans%3a%2011435) rtinseconds(2445) scans(11435) index(7177) query(4964)" CHECKED></TD><TD ALIGN=RIGHT><TT><A HREF="peptide_view.pl?file=..%2Fdata%2F20210430%2FF010406.dat&query=4964&hit=1&index=sp%7CcRAP054%7CP04264%7CK2C1_HUMAN&db_idx=1&px=1&section=5&ave_thresh=13&_ignoreionsscorebelow=20&report=0&_sigthreshold=0.05&_msresflags=1035&_msresflags2=256&percolate=-1&percolate_rt=0&_minpeplen=7&sessionID=all_secdisabledsession" TARGET="_blank">4964</A>&nbsp;&nbsp;</TT></TD><TD ALIGN=RIGHT><TT><FONT COLOR=#FF0000><B>   665.6580&nbsp;&nbsp;</B></FONT></TT></TD><TD ALIGN=RIGHT><TT><FONT COLOR=#FF0000><B>  1993.9521&nbsp;&nbsp;</B></FONT></TT></TD><TD ALIGN=RIGHT><TT><FONT COLOR=#FF0000><B>  1993.9534&nbsp;&nbsp;</B></FONT></TT></TD><TD ALIGN=RIGHT NOWRAP><TT><FONT COLOR=#FF0000><B>    -0.65&nbsp;</B></FONT></TT></TD><TD ALIGN=RIGHT><TT><FONT COLOR=#FF0000><B>0&nbsp;&nbsp;</B></FONT></TT></TD><TD ALIGN=RIGHT NOWRAP><TT><FONT COLOR=#FF0000><B>70&nbsp;&nbsp;</B></FONT></TT></TD><TD ALIGN=RIGHT NOWRAP><TT><FONT COLOR=#FF0000><B>1e-07&nbsp;</B></FONT></TT></TD><TD ALIGN=RIGHT><TT><FONT COLOR=#FF0000><B>1&nbsp;&nbsp;</B></FONT></TT></TD><TD ALIGN=RIGHT><TT><FONT COLOR=#FF0000><B>U&nbsp;&nbsp;&nbsp;</B></FONT></TT></TD><TD NOWRAP><TT><FONT COLOR=#FF0000><B>&nbsp;R.THNLEPYFESFI<U>N</U>NLR.R + Deamidated (NQ)</B></FONT></TT></TD></TR>
<TR><TD ALIGN=RIGHT><INPUT TYPE="checkbox" NAME="QUE" VALUE="2000.882232 from(667.968020,3+) intensity(526336.9375) title(File5286%20Spectrum5130%20scans%3a%209019) rtinseconds(2137) scans(9019) index(5003) query(4982)" CHECKED></TD><TD ALIGN=RIGHT><TT><A HREF="peptide_view.pl?file=..%2Fdata%2F20210430%2FF010406.dat&query=4982&hit=1&index=sp%7CcRAP054%7CP04264%7CK2C1_HUMAN&db_idx=1&px=1&section=5&ave_thresh=13&_ignoreionsscorebelow=20&report=0&_sigthreshold=0.05&_msresflags=1035&_msresflags2=256&percolate=-1&percolate_rt=0&_minpeplen=7&sessionID=all_secdisabledsession" TARGET="_blank">4982</A>&nbsp;&nbsp;</TT></TD><TD ALIGN=RIGHT><TT><FONT COLOR=#FF0000><B>   667.9680&nbsp;&nbsp;</B></FONT></TT></TD><TD ALIGN=RIGHT><TT><FONT COLOR=#FF0000><B>  2000.8822&nbsp;&nbsp;</B></FONT></TT></TD><TD ALIGN=RIGHT><TT><FONT COLOR=#FF0000><B>  2000.8819&nbsp;&nbsp;</B></FONT></TT></TD><TD ALIGN=RIGHT NOWRAP><TT><FONT COLOR=#FF0000><B>     0.16&nbsp;</B></FONT></TT></TD><TD ALIGN=RIGHT><TT><FONT COLOR=#FF0000><B>1&nbsp;&nbsp;</B></FONT></TT></TD><TD ALIGN=RIGHT NOWRAP><TT><FONT COLOR=#FF0000><B>(90)&nbsp;</B></FONT></TT></TD><TD ALIGN=RIGHT NOWRAP><TT><FONT COLOR=#FF0000><B>9.2e-10&nbsp;</B></FONT></TT></TD><TD ALIGN=RIGHT><TT><FONT COLOR=#FF0000><B>1&nbsp;&nbsp;</B></FONT></TT></TD><TD ALIGN=RIGHT><TT><FONT COLOR=#FF0000><B>U&nbsp;&nbsp;&nbsp;</B></FONT></TT></TD><TD NOWRAP><TT><FONT COLOR=#FF0000><B>&nbsp;R.LDSELKNMQD<U>M</U>VEDYR.N + Oxidation (M)</B></FONT></TT></TD></TR>
<TR><TD ALIGN=RIGHT><INPUT TYPE="checkbox" NAME="QUE" VALUE="2000.883882 from(667.968570,3+) intensity(150127.5625) title(File5286%20Spectrum4014%20scans%3a%207755) rtinseconds(1972) scans(7755) index(3889) query(4983)" CHECKED></TD><TD ALIGN=RIGHT><TT><A HREF="peptide_view.pl?file=..%2Fdata%2F20210430%2FF010406.dat&query=4983&hit=1&index=sp%7CcRAP054%7CP04264%7CK2C1_HUMAN&db_idx=1&px=1&section=5&ave_thresh=13&_ignoreionsscorebelow=20&report=0&_sigthreshold=0.05&_msresflags=1035&_msresflags2=256&percolate=-1&percolate_rt=0&_minpeplen=7&sessionID=all_secdisabledsession" TARGET="_blank">4983</A>&nbsp;&nbsp;</TT></TD><TD ALIGN=RIGHT><TT><FONT COLOR=#FF0000><B>   667.9686&nbsp;&nbsp;</B></FONT></TT></TD><TD ALIGN=RIGHT><TT><FONT COLOR=#FF0000><B>  2000.8839&nbsp;&nbsp;</B></FONT></TT></TD><TD ALIGN=RIGHT><TT><FONT COLOR=#FF0000><B>  2000.8819&nbsp;&nbsp;</B></FONT></TT></TD><TD ALIGN=RIGHT NOWRAP><TT><FONT COLOR=#FF0000><B>     0.98&nbsp;</B></FONT></TT></TD><TD ALIGN=RIGHT><TT><FONT COLOR=#FF0000><B>1&nbsp;&nbsp;</B></FONT></TT></TD><TD ALIGN=RIGHT NOWRAP><TT><FONT COLOR=#FF0000><B>(96)&nbsp;</B></FONT></TT></TD><TD ALIGN=RIGHT NOWRAP><TT><FONT COLOR=#FF0000><B>2.5e-10&nbsp;</B></FONT></TT></TD><TD ALIGN=RIGHT><TT><FONT COLOR=#FF0000><B>1&nbsp;&nbsp;</B></FONT></TT></TD><TD ALIGN=RIGHT><TT><FONT COLOR=#FF0000><B>U&nbsp;&nbsp;&nbsp;</B></FONT></TT></TD><TD NOWRAP><TT><FONT COLOR=#FF0000><B>&nbsp;R.LDSELKN<U>M</U>QDMVEDYR.N + Oxidation (M)</B></FONT></TT></TD></TR>
<TR><TD ALIGN=RIGHT><INPUT TYPE="checkbox" NAME="QUE" VALUE="2016.880872 from(673.300900,3+) intensity(229908.4688) title(File5286%20Spectrum3135%20scans%3a%206736) rtinseconds(1833) scans(6736) index(3016) query(5013)" CHECKED></TD><TD ALIGN=RIGHT><TT><A HREF="peptide_view.pl?file=..%2Fdata%2F20210430%2FF010406.dat&query=5013&hit=1&index=sp%7CcRAP054%7CP04264%7CK2C1_HUMAN&db_idx=1&px=1&section=5&ave_thresh=13&_ignoreionsscorebelow=20&report=0&_sigthreshold=0.05&_msresflags=1035&_msresflags2=256&percolate=-1&percolate_rt=0&_minpeplen=7&sessionID=all_secdisabledsession" TARGET="_blank">5013</A>&nbsp;&nbsp;</TT></TD><TD ALIGN=RIGHT><TT><FONT COLOR=#FF0000><B>   673.3009&nbsp;&nbsp;</B></FONT></TT></TD><TD ALIGN=RIGHT><TT><FONT COLOR=#FF0000><B>  2016.8809&nbsp;&nbsp;</B></FONT></TT></TD><TD ALIGN=RIGHT><TT><FONT COLOR=#FF0000><B>  2016.8768&nbsp;&nbsp;</B></FONT></TT></TD><TD ALIGN=RIGHT NOWRAP><TT><FONT COLOR=#FF0000><B>     2.00&nbsp;</B></FONT></TT></TD><TD ALIGN=RIGHT><TT><FONT COLOR=#FF0000><B>1&nbsp;&nbsp;</B></FONT></TT></TD><TD ALIGN=RIGHT NOWRAP><TT><FONT COLOR=#FF0000><B>96&nbsp;&nbsp;</B></FONT></TT></TD><TD ALIGN=RIGHT NOWRAP><TT><FONT COLOR=#FF0000><B>2.5e-10&nbsp;</B></FONT></TT></TD><TD ALIGN=RIGHT><TT><FONT COLOR=#FF0000><B>1&nbsp;&nbsp;</B></FONT></TT></TD><TD ALIGN=RIGHT><TT><FONT COLOR=#FF0000><B>U&nbsp;&nbsp;&nbsp;</B></FONT></TT></TD><TD NOWRAP><TT><FONT COLOR=#FF0000><B>&nbsp;R.LDSELKN<U>M</U>QD<U>M</U>VEDYR.N + 2 Oxidation (M)</B></FONT></TT></TD></TR>
<TR><TD ALIGN=RIGHT><INPUT TYPE="checkbox" NAME="QUE" VALUE="2078.908782 from(693.976870,3+) intensity(184520.3438) title(File5286%20Spectrum233%20scans%3a%203294) rtinseconds(1352) scans(3294) index(232) query(5133)" CHECKED></TD><TD ALIGN=RIGHT><TT><A HREF="peptide_view.pl?file=..%2Fdata%2F20210430%2FF010406.dat&query=5133&hit=1&index=sp%7CcRAP054%7CP04264%7CK2C1_HUMAN&db_idx=1&px=1&section=5&ave_thresh=13&_ignoreionsscorebelow=20&report=0&_sigthreshold=0.05&_msresflags=1035&_msresflags2=256&percolate=-1&percolate_rt=0&_minpeplen=7&sessionID=all_secdisabledsession" TARGET="_blank">5133</A>&nbsp;&nbsp;</TT></TD><TD ALIGN=RIGHT><TT><FONT COLOR=#FF0000><B>   693.9769&nbsp;&nbsp;</B></FONT></TT></TD><TD ALIGN=RIGHT><TT><FONT COLOR=#FF0000><B>  2078.9088&nbsp;&nbsp;</B></FONT></TT></TD><TD ALIGN=RIGHT><TT><FONT COLOR=#FF0000><B>  2078.9075&nbsp;&nbsp;</B></FONT></TT></TD><TD ALIGN=RIGHT NOWRAP><TT><FONT COLOR=#FF0000><B>     0.63&nbsp;</B></FONT></TT></TD><TD ALIGN=RIGHT><TT><FONT COLOR=#FF0000><B>1&nbsp;&nbsp;</B></FONT></TT></TD><TD ALIGN=RIGHT NOWRAP><TT><FONT COLOR=#FF0000><B>88&nbsp;&nbsp;</B></FONT></TT></TD><TD ALIGN=RIGHT NOWRAP><TT><FONT COLOR=#FF0000><B>1.5e-09&nbsp;</B></FONT></TT></TD><TD ALIGN=RIGHT><TT><FONT COLOR=#FF0000><B>1&nbsp;&nbsp;</B></FONT></TT></TD><TD ALIGN=RIGHT><TT><FONT COLOR=#FF0000><B>U&nbsp;&nbsp;&nbsp;</B></FONT></TT></TD><TD NOWRAP><TT><FONT COLOR=#FF0000><B>&nbsp;R.GGSGGGGGGSSGGRGSGGGSSGGSIGGR.G</B></FONT></TT></TD></TR>
<TR><TD ALIGN=RIGHT><INPUT TYPE="checkbox" NAME="QUE" VALUE="2149.073682 from(717.365170,3+) intensity(173573.8906) title(File5286%20Spectrum7368%20scans%3a%2011491) rtinseconds(2452) scans(11491) index(7227) query(5293)" CHECKED></TD><TD ALIGN=RIGHT><TT><A HREF="peptide_view.pl?file=..%2Fdata%2F20210430%2FF010406.dat&query=5293&hit=1&index=sp%7CcRAP054%7CP04264%7CK2C1_HUMAN&db_idx=1&px=1&section=5&ave_thresh=13&_ignoreionsscorebelow=20&report=0&_sigthreshold=0.05&_msresflags=1035&_msresflags2=256&percolate=-1&percolate_rt=0&_minpeplen=7&sessionID=all_secdisabledsession" TARGET="_blank">5293</A>&nbsp;&nbsp;</TT></TD><TD ALIGN=RIGHT><TT><FONT COLOR=#FF0000><B>   717.3652&nbsp;&nbsp;</B></FONT></TT></TD><TD ALIGN=RIGHT><TT><FONT COLOR=#FF0000><B>  2149.0737&nbsp;&nbsp;</B></FONT></TT></TD><TD ALIGN=RIGHT><TT><FONT COLOR=#FF0000><B>  2149.0705&nbsp;&nbsp;</B></FONT></TT></TD><TD ALIGN=RIGHT NOWRAP><TT><FONT COLOR=#FF0000><B>     1.50&nbsp;</B></FONT></TT></TD><TD ALIGN=RIGHT><TT><FONT COLOR=#FF0000><B>1&nbsp;&nbsp;</B></FONT></TT></TD><TD ALIGN=RIGHT NOWRAP><TT><FONT COLOR=#FF0000><B>44&nbsp;&nbsp;</B></FONT></TT></TD><TD ALIGN=RIGHT NOWRAP><TT><FONT COLOR=#FF0000><B>4.1e-05&nbsp;</B></FONT></TT></TD><TD ALIGN=RIGHT><TT><FONT COLOR=#FF0000><B>1&nbsp;&nbsp;</B></FONT></TT></TD><TD ALIGN=RIGHT><TT><FONT COLOR=#FF0000><B>U&nbsp;&nbsp;&nbsp;</B></FONT></TT></TD><TD NOWRAP><TT><FONT COLOR=#FF0000><B>&nbsp;R.THNLEPYFESFINNLRR.R</B></FONT></TT></TD></TR>
<TR><TD ALIGN=RIGHT><INPUT TYPE="checkbox" NAME="QUE" VALUE="2183.120142 from(728.713990,3+) intensity(766045.6250) title(File5286%20Spectrum7284%20scans%3a%2011399) rtinseconds(2440) scans(11399) index(7144) query(5354)" CHECKED></TD><TD ALIGN=RIGHT><TT><A HREF="peptide_view.pl?file=..%2Fdata%2F20210430%2FF010406.dat&query=5354&hit=1&index=sp%7CcRAP054%7CP04264%7CK2C1_HUMAN&db_idx=1&px=1&section=5&ave_thresh=13&_ignoreionsscorebelow=20&report=0&_sigthreshold=0.05&_msresflags=1035&_msresflags2=256&percolate=-1&percolate_rt=0&_minpeplen=7&sessionID=all_secdisabledsession" TARGET="_blank">5354</A>&nbsp;&nbsp;</TT></TD><TD ALIGN=RIGHT><TT><FONT COLOR=#FF0000><B>   728.7140&nbsp;&nbsp;</B></FONT></TT></TD><TD ALIGN=RIGHT><TT><FONT COLOR=#FF0000><B>  2183.1201&nbsp;&nbsp;</B></FONT></TT></TD><TD ALIGN=RIGHT><TT><FONT COLOR=#FF0000><B>  2183.1182&nbsp;&nbsp;</B></FONT></TT></TD><TD ALIGN=RIGHT NOWRAP><TT><FONT COLOR=#FF0000><B>     0.91&nbsp;</B></FONT></TT></TD><TD ALIGN=RIGHT><TT><FONT COLOR=#FF0000><B>2&nbsp;&nbsp;</B></FONT></TT></TD><TD ALIGN=RIGHT NOWRAP><TT><FONT COLOR=#FF0000><B>108&nbsp;&nbsp;</B></FONT></TT></TD><TD ALIGN=RIGHT NOWRAP><TT><FONT COLOR=#FF0000><B>1.6e-11&nbsp;</B></FONT></TT></TD><TD ALIGN=RIGHT><TT><FONT COLOR=#FF0000><B>1&nbsp;&nbsp;</B></FONT></TT></TD><TD ALIGN=RIGHT><TT><FONT COLOR=#FF0000><B>U&nbsp;&nbsp;&nbsp;</B></FONT></TT></TD><TD NOWRAP><TT><FONT COLOR=#FF0000><B>&nbsp;K.NKLNDLEDALQQAKEDLAR.L</B></FONT></TT></TD></TR>
<TR><TD ALIGN=RIGHT><INPUT TYPE="checkbox" NAME="QUE" VALUE="2227.026056 from(557.763790,4+) intensity(642689.5625) title(File5286%20Spectrum5776%20scans%3a%209739) rtinseconds(2230) scans(9739) index(5647) query(5442)" CHECKED></TD><TD ALIGN=RIGHT><TT><A HREF="peptide_view.pl?file=..%2Fdata%2F20210430%2FF010406.dat&query=5442&hit=1&index=sp%7CcRAP054%7CP04264%7CK2C1_HUMAN&db_idx=1&px=1&section=5&ave_thresh=13&_ignoreionsscorebelow=20&report=0&_sigthreshold=0.05&_msresflags=1035&_msresflags2=256&percolate=-1&percolate_rt=0&_minpeplen=7&sessionID=all_secdisabledsession" TARGET="_blank">5442</A>&nbsp;&nbsp;</TT></TD><TD ALIGN=RIGHT><TT><FONT COLOR=#FF0000><B>   557.7638&nbsp;&nbsp;</B></FONT></TT></TD><TD ALIGN=RIGHT><TT><FONT COLOR=#FF0000><B>  2227.0261&nbsp;&nbsp;</B></FONT></TT></TD><TD ALIGN=RIGHT><TT><FONT COLOR=#FF0000><B>  2227.0249&nbsp;&nbsp;</B></FONT></TT></TD><TD ALIGN=RIGHT NOWRAP><TT><FONT COLOR=#FF0000><B>     0.53&nbsp;</B></FONT></TT></TD><TD ALIGN=RIGHT><TT><FONT COLOR=#FF0000><B>2&nbsp;&nbsp;</B></FONT></TT></TD><TD ALIGN=RIGHT NOWRAP><TT><FONT COLOR=#FF0000><B>74&nbsp;&nbsp;</B></FONT></TT></TD><TD ALIGN=RIGHT NOWRAP><TT><FONT COLOR=#FF0000><B>3.6e-08&nbsp;</B></FONT></TT></TD><TD ALIGN=RIGHT><TT><FONT COLOR=#FF0000><B>1&nbsp;&nbsp;</B></FONT></TT></TD><TD ALIGN=RIGHT><TT><FONT COLOR=#FF0000><B>U&nbsp;&nbsp;&nbsp;</B></FONT></TT></TD><TD NOWRAP><TT><FONT COLOR=#FF0000><B>&nbsp;R.LDSELKNMQDMVEDYRNK.Y</B></FONT></TT></TD></TR>
<TR><TD ALIGN=RIGHT><INPUT TYPE="checkbox" NAME="QUE" VALUE="2285.120682 from(762.714170,3+) intensity(2524981.2500) title(File5286%20Spectrum5043%20scans%3a%208923) rtinseconds(2125) scans(8923) index(4916) query(5607)" CHECKED></TD><TD ALIGN=RIGHT><TT><A HREF="peptide_view.pl?file=..%2Fdata%2F20210430%2FF010406.dat&query=5607&hit=1&index=sp%7CcRAP054%7CP04264%7CK2C1_HUMAN&db_idx=1&px=1&section=5&ave_thresh=13&_ignoreionsscorebelow=20&report=0&_sigthreshold=0.05&_msresflags=1035&_msresflags2=256&percolate=-1&percolate_rt=0&_minpeplen=7&sessionID=all_secdisabledsession" TARGET="_blank">5607</A>&nbsp;&nbsp;</TT></TD><TD ALIGN=RIGHT><TT><FONT COLOR=#FF0000><B>   762.7142&nbsp;&nbsp;</B></FONT></TT></TD><TD ALIGN=RIGHT><TT><FONT COLOR=#FF0000><B>  2285.1207&nbsp;&nbsp;</B></FONT></TT></TD><TD ALIGN=RIGHT><TT><FONT COLOR=#FF0000><B>  2285.1175&nbsp;&nbsp;</B></FONT></TT></TD><TD ALIGN=RIGHT NOWRAP><TT><FONT COLOR=#FF0000><B>     1.40&nbsp;</B></FONT></TT></TD><TD ALIGN=RIGHT><TT><FONT COLOR=#FF0000><B>1&nbsp;&nbsp;</B></FONT></TT></TD><TD ALIGN=RIGHT NOWRAP><TT><FONT COLOR=#FF0000><B>88&nbsp;&nbsp;</B></FONT></TT></TD><TD ALIGN=RIGHT NOWRAP><TT><FONT COLOR=#FF0000><B>1.7e-09&nbsp;</B></FONT></TT></TD><TD ALIGN=RIGHT><TT><FONT COLOR=#FF0000><B>1&nbsp;&nbsp;</B></FONT></TT></TD><TD ALIGN=RIGHT><TT><FONT COLOR=#FF0000><B>U&nbsp;&nbsp;&nbsp;</B></FONT></TT></TD><TD NOWRAP><TT><FONT COLOR=#FF0000><B>&nbsp;K.AEAESLYQSKYEELQITAGR.H</B></FONT></TT></TD></TR>
<TR><TD ALIGN=RIGHT><INPUT TYPE="checkbox" NAME="QUE" VALUE="2328.168972 from(777.063600,3+) intensity(267146.7812) title(File5286%20Spectrum6165%20scans%3a%2010171) rtinseconds(2285) scans(10171) index(6033) query(5731)" CHECKED></TD><TD ALIGN=RIGHT><TT><A HREF="peptide_view.pl?file=..%2Fdata%2F20210430%2FF010406.dat&query=5731&hit=1&index=sp%7CcRAP054%7CP04264%7CK2C1_HUMAN&db_idx=1&px=1&section=5&ave_thresh=13&_ignoreionsscorebelow=20&report=0&_sigthreshold=0.05&_msresflags=1035&_msresflags2=256&percolate=-1&percolate_rt=0&_minpeplen=7&sessionID=all_secdisabledsession" TARGET="_blank">5731</A>&nbsp;&nbsp;</TT></TD><TD ALIGN=RIGHT><TT><FONT COLOR=#FF0000><B>   777.0636&nbsp;&nbsp;</B></FONT></TT></TD><TD ALIGN=RIGHT><TT><FONT COLOR=#FF0000><B>  2328.1690&nbsp;&nbsp;</B></FONT></TT></TD><TD ALIGN=RIGHT><TT><FONT COLOR=#FF0000><B>  2328.1669&nbsp;&nbsp;</B></FONT></TT></TD><TD ALIGN=RIGHT NOWRAP><TT><FONT COLOR=#FF0000><B>     0.88&nbsp;</B></FONT></TT></TD><TD ALIGN=RIGHT><TT><FONT COLOR=#FF0000><B>1&nbsp;&nbsp;</B></FONT></TT></TD><TD ALIGN=RIGHT NOWRAP><TT><FONT COLOR=#FF0000><B>55&nbsp;&nbsp;</B></FONT></TT></TD><TD ALIGN=RIGHT NOWRAP><TT><FONT COLOR=#FF0000><B>3.2e-06&nbsp;</B></FONT></TT></TD><TD ALIGN=RIGHT><TT><FONT COLOR=#FF0000><B>1&nbsp;&nbsp;</B></FONT></TT></TD><TD ALIGN=RIGHT><TT><FONT COLOR=#FF0000><B>U&nbsp;&nbsp;&nbsp;</B></FONT></TT></TD><TD NOWRAP><TT><FONT COLOR=#FF0000><B>&nbsp;K.QISNLQQSISDAEQRGENALK.D</B></FONT></TT></TD></TR>
<TR><TD ALIGN=RIGHT><INPUT TYPE="checkbox" NAME="QUE" VALUE="2348.214072 from(783.745300,3+) intensity(11525954.0000) title(File5286%20Spectrum7448%20scans%3a%2011578) rtinseconds(2463) scans(11578) index(7307) query(5792)" CHECKED></TD><TD ALIGN=RIGHT><TT><A HREF="peptide_view.pl?file=..%2Fdata%2F20210430%2FF010406.dat&query=5792&hit=1&index=sp%7CcRAP054%7CP04264%7CK2C1_HUMAN&db_idx=1&px=1&section=5&ave_thresh=13&_ignoreionsscorebelow=20&report=0&_sigthreshold=0.05&_msresflags=1035&_msresflags2=256&percolate=-1&percolate_rt=0&_minpeplen=7&sessionID=all_secdisabledsession" TARGET="_blank">5792</A>&nbsp;&nbsp;</TT></TD><TD ALIGN=RIGHT><TT><FONT COLOR=#FF0000><B>   783.7453&nbsp;&nbsp;</B></FONT></TT></TD><TD ALIGN=RIGHT><TT><FONT COLOR=#FF0000><B>  2348.2141&nbsp;&nbsp;</B></FONT></TT></TD><TD ALIGN=RIGHT><TT><FONT COLOR=#FF0000><B>  2348.2111&nbsp;&nbsp;</B></FONT></TT></TD><TD ALIGN=RIGHT NOWRAP><TT><FONT COLOR=#FF0000><B>     1.28&nbsp;</B></FONT></TT></TD><TD ALIGN=RIGHT><TT><FONT COLOR=#FF0000><B>1&nbsp;&nbsp;</B></FONT></TT></TD><TD ALIGN=RIGHT NOWRAP><TT><FONT COLOR=#FF0000><B>55&nbsp;&nbsp;</B></FONT></TT></TD><TD ALIGN=RIGHT NOWRAP><TT><FONT COLOR=#FF0000><B>3.3e-06&nbsp;</B></FONT></TT></TD><TD ALIGN=RIGHT><TT><FONT COLOR=#FF0000><B>1&nbsp;&nbsp;</B></FONT></TT></TD><TD ALIGN=RIGHT><TT><FONT COLOR=#FF0000><B>U&nbsp;&nbsp;&nbsp;</B></FONT></TT></TD><TD NOWRAP><TT><FONT COLOR=#FF0000><B>&nbsp;R.SLDLDSIIAEVKAQYEDIAQK.S</B></FONT></TT></TD></TR>
<TR><TD ALIGN=RIGHT><INPUT TYPE="checkbox" NAME="QUE" VALUE="2373.153016 from(594.295530,4+) intensity(531334.8750) title(File5286%20Spectrum5528%20scans%3a%209466) rtinseconds(2195) scans(9466) index(5400) query(5849)" CHECKED></TD><TD ALIGN=RIGHT><TT><A HREF="peptide_view.pl?file=..%2Fdata%2F20210430%2FF010406.dat&query=5849&hit=1&index=sp%7CcRAP054%7CP04264%7CK2C1_HUMAN&db_idx=1&px=1&section=5&ave_thresh=13&_ignoreionsscorebelow=20&report=0&_sigthreshold=0.05&_msresflags=1035&_msresflags2=256&percolate=-1&percolate_rt=0&_minpeplen=7&sessionID=all_secdisabledsession" TARGET="_blank">5849</A>&nbsp;&nbsp;</TT></TD><TD ALIGN=RIGHT><TT><FONT COLOR=#FF0000><B>   594.2955&nbsp;&nbsp;</B></FONT></TT></TD><TD ALIGN=RIGHT><TT><FONT COLOR=#FF0000><B>  2373.1530&nbsp;&nbsp;</B></FONT></TT></TD><TD ALIGN=RIGHT><TT><FONT COLOR=#FF0000><B>  2373.1522&nbsp;&nbsp;</B></FONT></TT></TD><TD ALIGN=RIGHT NOWRAP><TT><FONT COLOR=#FF0000><B>     0.34&nbsp;</B></FONT></TT></TD><TD ALIGN=RIGHT><TT><FONT COLOR=#FF0000><B>2&nbsp;&nbsp;</B></FONT></TT></TD><TD ALIGN=RIGHT NOWRAP><TT><FONT COLOR=#FF0000><B>95&nbsp;&nbsp;</B></FONT></TT></TD><TD ALIGN=RIGHT NOWRAP><TT><FONT COLOR=#FF0000><B>2.9e-10&nbsp;</B></FONT></TT></TD><TD ALIGN=RIGHT><TT><FONT COLOR=#FF0000><B>1&nbsp;&nbsp;</B></FONT></TT></TD><TD ALIGN=RIGHT><TT><FONT COLOR=#FF0000><B>U&nbsp;&nbsp;&nbsp;</B></FONT></TT></TD><TD NOWRAP><TT><FONT COLOR=#FF0000><B>&nbsp;R.TNAENEFVTIKKDVDGAYMTK.V</B></FONT></TT></TD></TR>
<TR><TD ALIGN=RIGHT><INPUT TYPE="checkbox" NAME="QUE" VALUE="2382.943948 from(1192.479250,2+) intensity(0.0000) title(File5286%20Spectrum1918%20scans%3a%205353) rtinseconds(1651) scans(5353) index(1822) query(5867)" CHECKED></TD><TD ALIGN=RIGHT><TT><A HREF="peptide_view.pl?file=..%2Fdata%2F20210430%2FF010406.dat&query=5867&hit=1&index=sp%7CcRAP054%7CP04264%7CK2C1_HUMAN&db_idx=1&px=1&section=5&ave_thresh=13&_ignoreionsscorebelow=20&report=0&_sigthreshold=0.05&_msresflags=1035&_msresflags2=256&percolate=-1&percolate_rt=0&_minpeplen=7&sessionID=all_secdisabledsession" TARGET="_blank">5867</A>&nbsp;&nbsp;</TT></TD><TD ALIGN=RIGHT><TT><FONT COLOR=#FF0000><B>  1192.4793&nbsp;&nbsp;</B></FONT></TT></TD><TD ALIGN=RIGHT><TT><FONT COLOR=#FF0000><B>  2382.9439&nbsp;&nbsp;</B></FONT></TT></TD><TD ALIGN=RIGHT><TT><FONT COLOR=#FF0000><B>  2382.9447&nbsp;&nbsp;</B></FONT></TT></TD><TD ALIGN=RIGHT NOWRAP><TT><FONT COLOR=#FF0000><B>    -0.30&nbsp;</B></FONT></TT></TD><TD ALIGN=RIGHT><TT><FONT COLOR=#FF0000><B>0&nbsp;&nbsp;</B></FONT></TT></TD><TD ALIGN=RIGHT NOWRAP><TT><FONT COLOR=#FF0000><B>123&nbsp;&nbsp;</B></FONT></TT></TD><TD ALIGN=RIGHT NOWRAP><TT><FONT COLOR=#FF0000><B>4.5e-13&nbsp;</B></FONT></TT></TD><TD ALIGN=RIGHT><TT><FONT COLOR=#FF0000><B>1&nbsp;&nbsp;</B></FONT></TT></TD><TD ALIGN=RIGHT><TT><FONT COLOR=#FF0000><B>U&nbsp;&nbsp;&nbsp;</B></FONT></TT></TD><TD NOWRAP><TT><FONT COLOR=#FF0000><B>&nbsp;R.GGGGGGYGSGGSSYGSGGGSYGSGGGGGGGR.G</B></FONT></TT></TD></TR>
<TR><TD ALIGN=RIGHT><INPUT TYPE="checkbox" NAME="QUE" VALUE="2500.246776 from(626.068970,4+) intensity(2085174.2500) title(File5286%20Spectrum4416%20scans%3a%208215) rtinseconds(2033) scans(8215) index(4291) query(6201)" CHECKED></TD><TD ALIGN=RIGHT><TT><A HREF="peptide_view.pl?file=..%2Fdata%2F20210430%2FF010406.dat&query=6201&hit=1&index=sp%7CcRAP054%7CP04264%7CK2C1_HUMAN&db_idx=1&px=1&section=5&ave_thresh=13&_ignoreionsscorebelow=20&report=0&_sigthreshold=0.05&_msresflags=1035&_msresflags2=256&percolate=-1&percolate_rt=0&_minpeplen=7&sessionID=all_secdisabledsession" TARGET="_blank">6201</A>&nbsp;&nbsp;</TT></TD><TD ALIGN=RIGHT><TT><FONT COLOR=#FF0000><B>   626.0690&nbsp;&nbsp;</B></FONT></TT></TD><TD ALIGN=RIGHT><TT><FONT COLOR=#FF0000><B>  2500.2468&nbsp;&nbsp;</B></FONT></TT></TD><TD ALIGN=RIGHT><TT><FONT COLOR=#FF0000><B>  2500.2445&nbsp;&nbsp;</B></FONT></TT></TD><TD ALIGN=RIGHT NOWRAP><TT><FONT COLOR=#FF0000><B>     0.92&nbsp;</B></FONT></TT></TD><TD ALIGN=RIGHT><TT><FONT COLOR=#FF0000><B>2&nbsp;&nbsp;</B></FONT></TT></TD><TD ALIGN=RIGHT NOWRAP><TT><FONT COLOR=#FF0000><B>91&nbsp;&nbsp;</B></FONT></TT></TD><TD ALIGN=RIGHT NOWRAP><TT><FONT COLOR=#FF0000><B>8.3e-10&nbsp;</B></FONT></TT></TD><TD ALIGN=RIGHT><TT><FONT COLOR=#FF0000><B>1&nbsp;&nbsp;</B></FONT></TT></TD><TD ALIGN=RIGHT><TT><FONT COLOR=#FF0000><B>U&nbsp;&nbsp;&nbsp;</B></FONT></TT></TD><TD NOWRAP><TT><FONT COLOR=#FF0000><B>&nbsp;K.SKAEAESLYQSKYEELQITAGR.H</B></FONT></TT></TD></TR>
<TR><TD ALIGN=RIGHT><INPUT TYPE="checkbox" NAME="QUE" VALUE="2558.139336 from(640.542110,4+) intensity(410315.1875) title(File5286%20Spectrum7184%20scans%3a%2011290) rtinseconds(2426) scans(11290) index(7045) query(6349)" CHECKED></TD><TD ALIGN=RIGHT><TT><A HREF="peptide_view.pl?file=..%2Fdata%2F20210430%2FF010406.dat&query=6349&hit=1&index=sp%7CcRAP054%7CP04264%7CK2C1_HUMAN&db_idx=1&px=1&section=5&ave_thresh=13&_ignoreionsscorebelow=20&report=0&_sigthreshold=0.05&_msresflags=1035&_msresflags2=256&percolate=-1&percolate_rt=0&_minpeplen=7&sessionID=all_secdisabledsession" TARGET="_blank">6349</A>&nbsp;&nbsp;</TT></TD><TD ALIGN=RIGHT><TT><FONT COLOR=#FF0000><B>   640.5421&nbsp;&nbsp;</B></FONT></TT></TD><TD ALIGN=RIGHT><TT><FONT COLOR=#FF0000><B>  2558.1393&nbsp;&nbsp;</B></FONT></TT></TD><TD ALIGN=RIGHT><TT><FONT COLOR=#FF0000><B>  2558.1377&nbsp;&nbsp;</B></FONT></TT></TD><TD ALIGN=RIGHT NOWRAP><TT><FONT COLOR=#FF0000><B>     0.65&nbsp;</B></FONT></TT></TD><TD ALIGN=RIGHT><TT><FONT COLOR=#FF0000><B>2&nbsp;&nbsp;</B></FONT></TT></TD><TD ALIGN=RIGHT NOWRAP><TT><FONT COLOR=#FF0000><B>56&nbsp;&nbsp;</B></FONT></TT></TD><TD ALIGN=RIGHT NOWRAP><TT><FONT COLOR=#FF0000><B>2.2e-06&nbsp;</B></FONT></TT></TD><TD ALIGN=RIGHT><TT><FONT COLOR=#FF0000><B>1&nbsp;&nbsp;</B></FONT></TT></TD><TD ALIGN=RIGHT><TT><FONT COLOR=#FF0000><B>U&nbsp;&nbsp;&nbsp;</B></FONT></TT></TD><TD NOWRAP><TT><FONT COLOR=#FF0000><B>&nbsp;K.SDQSRLDSELKNMQDMVEDYR.N</B></FONT></TT></TD></TR>
<TR><TD ALIGN=RIGHT><INPUT TYPE="checkbox" NAME="QUE" VALUE="2564.164992 from(855.728940,3+) intensity(288726.1562) title(File5286%20Spectrum3246%20scans%3a%206863) rtinseconds(1851) scans(6863) index(3126) query(6365)" CHECKED></TD><TD ALIGN=RIGHT><TT><A HREF="peptide_view.pl?file=..%2Fdata%2F20210430%2FF010406.dat&query=6365&hit=1&index=sp%7CcRAP054%7CP04264%7CK2C1_HUMAN&db_idx=1&px=1&section=5&ave_thresh=13&_ignoreionsscorebelow=20&report=0&_sigthreshold=0.05&_msresflags=1035&_msresflags2=256&percolate=-1&percolate_rt=0&_minpeplen=7&sessionID=all_secdisabledsession" TARGET="_blank">6365</A>&nbsp;&nbsp;</TT></TD><TD ALIGN=RIGHT><TT><FONT COLOR=#FF0000><B>   855.7289&nbsp;&nbsp;</B></FONT></TT></TD><TD ALIGN=RIGHT><TT><FONT COLOR=#FF0000><B>  2564.1650&nbsp;&nbsp;</B></FONT></TT></TD><TD ALIGN=RIGHT><TT><FONT COLOR=#FF0000><B>  2564.1595&nbsp;&nbsp;</B></FONT></TT></TD><TD ALIGN=RIGHT NOWRAP><TT><FONT COLOR=#FF0000><B>     2.12&nbsp;</B></FONT></TT></TD><TD ALIGN=RIGHT><TT><FONT COLOR=#FF0000><B>0&nbsp;&nbsp;</B></FONT></TT></TD><TD ALIGN=RIGHT NOWRAP><TT><FONT COLOR=#FF0000><B>137&nbsp;&nbsp;</B></FONT></TT></TD><TD ALIGN=RIGHT NOWRAP><TT><FONT COLOR=#FF0000><B>2.1e-14&nbsp;</B></FONT></TT></TD><TD ALIGN=RIGHT><TT><FONT COLOR=#FF0000><B>1&nbsp;&nbsp;</B></FONT></TT></TD><TD ALIGN=RIGHT><TT><FONT COLOR=#FF0000><B>U&nbsp;&nbsp;&nbsp;</B></FONT></TT></TD><TD NOWRAP><TT><FONT COLOR=#FF0000><B>&nbsp;R.MSGECAPNVSVSVSTSHTTISGGGSR.G</B></FONT></TT></TD></TR>
<TR><TD ALIGN=RIGHT><INPUT TYPE="checkbox" NAME="QUE" VALUE="2580.158712 from(861.060180,3+) intensity(69412.6484) title(File5286%20Spectrum2954%20scans%3a%206536) rtinseconds(1807) scans(6536) index(2835) query(6406)" CHECKED></TD><TD ALIGN=RIGHT><TT><A HREF="peptide_view.pl?file=..%2Fdata%2F20210430%2FF010406.dat&query=6406&hit=1&index=sp%7CcRAP054%7CP04264%7CK2C1_HUMAN&db_idx=1&px=1&section=5&ave_thresh=13&_ignoreionsscorebelow=20&report=0&_sigthreshold=0.05&_msresflags=1035&_msresflags2=256&percolate=-1&percolate_rt=0&_minpeplen=7&sessionID=all_secdisabledsession" TARGET="_blank">6406</A>&nbsp;&nbsp;</TT></TD><TD ALIGN=RIGHT><TT><FONT COLOR=#FF0000><B>   861.0602&nbsp;&nbsp;</B></FONT></TT></TD><TD ALIGN=RIGHT><TT><FONT COLOR=#FF0000><B>  2580.1587&nbsp;&nbsp;</B></FONT></TT></TD><TD ALIGN=RIGHT><TT><FONT COLOR=#FF0000><B>  2580.1545&nbsp;&nbsp;</B></FONT></TT></TD><TD ALIGN=RIGHT NOWRAP><TT><FONT COLOR=#FF0000><B>     1.65&nbsp;</B></FONT></TT></TD><TD ALIGN=RIGHT><TT><FONT COLOR=#FF0000><B>0&nbsp;&nbsp;</B></FONT></TT></TD><TD ALIGN=RIGHT NOWRAP><TT><FONT COLOR=#FF0000><B>(112)&nbsp;</B></FONT></TT></TD><TD ALIGN=RIGHT NOWRAP><TT><FONT COLOR=#FF0000><B>6.4e-12&nbsp;</B></FONT></TT></TD><TD ALIGN=RIGHT><TT><FONT COLOR=#FF0000><B>1&nbsp;&nbsp;</B></FONT></TT></TD><TD ALIGN=RIGHT><TT><FONT COLOR=#FF0000><B>U&nbsp;&nbsp;&nbsp;</B></FONT></TT></TD><TD NOWRAP><TT><FONT COLOR=#FF0000><B>&nbsp;R.<U>M</U>SGECAPNVSVSVSTSHTTISGGGSR.G + Oxidation (M)</B></FONT></TT></TD></TR>
<TR><TD ALIGN=RIGHT><INPUT TYPE="checkbox" NAME="QUE" VALUE="2931.521262 from(978.181030,3+) intensity(53847.8594) title(File5286%20Spectrum6842%20scans%3a%2010915) rtinseconds(2379) scans(10915) index(6707) query(7158)" CHECKED></TD><TD ALIGN=RIGHT><TT><A HREF="peptide_view.pl?file=..%2Fdata%2F20210430%2FF010406.dat&query=7158&hit=1&index=sp%7CcRAP054%7CP04264%7CK2C1_HUMAN&db_idx=1&px=1&section=5&ave_thresh=13&_ignoreionsscorebelow=20&report=0&_sigthreshold=0.05&_msresflags=1035&_msresflags2=256&percolate=-1&percolate_rt=0&_minpeplen=7&sessionID=all_secdisabledsession" TARGET="_blank">7158</A>&nbsp;&nbsp;</TT></TD><TD ALIGN=RIGHT><TT><FONT COLOR=#FF0000><B>   978.1810&nbsp;&nbsp;</B></FONT></TT></TD><TD ALIGN=RIGHT><TT><FONT COLOR=#FF0000><B>  2931.5213&nbsp;&nbsp;</B></FONT></TT></TD><TD ALIGN=RIGHT><TT><FONT COLOR=#FF0000><B>  2931.5090&nbsp;&nbsp;</B></FONT></TT></TD><TD ALIGN=RIGHT NOWRAP><TT><FONT COLOR=#FF0000><B>     4.17&nbsp;</B></FONT></TT></TD><TD ALIGN=RIGHT><TT><FONT COLOR=#FF0000><B>1&nbsp;&nbsp;</B></FONT></TT></TD><TD ALIGN=RIGHT NOWRAP><TT><FONT COLOR=#FF0000><B>71&nbsp;&nbsp;</B></FONT></TT></TD><TD ALIGN=RIGHT NOWRAP><TT><FONT COLOR=#FF0000><B>8.6e-08&nbsp;</B></FONT></TT></TD><TD ALIGN=RIGHT><TT><FONT COLOR=#FF0000><B>1&nbsp;&nbsp;</B></FONT></TT></TD><TD ALIGN=RIGHT><TT><FONT COLOR=#FF0000><B>U&nbsp;&nbsp;&nbsp;</B></FONT></TT></TD><TD NOWRAP><TT><FONT COLOR=#FF0000><B>&nbsp;R.FLEQQNQVLQTKWELLQQVDTSTR.T</B></FONT></TT></TD></TR>
<TR><TD ALIGN=RIGHT><INPUT TYPE="checkbox" NAME="QUE" VALUE="3311.305062 from(1104.775630,3+) intensity(11277141.0000) title(File5286%20Spectrum2180%20scans%3a%205646) rtinseconds(1688) scans(5646) index(2066) query(7555)" CHECKED></TD><TD ALIGN=RIGHT><TT><A HREF="peptide_view.pl?file=..%2Fdata%2F20210430%2FF010406.dat&query=7555&hit=1&index=sp%7CcRAP054%7CP04264%7CK2C1_HUMAN&db_idx=1&px=1&section=5&ave_thresh=13&_ignoreionsscorebelow=20&report=0&_sigthreshold=0.05&_msresflags=1035&_msresflags2=256&percolate=-1&percolate_rt=0&_minpeplen=7&sessionID=all_secdisabledsession" TARGET="_blank">7555</A>&nbsp;&nbsp;</TT></TD><TD ALIGN=RIGHT><TT><FONT COLOR=#FF0000><B>  1104.7756&nbsp;&nbsp;</B></FONT></TT></TD><TD ALIGN=RIGHT><TT><FONT COLOR=#FF0000><B>  3311.3051&nbsp;&nbsp;</B></FONT></TT></TD><TD ALIGN=RIGHT><TT><FONT COLOR=#FF0000><B>  3311.3009&nbsp;&nbsp;</B></FONT></TT></TD><TD ALIGN=RIGHT NOWRAP><TT><FONT COLOR=#FF0000><B>     1.25&nbsp;</B></FONT></TT></TD><TD ALIGN=RIGHT><TT><FONT COLOR=#FF0000><B>0&nbsp;&nbsp;</B></FONT></TT></TD><TD ALIGN=RIGHT NOWRAP><TT><FONT COLOR=#FF0000><B>143&nbsp;&nbsp;</B></FONT></TT></TD><TD ALIGN=RIGHT NOWRAP><TT><FONT COLOR=#FF0000><B>5e-15&nbsp;</B></FONT></TT></TD><TD ALIGN=RIGHT><TT><FONT COLOR=#FF0000><B>1&nbsp;&nbsp;</B></FONT></TT></TD><TD ALIGN=RIGHT><TT><FONT COLOR=#FF0000><B>U&nbsp;&nbsp;&nbsp;</B></FONT></TT></TD><TD NOWRAP><TT><FONT COLOR=#FF0000><B>&nbsp;R.GSYGSGGSSYGSGGGSYGSGGGGGGHGSYGSGSSSGGYR.G</B></FONT></TT></TD></TR>
<TR><TD ALIGN=RIGHT><INPUT TYPE="checkbox" NAME="QUE" VALUE="3311.306922 from(1104.776250,3+) intensity(80573.6641) title(File5286%20Spectrum2637%20scans%3a%206173) rtinseconds(1759) scans(6173) index(2519) query(7556)" CHECKED></TD><TD ALIGN=RIGHT><TT><A HREF="peptide_view.pl?file=..%2Fdata%2F20210430%2FF010406.dat&query=7556&hit=1&index=sp%7CcRAP054%7CP04264%7CK2C1_HUMAN&db_idx=1&px=1&section=5&ave_thresh=13&_ignoreionsscorebelow=20&report=0&_sigthreshold=0.05&_msresflags=1035&_msresflags2=256&percolate=-1&percolate_rt=0&_minpeplen=7&sessionID=all_secdisabledsession" TARGET="_blank">7556</A>&nbsp;&nbsp;</TT></TD><TD ALIGN=RIGHT><TT><FONT COLOR=#FF0000><B>  1104.7762&nbsp;&nbsp;</B></FONT></TT></TD><TD ALIGN=RIGHT><TT><FONT COLOR=#FF0000><B>  3311.3069&nbsp;&nbsp;</B></FONT></TT></TD><TD ALIGN=RIGHT><TT><FONT COLOR=#FF0000><B>  3311.3009&nbsp;&nbsp;</B></FONT></TT></TD><TD ALIGN=RIGHT NOWRAP><TT><FONT COLOR=#FF0000><B>     1.81&nbsp;</B></FONT></TT></TD><TD ALIGN=RIGHT><TT><FONT COLOR=#FF0000><B>0&nbsp;&nbsp;</B></FONT></TT></TD><TD ALIGN=RIGHT NOWRAP><TT><FONT COLOR=#FF0000><B>(39)&nbsp;</B></FONT></TT></TD><TD ALIGN=RIGHT NOWRAP><TT><FONT COLOR=#FF0000><B>0.00012&nbsp;</B></FONT></TT></TD><TD ALIGN=RIGHT><TT><FONT COLOR=#FF0000><B>1&nbsp;&nbsp;</B></FONT></TT></TD><TD ALIGN=RIGHT><TT><FONT COLOR=#FF0000><B>U&nbsp;&nbsp;&nbsp;</B></FONT></TT></TD><TD NOWRAP><TT><FONT COLOR=#FF0000><B>&nbsp;R.GSYGSGGSSYGSGGGSYGSGGGGGGHGSYGSGSSSGGYR.G</B></FONT></TT></TD></TR>
<TR><TD ALIGN=RIGHT><INPUT TYPE="checkbox" NAME="QUE" VALUE="3311.313852 from(1104.778560,3+) intensity(0.0000) title(File5286%20Spectrum3189%20scans%3a%206798) rtinseconds(1842) scans(6798) index(3070) query(7557)" CHECKED></TD><TD ALIGN=RIGHT><TT><A HREF="peptide_view.pl?file=..%2Fdata%2F20210430%2FF010406.dat&query=7557&hit=1&index=sp%7CcRAP054%7CP04264%7CK2C1_HUMAN&db_idx=1&px=1&section=5&ave_thresh=13&_ignoreionsscorebelow=20&report=0&_sigthreshold=0.05&_msresflags=1035&_msresflags2=256&percolate=-1&percolate_rt=0&_minpeplen=7&sessionID=all_secdisabledsession" TARGET="_blank">7557</A>&nbsp;&nbsp;</TT></TD><TD ALIGN=RIGHT><TT><FONT COLOR=#FF0000><B>  1104.7786&nbsp;&nbsp;</B></FONT></TT></TD><TD ALIGN=RIGHT><TT><FONT COLOR=#FF0000><B>  3311.3139&nbsp;&nbsp;</B></FONT></TT></TD><TD ALIGN=RIGHT><TT><FONT COLOR=#FF0000><B>  3311.3009&nbsp;&nbsp;</B></FONT></TT></TD><TD ALIGN=RIGHT NOWRAP><TT><FONT COLOR=#FF0000><B>     3.91&nbsp;</B></FONT></TT></TD><TD ALIGN=RIGHT><TT><FONT COLOR=#FF0000><B>0&nbsp;&nbsp;</B></FONT></TT></TD><TD ALIGN=RIGHT NOWRAP><TT><FONT COLOR=#FF0000><B>(23)&nbsp;</B></FONT></TT></TD><TD ALIGN=RIGHT NOWRAP><TT><FONT COLOR=#FF0000><B>0.0048&nbsp;</B></FONT></TT></TD><TD ALIGN=RIGHT><TT><FONT COLOR=#FF0000><B>1&nbsp;&nbsp;</B></FONT></TT></TD><TD ALIGN=RIGHT><TT><FONT COLOR=#FF0000><B>U&nbsp;&nbsp;&nbsp;</B></FONT></TT></TD><TD NOWRAP><TT><FONT COLOR=#FF0000><B>&nbsp;R.GSYGSGGSSYGSGGGSYGSGGGGGGHGSYGSGSSSGGYR.G</B></FONT></TT></TD></TR>
<TR><TD ALIGN=RIGHT><INPUT TYPE="checkbox" NAME="QUE" VALUE="4298.718522 from(1433.913450,3+) intensity(131958.8750) title(File5286%20Spectrum1582%20scans%3a%204967) rtinseconds(1599) scans(4967) index(1496) query(8282)" CHECKED></TD><TD ALIGN=RIGHT><TT><A HREF="peptide_view.pl?file=..%2Fdata%2F20210430%2FF010406.dat&query=8282&hit=1&index=sp%7CcRAP054%7CP04264%7CK2C1_HUMAN&db_idx=1&px=1&section=5&ave_thresh=13&_ignoreionsscorebelow=20&report=0&_sigthreshold=0.05&_msresflags=1035&_msresflags2=256&percolate=-1&percolate_rt=0&_minpeplen=7&sessionID=all_secdisabledsession" TARGET="_blank">8282</A>&nbsp;&nbsp;</TT></TD><TD ALIGN=RIGHT><TT><FONT COLOR=#FF0000><B>  1433.9135&nbsp;&nbsp;</B></FONT></TT></TD><TD ALIGN=RIGHT><TT><FONT COLOR=#FF0000><B>  4298.7185&nbsp;&nbsp;</B></FONT></TT></TD><TD ALIGN=RIGHT><TT><FONT COLOR=#FF0000><B>  4298.7128&nbsp;&nbsp;</B></FONT></TT></TD><TD ALIGN=RIGHT NOWRAP><TT><FONT COLOR=#FF0000><B>     1.33&nbsp;</B></FONT></TT></TD><TD ALIGN=RIGHT><TT><FONT COLOR=#FF0000><B>1&nbsp;&nbsp;</B></FONT></TT></TD><TD ALIGN=RIGHT NOWRAP><TT><FONT COLOR=#FF0000><B>63&nbsp;&nbsp;</B></FONT></TT></TD><TD ALIGN=RIGHT NOWRAP><TT><FONT COLOR=#FF0000><B>4.8e-07&nbsp;</B></FONT></TT></TD><TD ALIGN=RIGHT><TT><FONT COLOR=#FF0000><B>1&nbsp;&nbsp;</B></FONT></TT></TD><TD ALIGN=RIGHT><TT><FONT COLOR=#FF0000><B>U&nbsp;&nbsp;&nbsp;</B></FONT></TT></TD><TD NOWRAP><TT><FONT COLOR=#FF0000><B>&nbsp;R.GSYGSGGSSYGSGGGSYGSGGGGGGHGSYGSGSSSGGYRGGSGGGGGGSSGGR.G</B></FONT></TT></TD></TR>
<TR><TD ALIGN=RIGHT><INPUT TYPE="checkbox" NAME="QUE" VALUE="4526.199896 from(1132.557250,4+) intensity(9447974.0000) title(File5286%20Spectrum7443%20scans%3a%2011573) rtinseconds(2462) scans(11573) index(7302) query(8380)" CHECKED></TD><TD ALIGN=RIGHT><TT><A HREF="peptide_view.pl?file=..%2Fdata%2F20210430%2FF010406.dat&query=8380&hit=1&index=sp%7CcRAP054%7CP04264%7CK2C1_HUMAN&db_idx=1&px=1&section=5&ave_thresh=13&_ignoreionsscorebelow=20&report=0&_sigthreshold=0.05&_msresflags=1035&_msresflags2=256&percolate=-1&percolate_rt=0&_minpeplen=7&sessionID=all_secdisabledsession" TARGET="_blank">8380</A>&nbsp;&nbsp;</TT></TD><TD ALIGN=RIGHT><TT><FONT COLOR=#FF0000><B>  1132.5573&nbsp;&nbsp;</B></FONT></TT></TD><TD ALIGN=RIGHT><TT><FONT COLOR=#FF0000><B>  4526.1999&nbsp;&nbsp;</B></FONT></TT></TD><TD ALIGN=RIGHT><TT><FONT COLOR=#FF0000><B>  4526.1945&nbsp;&nbsp;</B></FONT></TT></TD><TD ALIGN=RIGHT NOWRAP><TT><FONT COLOR=#FF0000><B>     1.20&nbsp;</B></FONT></TT></TD><TD ALIGN=RIGHT><TT><FONT COLOR=#FF0000><B>0&nbsp;&nbsp;</B></FONT></TT></TD><TD ALIGN=RIGHT NOWRAP><TT><FONT COLOR=#FF0000><B>88&nbsp;&nbsp;</B></FONT></TT></TD><TD ALIGN=RIGHT NOWRAP><TT><FONT COLOR=#FF0000><B>1.7e-09&nbsp;</B></FONT></TT></TD><TD ALIGN=RIGHT><TT><FONT COLOR=#FF0000><B>1&nbsp;&nbsp;</B></FONT></TT></TD><TD ALIGN=RIGHT><TT><FONT COLOR=#FF0000><B>U&nbsp;&nbsp;&nbsp;</B></FONT></TT></TD><TD NOWRAP><TT><FONT COLOR=#FF0000><B>&nbsp;K.LDNLQQEIDFLTALYQAELSQMQTQISETNVILSMDNNR.S</B></FONT></TT></TD></TR>
</TABLE>
<BR>

<HR>
<TABLE BORDER=0 CELLSPACING=0>
<TR><TD><TT><B><A NAME="Hit2">2.</A>&nbsp;&nbsp;&nbsp;&nbsp;</B></TT></TD><TD NOWRAP><TT><A HREF="protein_view.pl?file=..%2Fdata%2F20210430%2FF010406.dat&hit=sp%7CcRAP041%7CP35527%7CK1C9_HUMAN&db_idx=1&px=1&ave_thresh=13&_ignoreionsscorebelow=20&report=0&_sigthreshold=0.05&_msresflags=1035&_msresflags2=256&percolate=-1&percolate_rt=0&_minpeplen=7&sessionID=all_secdisabledsession" TARGET="_blank">1::sp|cRAP041|P35527|K1C9_HUMAN</A>&nbsp;&nbsp;&nbsp;&nbsp;<B>Mass:</B>&nbsp;62255&nbsp;&nbsp;&nbsp;&nbsp;<B>Score:</B>&nbsp;3425&nbsp;&nbsp;&nbsp;<B>Matches:</B>&nbsp;182(182)&nbsp;&nbsp;<B>Sequences:</B>&nbsp;52(52)&nbsp;&nbsp;<B>emPAI:</B>&nbsp;340.03</TT></TD></TR>
<TR><TD>&nbsp;</TD><TD NOWRAP><TT>Keratin, type I cytoskeletal 9 OS=Homo sapiens GN=KRT9 PE=1 SV=3</TT></TD></TR>
</TABLE>
<TABLE BORDER=0 CELLSPACING=0>
<TR><TD ALIGN=RIGHT><INPUT TYPE="checkbox" NAME="INCLUDE" VALUE="2" onClick="SaveClicks(this,this.form)"></TD><TD NOWRAP><TT>Check to include this hit in error tolerant search or archive report</TT></TD></TR>
<TR><TD><TT>&nbsp;&nbsp;&nbsp;&nbsp;&nbsp;&nbsp;</TT></TD><TD>&nbsp;</TD></TR>
</TABLE>
<TABLE BORDER=0 CELLPADDING=0 CELLSPACING=0>
<TR><TD><TT>&nbsp;&nbsp;&nbsp;&nbsp;&nbsp;&nbsp;</TT></TD><TD ALIGN=RIGHT><TT><B>Query&nbsp;&nbsp;</B></TT></TD><TD ALIGN=RIGHT><TT><B>Observed&nbsp;&nbsp;</B></TT></TD><TD ALIGN=RIGHT NOWRAP><TT><B>Mr(expt)&nbsp;&nbsp;</B></TT></TD><TD ALIGN=RIGHT NOWRAP><TT><B>Mr(calc)&nbsp;&nbsp;</B></TT></TD><TD ALIGN=RIGHT><TT><B>&nbsp;ppm&nbsp;&nbsp;</B></TT></TD><TD ALIGN=RIGHT><TT><B>Miss&nbsp;</B></TT></TD><TD ALIGN=RIGHT><TT><B>Score&nbsp;</B></TT></TD><TD ALIGN=RIGHT><TT><B>Expect&nbsp;</B></TT></TD><TD ALIGN=RIGHT><TT><B>Rank&nbsp;</B></TT></TD><TD ALIGN=RIGHT><TT><B>Unique&nbsp;</B></TT></TD><TD><TT><B>&nbsp;Peptide</B></TT></TD></TR>
<TR><TD ALIGN=RIGHT><INPUT TYPE="checkbox" NAME="QUE" VALUE="808.433208 from(405.223880,2+) intensity(9789694.0000) title(File5286%20Spectrum3217%20scans%3a%206830) rtinseconds(1846) scans(6830) index(3098) query(165)" CHECKED></TD><TD ALIGN=RIGHT><TT><A HREF="peptide_view.pl?file=..%2Fdata%2F20210430%2FF010406.dat&query=165&hit=1&index=sp%7CcRAP041%7CP35527%7CK1C9_HUMAN&db_idx=1&px=1&section=5&ave_thresh=13&_ignoreionsscorebelow=20&report=0&_sigthreshold=0.05&_msresflags=1035&_msresflags2=256&percolate=-1&percolate_rt=0&_minpeplen=7&sessionID=all_secdisabledsession" TARGET="_blank">165</A>&nbsp;&nbsp;</TT></TD><TD ALIGN=RIGHT><TT><FONT COLOR=#FF0000><B>   405.2239&nbsp;&nbsp;</B></FONT></TT></TD><TD ALIGN=RIGHT><TT><FONT COLOR=#FF0000><B>   808.4332&nbsp;&nbsp;</B></FONT></TT></TD><TD ALIGN=RIGHT><TT><FONT COLOR=#FF0000><B>   808.4330&nbsp;&nbsp;</B></FONT></TT></TD><TD ALIGN=RIGHT NOWRAP><TT><FONT COLOR=#FF0000><B>     0.20&nbsp;</B></FONT></TT></TD><TD ALIGN=RIGHT><TT><FONT COLOR=#FF0000><B>0&nbsp;&nbsp;</B></FONT></TT></TD><TD ALIGN=RIGHT NOWRAP><TT><FONT COLOR=#FF0000><B>44&nbsp;&nbsp;</B></FONT></TT></TD><TD ALIGN=RIGHT NOWRAP><TT><FONT COLOR=#FF0000><B>4.4e-05&nbsp;</B></FONT></TT></TD><TD ALIGN=RIGHT><TT><FONT COLOR=#FF0000><B>1&nbsp;&nbsp;</B></FONT></TT></TD><TD ALIGN=RIGHT><TT><FONT COLOR=#FF0000><B>&nbsp;&nbsp;&nbsp;&nbsp;</B></FONT></TT></TD><TD NOWRAP><TT><FONT COLOR=#FF0000><B>&nbsp;R.LASYLDK.V</B></FONT></TT></TD></TR>
<TR><TD ALIGN=RIGHT><INPUT TYPE="checkbox" NAME="QUE" VALUE="811.491308 from(406.752930,2+) intensity(187361.8125) title(File5286%20Spectrum192%20scans%3a%203245) rtinseconds(1346) scans(3245) index(191) query(179)" CHECKED></TD><TD ALIGN=RIGHT><TT><A HREF="peptide_view.pl?file=..%2Fdata%2F20210430%2FF010406.dat&query=179&hit=1&index=sp%7CcRAP041%7CP35527%7CK1C9_HUMAN&db_idx=1&px=1&section=5&ave_thresh=13&_ignoreionsscorebelow=20&report=0&_sigthreshold=0.05&_msresflags=1035&_msresflags2=256&percolate=-1&percolate_rt=0&_minpeplen=7&sessionID=all_secdisabledsession" TARGET="_blank">179</A>&nbsp;&nbsp;</TT></TD><TD ALIGN=RIGHT><TT><FONT COLOR=#FF0000><B>   406.7529&nbsp;&nbsp;</B></FONT></TT></TD><TD ALIGN=RIGHT><TT><FONT COLOR=#FF0000><B>   811.4913&nbsp;&nbsp;</B></FONT></TT></TD><TD ALIGN=RIGHT><TT><FONT COLOR=#FF0000><B>   811.4916&nbsp;&nbsp;</B></FONT></TT></TD><TD ALIGN=RIGHT NOWRAP><TT><FONT COLOR=#FF0000><B>    -0.31&nbsp;</B></FONT></TT></TD><TD ALIGN=RIGHT><TT><FONT COLOR=#FF0000><B>1&nbsp;&nbsp;</B></FONT></TT></TD><TD ALIGN=RIGHT NOWRAP><TT><FONT COLOR=#FF0000><B>44&nbsp;&nbsp;</B></FONT></TT></TD><TD ALIGN=RIGHT NOWRAP><TT><FONT COLOR=#FF0000><B>3.9e-05&nbsp;</B></FONT></TT></TD><TD ALIGN=RIGHT><TT><FONT COLOR=#FF0000><B>1&nbsp;&nbsp;</B></FONT></TT></TD><TD ALIGN=RIGHT><TT><FONT COLOR=#FF0000><B>U&nbsp;&nbsp;&nbsp;</B></FONT></TT></TD><TD NOWRAP><TT><FONT COLOR=#FF0000><B>&nbsp;K.KGPAAIQK.N</B></FONT></TT></TD></TR>
<TR><TD ALIGN=RIGHT><INPUT TYPE="checkbox" NAME="QUE" VALUE="896.406108 from(449.210330,2+) intensity(381918.2812) title(File5286%20Spectrum6275%20scans%3a%2010293) rtinseconds(2301) scans(10293) index(6143) query(495)" CHECKED></TD><TD ALIGN=RIGHT><TT><A HREF="peptide_view.pl?file=..%2Fdata%2F20210430%2FF010406.dat&query=495&hit=1&index=sp%7CcRAP041%7CP35527%7CK1C9_HUMAN&db_idx=1&px=1&section=5&ave_thresh=13&_ignoreionsscorebelow=20&report=0&_sigthreshold=0.05&_msresflags=1035&_msresflags2=256&percolate=-1&percolate_rt=0&_minpeplen=7&sessionID=all_secdisabledsession" TARGET="_blank">495</A>&nbsp;&nbsp;</TT></TD><TD ALIGN=RIGHT><TT><FONT COLOR=#FF0000><B>   449.2103&nbsp;&nbsp;</B></FONT></TT></TD><TD ALIGN=RIGHT><TT><FONT COLOR=#FF0000><B>   896.4061&nbsp;&nbsp;</B></FONT></TT></TD><TD ALIGN=RIGHT><TT><FONT COLOR=#FF0000><B>   896.4062&nbsp;&nbsp;</B></FONT></TT></TD><TD ALIGN=RIGHT NOWRAP><TT><FONT COLOR=#FF0000><B>    -0.11&nbsp;</B></FONT></TT></TD><TD ALIGN=RIGHT><TT><FONT COLOR=#FF0000><B>0&nbsp;&nbsp;</B></FONT></TT></TD><TD ALIGN=RIGHT NOWRAP><TT><FONT COLOR=#FF0000><B>47&nbsp;&nbsp;</B></FONT></TT></TD><TD ALIGN=RIGHT NOWRAP><TT><FONT COLOR=#FF0000><B>2e-05&nbsp;</B></FONT></TT></TD><TD ALIGN=RIGHT><TT><FONT COLOR=#FF0000><B>1&nbsp;&nbsp;</B></FONT></TT></TD><TD ALIGN=RIGHT><TT><FONT COLOR=#FF0000><B>U&nbsp;&nbsp;&nbsp;</B></FONT></TT></TD><TD NOWRAP><TT><FONT COLOR=#FF0000><B>&nbsp;R.MTLDDFR.I</B></FONT></TT></TD></TR>
<TR><TD ALIGN=RIGHT><INPUT TYPE="checkbox" NAME="QUE" VALUE="896.406168 from(449.210360,2+) intensity(200996.0938) title(File5286%20Spectrum5275%20scans%3a%209181) rtinseconds(2158) scans(9181) index(5148) query(496)" CHECKED></TD><TD ALIGN=RIGHT><TT><A HREF="peptide_view.pl?file=..%2Fdata%2F20210430%2FF010406.dat&query=496&hit=1&index=sp%7CcRAP041%7CP35527%7CK1C9_HUMAN&db_idx=1&px=1&section=5&ave_thresh=13&_ignoreionsscorebelow=20&report=0&_sigthreshold=0.05&_msresflags=1035&_msresflags2=256&percolate=-1&percolate_rt=0&_minpeplen=7&sessionID=all_secdisabledsession" TARGET="_blank">496</A>&nbsp;&nbsp;</TT></TD><TD ALIGN=RIGHT><TT><FONT COLOR=#FF0000><B>   449.2104&nbsp;&nbsp;</B></FONT></TT></TD><TD ALIGN=RIGHT><TT><FONT COLOR=#FF0000><B>   896.4062&nbsp;&nbsp;</B></FONT></TT></TD><TD ALIGN=RIGHT><TT><FONT COLOR=#FF0000><B>   896.4062&nbsp;&nbsp;</B></FONT></TT></TD><TD ALIGN=RIGHT NOWRAP><TT><FONT COLOR=#FF0000><B>    -0.04&nbsp;</B></FONT></TT></TD><TD ALIGN=RIGHT><TT><FONT COLOR=#FF0000><B>0&nbsp;&nbsp;</B></FONT></TT></TD><TD ALIGN=RIGHT NOWRAP><TT><FONT COLOR=#FF0000><B>(25)&nbsp;</B></FONT></TT></TD><TD ALIGN=RIGHT NOWRAP><TT><FONT COLOR=#FF0000><B>0.0032&nbsp;</B></FONT></TT></TD><TD ALIGN=RIGHT><TT><FONT COLOR=#FF0000><B>1&nbsp;&nbsp;</B></FONT></TT></TD><TD ALIGN=RIGHT><TT><FONT COLOR=#FF0000><B>U&nbsp;&nbsp;&nbsp;</B></FONT></TT></TD><TD NOWRAP><TT><FONT COLOR=#FF0000><B>&nbsp;R.MTLDDFR.I</B></FONT></TT></TD></TR>
<TR><TD ALIGN=RIGHT><INPUT TYPE="checkbox" NAME="QUE" VALUE="896.406168 from(449.210360,2+) intensity(218127.4062) title(File5286%20Spectrum6818%20scans%3a%2010889) rtinseconds(2376) scans(10889) index(6684) query(497)" CHECKED></TD><TD ALIGN=RIGHT><TT><A HREF="peptide_view.pl?file=..%2Fdata%2F20210430%2FF010406.dat&query=497&hit=1&index=sp%7CcRAP041%7CP35527%7CK1C9_HUMAN&db_idx=1&px=1&section=5&ave_thresh=13&_ignoreionsscorebelow=20&report=0&_sigthreshold=0.05&_msresflags=1035&_msresflags2=256&percolate=-1&percolate_rt=0&_minpeplen=7&sessionID=all_secdisabledsession" TARGET="_blank">497</A>&nbsp;&nbsp;</TT></TD><TD ALIGN=RIGHT><TT><FONT COLOR=#FF0000><B>   449.2104&nbsp;&nbsp;</B></FONT></TT></TD><TD ALIGN=RIGHT><TT><FONT COLOR=#FF0000><B>   896.4062&nbsp;&nbsp;</B></FONT></TT></TD><TD ALIGN=RIGHT><TT><FONT COLOR=#FF0000><B>   896.4062&nbsp;&nbsp;</B></FONT></TT></TD><TD ALIGN=RIGHT NOWRAP><TT><FONT COLOR=#FF0000><B>    -0.04&nbsp;</B></FONT></TT></TD><TD ALIGN=RIGHT><TT><FONT COLOR=#FF0000><B>0&nbsp;&nbsp;</B></FONT></TT></TD><TD ALIGN=RIGHT NOWRAP><TT><FONT COLOR=#FF0000><B>(43)&nbsp;</B></FONT></TT></TD><TD ALIGN=RIGHT NOWRAP><TT><FONT COLOR=#FF0000><B>5.3e-05&nbsp;</B></FONT></TT></TD><TD ALIGN=RIGHT><TT><FONT COLOR=#FF0000><B>1&nbsp;&nbsp;</B></FONT></TT></TD><TD ALIGN=RIGHT><TT><FONT COLOR=#FF0000><B>U&nbsp;&nbsp;&nbsp;</B></FONT></TT></TD><TD NOWRAP><TT><FONT COLOR=#FF0000><B>&nbsp;R.MTLDDFR.I</B></FONT></TT></TD></TR>
<TR><TD ALIGN=RIGHT><INPUT TYPE="checkbox" NAME="QUE" VALUE="896.406168 from(449.210360,2+) intensity(3531494.2500) title(File5286%20Spectrum5775%20scans%3a%209738) rtinseconds(2230) scans(9738) index(5646) query(498)" CHECKED></TD><TD ALIGN=RIGHT><TT><A HREF="peptide_view.pl?file=..%2Fdata%2F20210430%2FF010406.dat&query=498&hit=1&index=sp%7CcRAP041%7CP35527%7CK1C9_HUMAN&db_idx=1&px=1&section=5&ave_thresh=13&_ignoreionsscorebelow=20&report=0&_sigthreshold=0.05&_msresflags=1035&_msresflags2=256&percolate=-1&percolate_rt=0&_minpeplen=7&sessionID=all_secdisabledsession" TARGET="_blank">498</A>&nbsp;&nbsp;</TT></TD><TD ALIGN=RIGHT><TT><FONT COLOR=#FF0000><B>   449.2104&nbsp;&nbsp;</B></FONT></TT></TD><TD ALIGN=RIGHT><TT><FONT COLOR=#FF0000><B>   896.4062&nbsp;&nbsp;</B></FONT></TT></TD><TD ALIGN=RIGHT><TT><FONT COLOR=#FF0000><B>   896.4062&nbsp;&nbsp;</B></FONT></TT></TD><TD ALIGN=RIGHT NOWRAP><TT><FONT COLOR=#FF0000><B>    -0.04&nbsp;</B></FONT></TT></TD><TD ALIGN=RIGHT><TT><FONT COLOR=#FF0000><B>0&nbsp;&nbsp;</B></FONT></TT></TD><TD ALIGN=RIGHT NOWRAP><TT><FONT COLOR=#FF0000><B>(45)&nbsp;</B></FONT></TT></TD><TD ALIGN=RIGHT NOWRAP><TT><FONT COLOR=#FF0000><B>3.2e-05&nbsp;</B></FONT></TT></TD><TD ALIGN=RIGHT><TT><FONT COLOR=#FF0000><B>1&nbsp;&nbsp;</B></FONT></TT></TD><TD ALIGN=RIGHT><TT><FONT COLOR=#FF0000><B>U&nbsp;&nbsp;&nbsp;</B></FONT></TT></TD><TD NOWRAP><TT><FONT COLOR=#FF0000><B>&nbsp;R.MTLDDFR.I</B></FONT></TT></TD></TR>
<TR><TD ALIGN=RIGHT><INPUT TYPE="checkbox" NAME="QUE" VALUE="896.406348 from(449.210450,2+) intensity(98805.1562) title(File5286%20Spectrum7377%20scans%3a%2011501) rtinseconds(2453) scans(11501) index(7236) query(499)" CHECKED></TD><TD ALIGN=RIGHT><TT><A HREF="peptide_view.pl?file=..%2Fdata%2F20210430%2FF010406.dat&query=499&hit=1&index=sp%7CcRAP041%7CP35527%7CK1C9_HUMAN&db_idx=1&px=1&section=5&ave_thresh=13&_ignoreionsscorebelow=20&report=0&_sigthreshold=0.05&_msresflags=1035&_msresflags2=256&percolate=-1&percolate_rt=0&_minpeplen=7&sessionID=all_secdisabledsession" TARGET="_blank">499</A>&nbsp;&nbsp;</TT></TD><TD ALIGN=RIGHT><TT><FONT COLOR=#FF0000><B>   449.2104&nbsp;&nbsp;</B></FONT></TT></TD><TD ALIGN=RIGHT><TT><FONT COLOR=#FF0000><B>   896.4063&nbsp;&nbsp;</B></FONT></TT></TD><TD ALIGN=RIGHT><TT><FONT COLOR=#FF0000><B>   896.4062&nbsp;&nbsp;</B></FONT></TT></TD><TD ALIGN=RIGHT NOWRAP><TT><FONT COLOR=#FF0000><B>     0.16&nbsp;</B></FONT></TT></TD><TD ALIGN=RIGHT><TT><FONT COLOR=#FF0000><B>0&nbsp;&nbsp;</B></FONT></TT></TD><TD ALIGN=RIGHT NOWRAP><TT><FONT COLOR=#FF0000><B>(30)&nbsp;</B></FONT></TT></TD><TD ALIGN=RIGHT NOWRAP><TT><FONT COLOR=#FF0000><B>0.0011&nbsp;</B></FONT></TT></TD><TD ALIGN=RIGHT><TT><FONT COLOR=#FF0000><B>1&nbsp;&nbsp;</B></FONT></TT></TD><TD ALIGN=RIGHT><TT><FONT COLOR=#FF0000><B>U&nbsp;&nbsp;&nbsp;</B></FONT></TT></TD><TD NOWRAP><TT><FONT COLOR=#FF0000><B>&nbsp;R.MTLDDFR.I</B></FONT></TT></TD></TR>
<TR><TD ALIGN=RIGHT><INPUT TYPE="checkbox" NAME="QUE" VALUE="896.406588 from(449.210570,2+) intensity(124508.9531) title(File5286%20Spectrum4772%20scans%3a%208621) rtinseconds(2086) scans(8621) index(4646) query(500)" CHECKED></TD><TD ALIGN=RIGHT><TT><A HREF="peptide_view.pl?file=..%2Fdata%2F20210430%2FF010406.dat&query=500&hit=1&index=sp%7CcRAP041%7CP35527%7CK1C9_HUMAN&db_idx=1&px=1&section=5&ave_thresh=13&_ignoreionsscorebelow=20&report=0&_sigthreshold=0.05&_msresflags=1035&_msresflags2=256&percolate=-1&percolate_rt=0&_minpeplen=7&sessionID=all_secdisabledsession" TARGET="_blank">500</A>&nbsp;&nbsp;</TT></TD><TD ALIGN=RIGHT><TT><FONT COLOR=#FF0000><B>   449.2106&nbsp;&nbsp;</B></FONT></TT></TD><TD ALIGN=RIGHT><TT><FONT COLOR=#FF0000><B>   896.4066&nbsp;&nbsp;</B></FONT></TT></TD><TD ALIGN=RIGHT><TT><FONT COLOR=#FF0000><B>   896.4062&nbsp;&nbsp;</B></FONT></TT></TD><TD ALIGN=RIGHT NOWRAP><TT><FONT COLOR=#FF0000><B>     0.43&nbsp;</B></FONT></TT></TD><TD ALIGN=RIGHT><TT><FONT COLOR=#FF0000><B>0&nbsp;&nbsp;</B></FONT></TT></TD><TD ALIGN=RIGHT NOWRAP><TT><FONT COLOR=#FF0000><B>(33)&nbsp;</B></FONT></TT></TD><TD ALIGN=RIGHT NOWRAP><TT><FONT COLOR=#FF0000><B>0.00052&nbsp;</B></FONT></TT></TD><TD ALIGN=RIGHT><TT><FONT COLOR=#FF0000><B>1&nbsp;&nbsp;</B></FONT></TT></TD><TD ALIGN=RIGHT><TT><FONT COLOR=#FF0000><B>U&nbsp;&nbsp;&nbsp;</B></FONT></TT></TD><TD NOWRAP><TT><FONT COLOR=#FF0000><B>&nbsp;R.MTLDDFR.I</B></FONT></TT></TD></TR>
<TR><TD ALIGN=RIGHT><INPUT TYPE="checkbox" NAME="QUE" VALUE="912.401088 from(457.207820,2+) intensity(52299.1094) title(File5286%20Spectrum5483%20scans%3a%209415) rtinseconds(2189) scans(9415) index(5355) query(563)" CHECKED></TD><TD ALIGN=RIGHT><TT><A HREF="peptide_view.pl?file=..%2Fdata%2F20210430%2FF010406.dat&query=563&hit=1&index=sp%7CcRAP041%7CP35527%7CK1C9_HUMAN&db_idx=1&px=1&section=5&ave_thresh=13&_ignoreionsscorebelow=20&report=0&_sigthreshold=0.05&_msresflags=1035&_msresflags2=256&percolate=-1&percolate_rt=0&_minpeplen=7&sessionID=all_secdisabledsession" TARGET="_blank">563</A>&nbsp;&nbsp;</TT></TD><TD ALIGN=RIGHT><TT><FONT COLOR=#FF0000><B>   457.2078&nbsp;&nbsp;</B></FONT></TT></TD><TD ALIGN=RIGHT><TT><FONT COLOR=#FF0000><B>   912.4011&nbsp;&nbsp;</B></FONT></TT></TD><TD ALIGN=RIGHT><TT><FONT COLOR=#FF0000><B>   912.4011&nbsp;&nbsp;</B></FONT></TT></TD><TD ALIGN=RIGHT NOWRAP><TT><FONT COLOR=#FF0000><B>    -0.04&nbsp;</B></FONT></TT></TD><TD ALIGN=RIGHT><TT><FONT COLOR=#FF0000><B>0&nbsp;&nbsp;</B></FONT></TT></TD><TD ALIGN=RIGHT NOWRAP><TT><FONT COLOR=#FF0000><B>(39)&nbsp;</B></FONT></TT></TD><TD ALIGN=RIGHT NOWRAP><TT><FONT COLOR=#FF0000><B>0.00013&nbsp;</B></FONT></TT></TD><TD ALIGN=RIGHT><TT><FONT COLOR=#FF0000><B>1&nbsp;&nbsp;</B></FONT></TT></TD><TD ALIGN=RIGHT><TT><FONT COLOR=#FF0000><B>U&nbsp;&nbsp;&nbsp;</B></FONT></TT></TD><TD NOWRAP><TT><FONT COLOR=#FF0000><B>&nbsp;R.<U>M</U>TLDDFR.I + Oxidation (M)</B></FONT></TT></TD></TR>
<TR><TD ALIGN=RIGHT><INPUT TYPE="checkbox" NAME="QUE" VALUE="912.401088 from(457.207820,2+) intensity(405020.4062) title(File5286%20Spectrum4439%20scans%3a%208241) rtinseconds(2036) scans(8241) index(4314) query(564)" CHECKED></TD><TD ALIGN=RIGHT><TT><A HREF="peptide_view.pl?file=..%2Fdata%2F20210430%2FF010406.dat&query=564&hit=1&index=sp%7CcRAP041%7CP35527%7CK1C9_HUMAN&db_idx=1&px=1&section=5&ave_thresh=13&_ignoreionsscorebelow=20&report=0&_sigthreshold=0.05&_msresflags=1035&_msresflags2=256&percolate=-1&percolate_rt=0&_minpeplen=7&sessionID=all_secdisabledsession" TARGET="_blank">564</A>&nbsp;&nbsp;</TT></TD><TD ALIGN=RIGHT><TT><FONT COLOR=#FF0000><B>   457.2078&nbsp;&nbsp;</B></FONT></TT></TD><TD ALIGN=RIGHT><TT><FONT COLOR=#FF0000><B>   912.4011&nbsp;&nbsp;</B></FONT></TT></TD><TD ALIGN=RIGHT><TT><FONT COLOR=#FF0000><B>   912.4011&nbsp;&nbsp;</B></FONT></TT></TD><TD ALIGN=RIGHT NOWRAP><TT><FONT COLOR=#FF0000><B>    -0.04&nbsp;</B></FONT></TT></TD><TD ALIGN=RIGHT><TT><FONT COLOR=#FF0000><B>0&nbsp;&nbsp;</B></FONT></TT></TD><TD ALIGN=RIGHT NOWRAP><TT><FONT COLOR=#FF0000><B>(45)&nbsp;</B></FONT></TT></TD><TD ALIGN=RIGHT NOWRAP><TT><FONT COLOR=#FF0000><B>3e-05&nbsp;</B></FONT></TT></TD><TD ALIGN=RIGHT><TT><FONT COLOR=#FF0000><B>1&nbsp;&nbsp;</B></FONT></TT></TD><TD ALIGN=RIGHT><TT><FONT COLOR=#FF0000><B>U&nbsp;&nbsp;&nbsp;</B></FONT></TT></TD><TD NOWRAP><TT><FONT COLOR=#FF0000><B>&nbsp;R.<U>M</U>TLDDFR.I + Oxidation (M)</B></FONT></TT></TD></TR>
<TR><TD ALIGN=RIGHT><INPUT TYPE="checkbox" NAME="QUE" VALUE="912.401468 from(457.208010,2+) intensity(1056167.6250) title(File5286%20Spectrum3964%20scans%3a%207700) rtinseconds(1965) scans(7700) index(3839) query(565)" CHECKED></TD><TD ALIGN=RIGHT><TT><A HREF="peptide_view.pl?file=..%2Fdata%2F20210430%2FF010406.dat&query=565&hit=1&index=sp%7CcRAP041%7CP35527%7CK1C9_HUMAN&db_idx=1&px=1&section=5&ave_thresh=13&_ignoreionsscorebelow=20&report=0&_sigthreshold=0.05&_msresflags=1035&_msresflags2=256&percolate=-1&percolate_rt=0&_minpeplen=7&sessionID=all_secdisabledsession" TARGET="_blank">565</A>&nbsp;&nbsp;</TT></TD><TD ALIGN=RIGHT><TT><FONT COLOR=#FF0000><B>   457.2080&nbsp;&nbsp;</B></FONT></TT></TD><TD ALIGN=RIGHT><TT><FONT COLOR=#FF0000><B>   912.4015&nbsp;&nbsp;</B></FONT></TT></TD><TD ALIGN=RIGHT><TT><FONT COLOR=#FF0000><B>   912.4011&nbsp;&nbsp;</B></FONT></TT></TD><TD ALIGN=RIGHT NOWRAP><TT><FONT COLOR=#FF0000><B>     0.38&nbsp;</B></FONT></TT></TD><TD ALIGN=RIGHT><TT><FONT COLOR=#FF0000><B>0&nbsp;&nbsp;</B></FONT></TT></TD><TD ALIGN=RIGHT NOWRAP><TT><FONT COLOR=#FF0000><B>(47)&nbsp;</B></FONT></TT></TD><TD ALIGN=RIGHT NOWRAP><TT><FONT COLOR=#FF0000><B>2.1e-05&nbsp;</B></FONT></TT></TD><TD ALIGN=RIGHT><TT><FONT COLOR=#FF0000><B>1&nbsp;&nbsp;</B></FONT></TT></TD><TD ALIGN=RIGHT><TT><FONT COLOR=#FF0000><B>U&nbsp;&nbsp;&nbsp;</B></FONT></TT></TD><TD NOWRAP><TT><FONT COLOR=#FF0000><B>&nbsp;R.<U>M</U>TLDDFR.I + Oxidation (M)</B></FONT></TT></TD></TR>
<TR><TD ALIGN=RIGHT><INPUT TYPE="checkbox" NAME="QUE" VALUE="912.402508 from(457.208530,2+) intensity(123773.5078) title(File5286%20Spectrum4929%20scans%3a%208795) rtinseconds(2109) scans(8795) index(4802) query(566)" CHECKED></TD><TD ALIGN=RIGHT><TT><A HREF="peptide_view.pl?file=..%2Fdata%2F20210430%2FF010406.dat&query=566&hit=1&index=sp%7CcRAP041%7CP35527%7CK1C9_HUMAN&db_idx=1&px=1&section=5&ave_thresh=13&_ignoreionsscorebelow=20&report=0&_sigthreshold=0.05&_msresflags=1035&_msresflags2=256&percolate=-1&percolate_rt=0&_minpeplen=7&sessionID=all_secdisabledsession" TARGET="_blank">566</A>&nbsp;&nbsp;</TT></TD><TD ALIGN=RIGHT><TT><FONT COLOR=#FF0000><B>   457.2085&nbsp;&nbsp;</B></FONT></TT></TD><TD ALIGN=RIGHT><TT><FONT COLOR=#FF0000><B>   912.4025&nbsp;&nbsp;</B></FONT></TT></TD><TD ALIGN=RIGHT><TT><FONT COLOR=#FF0000><B>   912.4011&nbsp;&nbsp;</B></FONT></TT></TD><TD ALIGN=RIGHT NOWRAP><TT><FONT COLOR=#FF0000><B>     1.52&nbsp;</B></FONT></TT></TD><TD ALIGN=RIGHT><TT><FONT COLOR=#FF0000><B>0&nbsp;&nbsp;</B></FONT></TT></TD><TD ALIGN=RIGHT NOWRAP><TT><FONT COLOR=#FF0000><B>(35)&nbsp;</B></FONT></TT></TD><TD ALIGN=RIGHT NOWRAP><TT><FONT COLOR=#FF0000><B>0.00029&nbsp;</B></FONT></TT></TD><TD ALIGN=RIGHT><TT><FONT COLOR=#FF0000><B>1&nbsp;&nbsp;</B></FONT></TT></TD><TD ALIGN=RIGHT><TT><FONT COLOR=#FF0000><B>U&nbsp;&nbsp;&nbsp;</B></FONT></TT></TD><TD NOWRAP><TT><FONT COLOR=#FF0000><B>&nbsp;R.<U>M</U>TLDDFR.I + Oxidation (M)</B></FONT></TT></TD></TR>
<TR><TD ALIGN=RIGHT><INPUT TYPE="checkbox" NAME="QUE" VALUE="961.483068 from(481.748810,2+) intensity(1821132.5000) title(File5286%20Spectrum269%20scans%3a%203346) rtinseconds(1361) scans(3346) index(266) query(807)" CHECKED></TD><TD ALIGN=RIGHT><TT><A HREF="peptide_view.pl?file=..%2Fdata%2F20210430%2FF010406.dat&query=807&hit=1&index=sp%7CcRAP041%7CP35527%7CK1C9_HUMAN&db_idx=1&px=1&section=5&ave_thresh=13&_ignoreionsscorebelow=20&report=0&_sigthreshold=0.05&_msresflags=1035&_msresflags2=256&percolate=-1&percolate_rt=0&_minpeplen=7&sessionID=all_secdisabledsession" TARGET="_blank">807</A>&nbsp;&nbsp;</TT></TD><TD ALIGN=RIGHT><TT><FONT COLOR=#FF0000><B>   481.7488&nbsp;&nbsp;</B></FONT></TT></TD><TD ALIGN=RIGHT><TT><FONT COLOR=#FF0000><B>   961.4831&nbsp;&nbsp;</B></FONT></TT></TD><TD ALIGN=RIGHT><TT><FONT COLOR=#FF0000><B>   961.4828&nbsp;&nbsp;</B></FONT></TT></TD><TD ALIGN=RIGHT NOWRAP><TT><FONT COLOR=#FF0000><B>     0.23&nbsp;</B></FONT></TT></TD><TD ALIGN=RIGHT><TT><FONT COLOR=#FF0000><B>1&nbsp;&nbsp;</B></FONT></TT></TD><TD ALIGN=RIGHT NOWRAP><TT><FONT COLOR=#FF0000><B>60&nbsp;&nbsp;</B></FONT></TT></TD><TD ALIGN=RIGHT NOWRAP><TT><FONT COLOR=#FF0000><B>1e-06&nbsp;</B></FONT></TT></TD><TD ALIGN=RIGHT><TT><FONT COLOR=#FF0000><B>1&nbsp;&nbsp;</B></FONT></TT></TD><TD ALIGN=RIGHT><TT><FONT COLOR=#FF0000><B>U&nbsp;&nbsp;&nbsp;</B></FONT></TT></TD><TD NOWRAP><TT><FONT COLOR=#FF0000><B>&nbsp;K.SLEDTKNR.Y</B></FONT></TT></TD></TR>
<TR><TD ALIGN=RIGHT><INPUT TYPE="checkbox" NAME="QUE" VALUE="966.444928 from(484.229740,2+) intensity(355893.5000) title(File5286%20Spectrum4225%20scans%3a%207998) rtinseconds(2004) scans(7998) index(4100) query(832)" CHECKED></TD><TD ALIGN=RIGHT><TT><A HREF="peptide_view.pl?file=..%2Fdata%2F20210430%2FF010406.dat&query=832&hit=1&index=sp%7CcRAP041%7CP35527%7CK1C9_HUMAN&db_idx=1&px=1&section=5&ave_thresh=13&_ignoreionsscorebelow=20&report=0&_sigthreshold=0.05&_msresflags=1035&_msresflags2=256&percolate=-1&percolate_rt=0&_minpeplen=7&sessionID=all_secdisabledsession" TARGET="_blank">832</A>&nbsp;&nbsp;</TT></TD><TD ALIGN=RIGHT><TT><FONT COLOR=#FF0000><B>   484.2297&nbsp;&nbsp;</B></FONT></TT></TD><TD ALIGN=RIGHT><TT><FONT COLOR=#FF0000><B>   966.4449&nbsp;&nbsp;</B></FONT></TT></TD><TD ALIGN=RIGHT><TT><FONT COLOR=#FF0000><B>   966.4447&nbsp;&nbsp;</B></FONT></TT></TD><TD ALIGN=RIGHT NOWRAP><TT><FONT COLOR=#FF0000><B>     0.25&nbsp;</B></FONT></TT></TD><TD ALIGN=RIGHT><TT><FONT COLOR=#FF0000><B>0&nbsp;&nbsp;</B></FONT></TT></TD><TD ALIGN=RIGHT NOWRAP><TT><FONT COLOR=#FF0000><B>29&nbsp;&nbsp;</B></FONT></TT></TD><TD ALIGN=RIGHT NOWRAP><TT><FONT COLOR=#FF0000><B>0.0014&nbsp;</B></FONT></TT></TD><TD ALIGN=RIGHT><TT><FONT COLOR=#FF0000><B>1&nbsp;&nbsp;</B></FONT></TT></TD><TD ALIGN=RIGHT><TT><FONT COLOR=#FF0000><B>U&nbsp;&nbsp;&nbsp;</B></FONT></TT></TD><TD NOWRAP><TT><FONT COLOR=#FF0000><B>&nbsp;K.IQDWYDK.K</B></FONT></TT></TD></TR>
<TR><TD ALIGN=RIGHT><INPUT TYPE="checkbox" NAME="QUE" VALUE="981.425748 from(491.720150,2+) intensity(100623.0156) title(File5286%20Spectrum313%20scans%3a%203406) rtinseconds(1371) scans(3406) index(308) query(910)" CHECKED></TD><TD ALIGN=RIGHT><TT><A HREF="peptide_view.pl?file=..%2Fdata%2F20210430%2FF010406.dat&query=910&hit=1&index=sp%7CcRAP041%7CP35527%7CK1C9_HUMAN&db_idx=1&px=1&section=5&ave_thresh=13&_ignoreionsscorebelow=20&report=0&_sigthreshold=0.05&_msresflags=1035&_msresflags2=256&percolate=-1&percolate_rt=0&_minpeplen=7&sessionID=all_secdisabledsession" TARGET="_blank">910</A>&nbsp;&nbsp;</TT></TD><TD ALIGN=RIGHT><TT><FONT COLOR=#FF0000><B>   491.7201&nbsp;&nbsp;</B></FONT></TT></TD><TD ALIGN=RIGHT><TT><FONT COLOR=#FF0000><B>   981.4257&nbsp;&nbsp;</B></FONT></TT></TD><TD ALIGN=RIGHT><TT><FONT COLOR=#FF0000><B>   981.4265&nbsp;&nbsp;</B></FONT></TT></TD><TD ALIGN=RIGHT NOWRAP><TT><FONT COLOR=#FF0000><B>    -0.72&nbsp;</B></FONT></TT></TD><TD ALIGN=RIGHT><TT><FONT COLOR=#FF0000><B>0&nbsp;&nbsp;</B></FONT></TT></TD><TD ALIGN=RIGHT NOWRAP><TT><FONT COLOR=#FF0000><B>69&nbsp;&nbsp;</B></FONT></TT></TD><TD ALIGN=RIGHT NOWRAP><TT><FONT COLOR=#FF0000><B>1.3e-07&nbsp;</B></FONT></TT></TD><TD ALIGN=RIGHT><TT><FONT COLOR=#FF0000><B>1&nbsp;&nbsp;</B></FONT></TT></TD><TD ALIGN=RIGHT><TT><FONT COLOR=#FF0000><B>U&nbsp;&nbsp;&nbsp;</B></FONT></TT></TD><TD NOWRAP><TT><FONT COLOR=#FF0000><B>&nbsp;R.FSSSGGGGGGGR.F</B></FONT></TT></TD></TR>
<TR><TD ALIGN=RIGHT><INPUT TYPE="checkbox" NAME="QUE" VALUE="1059.555268 from(530.784910,2+) intensity(56629.4062) title(File5286%20Spectrum4723%20scans%3a%208566) rtinseconds(2079) scans(8566) index(4597) query(1255)" CHECKED></TD><TD ALIGN=RIGHT><TT><A HREF="peptide_view.pl?file=..%2Fdata%2F20210430%2FF010406.dat&query=1255&hit=1&index=sp%7CcRAP041%7CP35527%7CK1C9_HUMAN&db_idx=1&px=1&section=5&ave_thresh=13&_ignoreionsscorebelow=20&report=0&_sigthreshold=0.05&_msresflags=1035&_msresflags2=256&percolate=-1&percolate_rt=0&_minpeplen=7&sessionID=all_secdisabledsession" TARGET="_blank">1255</A>&nbsp;&nbsp;</TT></TD><TD ALIGN=RIGHT><TT><FONT COLOR=#FF0000><B>   530.7849&nbsp;&nbsp;</B></FONT></TT></TD><TD ALIGN=RIGHT><TT><FONT COLOR=#FF0000><B>  1059.5553&nbsp;&nbsp;</B></FONT></TT></TD><TD ALIGN=RIGHT><TT><FONT COLOR=#FF0000><B>  1059.5560&nbsp;&nbsp;</B></FONT></TT></TD><TD ALIGN=RIGHT NOWRAP><TT><FONT COLOR=#FF0000><B>    -0.72&nbsp;</B></FONT></TT></TD><TD ALIGN=RIGHT><TT><FONT COLOR=#FF0000><B>0&nbsp;&nbsp;</B></FONT></TT></TD><TD ALIGN=RIGHT NOWRAP><TT><FONT COLOR=#FF0000><B>(31)&nbsp;</B></FONT></TT></TD><TD ALIGN=RIGHT NOWRAP><TT><FONT COLOR=#FF0000><B>0.00074&nbsp;</B></FONT></TT></TD><TD ALIGN=RIGHT><TT><FONT COLOR=#FF0000><B>1&nbsp;&nbsp;</B></FONT></TT></TD><TD ALIGN=RIGHT><TT><FONT COLOR=#FF0000><B>U&nbsp;&nbsp;&nbsp;</B></FONT></TT></TD><TD NOWRAP><TT><FONT COLOR=#FF0000><B>&nbsp;K.TLLDIDNTR.M</B></FONT></TT></TD></TR>
<TR><TD ALIGN=RIGHT><INPUT TYPE="checkbox" NAME="QUE" VALUE="1059.555888 from(530.785220,2+) intensity(681363.7500) title(File5286%20Spectrum5728%20scans%3a%209686) rtinseconds(2223) scans(9686) index(5599) query(1256)" CHECKED></TD><TD ALIGN=RIGHT><TT><A HREF="peptide_view.pl?file=..%2Fdata%2F20210430%2FF010406.dat&query=1256&hit=1&index=sp%7CcRAP041%7CP35527%7CK1C9_HUMAN&db_idx=1&px=1&section=5&ave_thresh=13&_ignoreionsscorebelow=20&report=0&_sigthreshold=0.05&_msresflags=1035&_msresflags2=256&percolate=-1&percolate_rt=0&_minpeplen=7&sessionID=all_secdisabledsession" TARGET="_blank">1256</A>&nbsp;&nbsp;</TT></TD><TD ALIGN=RIGHT><TT><FONT COLOR=#FF0000><B>   530.7852&nbsp;&nbsp;</B></FONT></TT></TD><TD ALIGN=RIGHT><TT><FONT COLOR=#FF0000><B>  1059.5559&nbsp;&nbsp;</B></FONT></TT></TD><TD ALIGN=RIGHT><TT><FONT COLOR=#FF0000><B>  1059.5560&nbsp;&nbsp;</B></FONT></TT></TD><TD ALIGN=RIGHT NOWRAP><TT><FONT COLOR=#FF0000><B>    -0.13&nbsp;</B></FONT></TT></TD><TD ALIGN=RIGHT><TT><FONT COLOR=#FF0000><B>0&nbsp;&nbsp;</B></FONT></TT></TD><TD ALIGN=RIGHT NOWRAP><TT><FONT COLOR=#FF0000><B>(60)&nbsp;</B></FONT></TT></TD><TD ALIGN=RIGHT NOWRAP><TT><FONT COLOR=#FF0000><B>9.3e-07&nbsp;</B></FONT></TT></TD><TD ALIGN=RIGHT><TT><FONT COLOR=#FF0000><B>1&nbsp;&nbsp;</B></FONT></TT></TD><TD ALIGN=RIGHT><TT><FONT COLOR=#FF0000><B>U&nbsp;&nbsp;&nbsp;</B></FONT></TT></TD><TD NOWRAP><TT><FONT COLOR=#FF0000><B>&nbsp;K.TLLDIDNTR.M</B></FONT></TT></TD></TR>
<TR><TD ALIGN=RIGHT><INPUT TYPE="checkbox" NAME="QUE" VALUE="1059.555888 from(530.785220,2+) intensity(18984706.0000) title(File5286%20Spectrum5226%20scans%3a%209126) rtinseconds(2151) scans(9126) index(5099) query(1257)" CHECKED></TD><TD ALIGN=RIGHT><TT><A HREF="peptide_view.pl?file=..%2Fdata%2F20210430%2FF010406.dat&query=1257&hit=1&index=sp%7CcRAP041%7CP35527%7CK1C9_HUMAN&db_idx=1&px=1&section=5&ave_thresh=13&_ignoreionsscorebelow=20&report=0&_sigthreshold=0.05&_msresflags=1035&_msresflags2=256&percolate=-1&percolate_rt=0&_minpeplen=7&sessionID=all_secdisabledsession" TARGET="_blank">1257</A>&nbsp;&nbsp;</TT></TD><TD ALIGN=RIGHT><TT><FONT COLOR=#FF0000><B>   530.7852&nbsp;&nbsp;</B></FONT></TT></TD><TD ALIGN=RIGHT><TT><FONT COLOR=#FF0000><B>  1059.5559&nbsp;&nbsp;</B></FONT></TT></TD><TD ALIGN=RIGHT><TT><FONT COLOR=#FF0000><B>  1059.5560&nbsp;&nbsp;</B></FONT></TT></TD><TD ALIGN=RIGHT NOWRAP><TT><FONT COLOR=#FF0000><B>    -0.13&nbsp;</B></FONT></TT></TD><TD ALIGN=RIGHT><TT><FONT COLOR=#FF0000><B>0&nbsp;&nbsp;</B></FONT></TT></TD><TD ALIGN=RIGHT NOWRAP><TT><FONT COLOR=#FF0000><B>65&nbsp;&nbsp;</B></FONT></TT></TD><TD ALIGN=RIGHT NOWRAP><TT><FONT COLOR=#FF0000><B>3.1e-07&nbsp;</B></FONT></TT></TD><TD ALIGN=RIGHT><TT><FONT COLOR=#FF0000><B>1&nbsp;&nbsp;</B></FONT></TT></TD><TD ALIGN=RIGHT><TT><FONT COLOR=#FF0000><B>U&nbsp;&nbsp;&nbsp;</B></FONT></TT></TD><TD NOWRAP><TT><FONT COLOR=#FF0000><B>&nbsp;K.TLLDIDNTR.M</B></FONT></TT></TD></TR>
<TR><TD ALIGN=RIGHT><INPUT TYPE="checkbox" NAME="QUE" VALUE="1059.556488 from(530.785520,2+) intensity(158341.5156) title(File5286%20Spectrum6831%20scans%3a%2010903) rtinseconds(2378) scans(10903) index(6696) query(1258)" CHECKED></TD><TD ALIGN=RIGHT><TT><A HREF="peptide_view.pl?file=..%2Fdata%2F20210430%2FF010406.dat&query=1258&hit=1&index=sp%7CcRAP041%7CP35527%7CK1C9_HUMAN&db_idx=1&px=1&section=5&ave_thresh=13&_ignoreionsscorebelow=20&report=0&_sigthreshold=0.05&_msresflags=1035&_msresflags2=256&percolate=-1&percolate_rt=0&_minpeplen=7&sessionID=all_secdisabledsession" TARGET="_blank">1258</A>&nbsp;&nbsp;</TT></TD><TD ALIGN=RIGHT><TT><FONT COLOR=#FF0000><B>   530.7855&nbsp;&nbsp;</B></FONT></TT></TD><TD ALIGN=RIGHT><TT><FONT COLOR=#FF0000><B>  1059.5565&nbsp;&nbsp;</B></FONT></TT></TD><TD ALIGN=RIGHT><TT><FONT COLOR=#FF0000><B>  1059.5560&nbsp;&nbsp;</B></FONT></TT></TD><TD ALIGN=RIGHT NOWRAP><TT><FONT COLOR=#FF0000><B>     0.43&nbsp;</B></FONT></TT></TD><TD ALIGN=RIGHT><TT><FONT COLOR=#FF0000><B>0&nbsp;&nbsp;</B></FONT></TT></TD><TD ALIGN=RIGHT NOWRAP><TT><FONT COLOR=#FF0000><B>(46)&nbsp;</B></FONT></TT></TD><TD ALIGN=RIGHT NOWRAP><TT><FONT COLOR=#FF0000><B>2.4e-05&nbsp;</B></FONT></TT></TD><TD ALIGN=RIGHT><TT><FONT COLOR=#FF0000><B>1&nbsp;&nbsp;</B></FONT></TT></TD><TD ALIGN=RIGHT><TT><FONT COLOR=#FF0000><B>U&nbsp;&nbsp;&nbsp;</B></FONT></TT></TD><TD NOWRAP><TT><FONT COLOR=#FF0000><B>&nbsp;K.TLLDIDNTR.M</B></FONT></TT></TD></TR>
<TR><TD ALIGN=RIGHT><INPUT TYPE="checkbox" NAME="QUE" VALUE="1059.556608 from(530.785580,2+) intensity(243703.9531) title(File5286%20Spectrum6229%20scans%3a%2010242) rtinseconds(2294) scans(10242) index(6097) query(1259)" CHECKED></TD><TD ALIGN=RIGHT><TT><A HREF="peptide_view.pl?file=..%2Fdata%2F20210430%2FF010406.dat&query=1259&hit=1&index=sp%7CcRAP041%7CP35527%7CK1C9_HUMAN&db_idx=1&px=1&section=5&ave_thresh=13&_ignoreionsscorebelow=20&report=0&_sigthreshold=0.05&_msresflags=1035&_msresflags2=256&percolate=-1&percolate_rt=0&_minpeplen=7&sessionID=all_secdisabledsession" TARGET="_blank">1259</A>&nbsp;&nbsp;</TT></TD><TD ALIGN=RIGHT><TT><FONT COLOR=#FF0000><B>   530.7856&nbsp;&nbsp;</B></FONT></TT></TD><TD ALIGN=RIGHT><TT><FONT COLOR=#FF0000><B>  1059.5566&nbsp;&nbsp;</B></FONT></TT></TD><TD ALIGN=RIGHT><TT><FONT COLOR=#FF0000><B>  1059.5560&nbsp;&nbsp;</B></FONT></TT></TD><TD ALIGN=RIGHT NOWRAP><TT><FONT COLOR=#FF0000><B>     0.55&nbsp;</B></FONT></TT></TD><TD ALIGN=RIGHT><TT><FONT COLOR=#FF0000><B>0&nbsp;&nbsp;</B></FONT></TT></TD><TD ALIGN=RIGHT NOWRAP><TT><FONT COLOR=#FF0000><B>(52)&nbsp;</B></FONT></TT></TD><TD ALIGN=RIGHT NOWRAP><TT><FONT COLOR=#FF0000><B>6.1e-06&nbsp;</B></FONT></TT></TD><TD ALIGN=RIGHT><TT><FONT COLOR=#FF0000><B>1&nbsp;&nbsp;</B></FONT></TT></TD><TD ALIGN=RIGHT><TT><FONT COLOR=#FF0000><B>U&nbsp;&nbsp;&nbsp;</B></FONT></TT></TD><TD NOWRAP><TT><FONT COLOR=#FF0000><B>&nbsp;K.TLLDIDNTR.M</B></FONT></TT></TD></TR>
<TR><TD ALIGN=RIGHT><INPUT TYPE="checkbox" NAME="QUE" VALUE="1059.556988 from(530.785770,2+) intensity(90589.6875) title(File5286%20Spectrum7379%20scans%3a%2011503) rtinseconds(2453) scans(11503) index(7238) query(1260)" CHECKED></TD><TD ALIGN=RIGHT><TT><A HREF="peptide_view.pl?file=..%2Fdata%2F20210430%2FF010406.dat&query=1260&hit=1&index=sp%7CcRAP041%7CP35527%7CK1C9_HUMAN&db_idx=1&px=1&section=5&ave_thresh=13&_ignoreionsscorebelow=20&report=0&_sigthreshold=0.05&_msresflags=1035&_msresflags2=256&percolate=-1&percolate_rt=0&_minpeplen=7&sessionID=all_secdisabledsession" TARGET="_blank">1260</A>&nbsp;&nbsp;</TT></TD><TD ALIGN=RIGHT><TT><FONT COLOR=#FF0000><B>   530.7858&nbsp;&nbsp;</B></FONT></TT></TD><TD ALIGN=RIGHT><TT><FONT COLOR=#FF0000><B>  1059.5570&nbsp;&nbsp;</B></FONT></TT></TD><TD ALIGN=RIGHT><TT><FONT COLOR=#FF0000><B>  1059.5560&nbsp;&nbsp;</B></FONT></TT></TD><TD ALIGN=RIGHT NOWRAP><TT><FONT COLOR=#FF0000><B>     0.90&nbsp;</B></FONT></TT></TD><TD ALIGN=RIGHT><TT><FONT COLOR=#FF0000><B>0&nbsp;&nbsp;</B></FONT></TT></TD><TD ALIGN=RIGHT NOWRAP><TT><FONT COLOR=#FF0000><B>(46)&nbsp;</B></FONT></TT></TD><TD ALIGN=RIGHT NOWRAP><TT><FONT COLOR=#FF0000><B>2.6e-05&nbsp;</B></FONT></TT></TD><TD ALIGN=RIGHT><TT><FONT COLOR=#FF0000><B>1&nbsp;&nbsp;</B></FONT></TT></TD><TD ALIGN=RIGHT><TT><FONT COLOR=#FF0000><B>U&nbsp;&nbsp;&nbsp;</B></FONT></TT></TD><TD NOWRAP><TT><FONT COLOR=#FF0000><B>&nbsp;K.TLLDIDNTR.M</B></FONT></TT></TD></TR>
<TR><TD ALIGN=RIGHT><INPUT TYPE="checkbox" NAME="QUE" VALUE="1064.491788 from(533.253170,2+) intensity(81731.6406) title(File5286%20Spectrum5344%20scans%3a%209260) rtinseconds(2169) scans(9260) index(5217) query(1273)" CHECKED></TD><TD ALIGN=RIGHT><TT><A HREF="peptide_view.pl?file=..%2Fdata%2F20210430%2FF010406.dat&query=1273&hit=1&index=sp%7CcRAP041%7CP35527%7CK1C9_HUMAN&db_idx=1&px=1&section=5&ave_thresh=13&_ignoreionsscorebelow=20&report=0&_sigthreshold=0.05&_msresflags=1035&_msresflags2=256&percolate=-1&percolate_rt=0&_minpeplen=7&sessionID=all_secdisabledsession" TARGET="_blank">1273</A>&nbsp;&nbsp;</TT></TD><TD ALIGN=RIGHT><TT><FONT COLOR=#FF0000><B>   533.2532&nbsp;&nbsp;</B></FONT></TT></TD><TD ALIGN=RIGHT><TT><FONT COLOR=#FF0000><B>  1064.4918&nbsp;&nbsp;</B></FONT></TT></TD><TD ALIGN=RIGHT><TT><FONT COLOR=#FF0000><B>  1064.4920&nbsp;&nbsp;</B></FONT></TT></TD><TD ALIGN=RIGHT NOWRAP><TT><FONT COLOR=#FF0000><B>    -0.23&nbsp;</B></FONT></TT></TD><TD ALIGN=RIGHT><TT><FONT COLOR=#FF0000><B>0&nbsp;&nbsp;</B></FONT></TT></TD><TD ALIGN=RIGHT NOWRAP><TT><FONT COLOR=#FF0000><B>(27)&nbsp;</B></FONT></TT></TD><TD ALIGN=RIGHT NOWRAP><TT><FONT COLOR=#FF0000><B>0.002&nbsp;</B></FONT></TT></TD><TD ALIGN=RIGHT><TT><FONT COLOR=#FF0000><B>1&nbsp;&nbsp;</B></FONT></TT></TD><TD ALIGN=RIGHT><TT><FONT COLOR=#FF0000><B>U&nbsp;&nbsp;&nbsp;</B></FONT></TT></TD><TD NOWRAP><TT><FONT COLOR=#FF0000><B>&nbsp;K.STMQELNSR.L</B></FONT></TT></TD></TR>
<TR><TD ALIGN=RIGHT><INPUT TYPE="checkbox" NAME="QUE" VALUE="1064.491908 from(533.253230,2+) intensity(427111.6250) title(File5286%20Spectrum2775%20scans%3a%206336) rtinseconds(1781) scans(6336) index(2657) query(1274)" CHECKED></TD><TD ALIGN=RIGHT><TT><A HREF="peptide_view.pl?file=..%2Fdata%2F20210430%2FF010406.dat&query=1274&hit=1&index=sp%7CcRAP041%7CP35527%7CK1C9_HUMAN&db_idx=1&px=1&section=5&ave_thresh=13&_ignoreionsscorebelow=20&report=0&_sigthreshold=0.05&_msresflags=1035&_msresflags2=256&percolate=-1&percolate_rt=0&_minpeplen=7&sessionID=all_secdisabledsession" TARGET="_blank">1274</A>&nbsp;&nbsp;</TT></TD><TD ALIGN=RIGHT><TT><FONT COLOR=#FF0000><B>   533.2532&nbsp;&nbsp;</B></FONT></TT></TD><TD ALIGN=RIGHT><TT><FONT COLOR=#FF0000><B>  1064.4919&nbsp;&nbsp;</B></FONT></TT></TD><TD ALIGN=RIGHT><TT><FONT COLOR=#FF0000><B>  1064.4920&nbsp;&nbsp;</B></FONT></TT></TD><TD ALIGN=RIGHT NOWRAP><TT><FONT COLOR=#FF0000><B>    -0.12&nbsp;</B></FONT></TT></TD><TD ALIGN=RIGHT><TT><FONT COLOR=#FF0000><B>0&nbsp;&nbsp;</B></FONT></TT></TD><TD ALIGN=RIGHT NOWRAP><TT><FONT COLOR=#FF0000><B>(35)&nbsp;</B></FONT></TT></TD><TD ALIGN=RIGHT NOWRAP><TT><FONT COLOR=#FF0000><B>0.00032&nbsp;</B></FONT></TT></TD><TD ALIGN=RIGHT><TT><FONT COLOR=#FF0000><B>1&nbsp;&nbsp;</B></FONT></TT></TD><TD ALIGN=RIGHT><TT><FONT COLOR=#FF0000><B>U&nbsp;&nbsp;&nbsp;</B></FONT></TT></TD><TD NOWRAP><TT><FONT COLOR=#FF0000><B>&nbsp;K.STMQELNSR.L</B></FONT></TT></TD></TR>
<TR><TD ALIGN=RIGHT><INPUT TYPE="checkbox" NAME="QUE" VALUE="1064.492048 from(533.253300,2+) intensity(181847.3594) title(File5286%20Spectrum3320%20scans%3a%206947) rtinseconds(1862) scans(6947) index(3199) query(1276)" CHECKED></TD><TD ALIGN=RIGHT><TT><A HREF="peptide_view.pl?file=..%2Fdata%2F20210430%2FF010406.dat&query=1276&hit=1&index=sp%7CcRAP041%7CP35527%7CK1C9_HUMAN&db_idx=1&px=1&section=5&ave_thresh=13&_ignoreionsscorebelow=20&report=0&_sigthreshold=0.05&_msresflags=1035&_msresflags2=256&percolate=-1&percolate_rt=0&_minpeplen=7&sessionID=all_secdisabledsession" TARGET="_blank">1276</A>&nbsp;&nbsp;</TT></TD><TD ALIGN=RIGHT><TT><FONT COLOR=#FF0000><B>   533.2533&nbsp;&nbsp;</B></FONT></TT></TD><TD ALIGN=RIGHT><TT><FONT COLOR=#FF0000><B>  1064.4920&nbsp;&nbsp;</B></FONT></TT></TD><TD ALIGN=RIGHT><TT><FONT COLOR=#FF0000><B>  1064.4920&nbsp;&nbsp;</B></FONT></TT></TD><TD ALIGN=RIGHT NOWRAP><TT><FONT COLOR=#FF0000><B>     0.01&nbsp;</B></FONT></TT></TD><TD ALIGN=RIGHT><TT><FONT COLOR=#FF0000><B>0&nbsp;&nbsp;</B></FONT></TT></TD><TD ALIGN=RIGHT NOWRAP><TT><FONT COLOR=#FF0000><B>(29)&nbsp;</B></FONT></TT></TD><TD ALIGN=RIGHT NOWRAP><TT><FONT COLOR=#FF0000><B>0.0014&nbsp;</B></FONT></TT></TD><TD ALIGN=RIGHT><TT><FONT COLOR=#FF0000><B>1&nbsp;&nbsp;</B></FONT></TT></TD><TD ALIGN=RIGHT><TT><FONT COLOR=#FF0000><B>U&nbsp;&nbsp;&nbsp;</B></FONT></TT></TD><TD NOWRAP><TT><FONT COLOR=#FF0000><B>&nbsp;K.STMQELNSR.L</B></FONT></TT></TD></TR>
<TR><TD ALIGN=RIGHT><INPUT TYPE="checkbox" NAME="QUE" VALUE="1064.492168 from(533.253360,2+) intensity(90428.7109) title(File5286%20Spectrum3760%20scans%3a%207474) rtinseconds(1936) scans(7474) index(3635) query(1277)" CHECKED></TD><TD ALIGN=RIGHT><TT><A HREF="peptide_view.pl?file=..%2Fdata%2F20210430%2FF010406.dat&query=1277&hit=1&index=sp%7CcRAP041%7CP35527%7CK1C9_HUMAN&db_idx=1&px=1&section=5&ave_thresh=13&_ignoreionsscorebelow=20&report=0&_sigthreshold=0.05&_msresflags=1035&_msresflags2=256&percolate=-1&percolate_rt=0&_minpeplen=7&sessionID=all_secdisabledsession" TARGET="_blank">1277</A>&nbsp;&nbsp;</TT></TD><TD ALIGN=RIGHT><TT><FONT COLOR=#FF0000><B>   533.2534&nbsp;&nbsp;</B></FONT></TT></TD><TD ALIGN=RIGHT><TT><FONT COLOR=#FF0000><B>  1064.4922&nbsp;&nbsp;</B></FONT></TT></TD><TD ALIGN=RIGHT><TT><FONT COLOR=#FF0000><B>  1064.4920&nbsp;&nbsp;</B></FONT></TT></TD><TD ALIGN=RIGHT NOWRAP><TT><FONT COLOR=#FF0000><B>     0.12&nbsp;</B></FONT></TT></TD><TD ALIGN=RIGHT><TT><FONT COLOR=#FF0000><B>0&nbsp;&nbsp;</B></FONT></TT></TD><TD ALIGN=RIGHT NOWRAP><TT><FONT COLOR=#FF0000><B>(36)&nbsp;</B></FONT></TT></TD><TD ALIGN=RIGHT NOWRAP><TT><FONT COLOR=#FF0000><B>0.00023&nbsp;</B></FONT></TT></TD><TD ALIGN=RIGHT><TT><FONT COLOR=#FF0000><B>1&nbsp;&nbsp;</B></FONT></TT></TD><TD ALIGN=RIGHT><TT><FONT COLOR=#FF0000><B>U&nbsp;&nbsp;&nbsp;</B></FONT></TT></TD><TD NOWRAP><TT><FONT COLOR=#FF0000><B>&nbsp;K.STMQELNSR.L</B></FONT></TT></TD></TR>
<TR><TD ALIGN=RIGHT><INPUT TYPE="checkbox" NAME="QUE" VALUE="1064.495948 from(533.255250,2+) intensity(108599776.0000) title(File5286%20Spectrum2191%20scans%3a%205658) rtinseconds(1690) scans(5658) index(2077) query(1278)" CHECKED></TD><TD ALIGN=RIGHT><TT><A HREF="peptide_view.pl?file=..%2Fdata%2F20210430%2FF010406.dat&query=1278&hit=1&index=sp%7CcRAP041%7CP35527%7CK1C9_HUMAN&db_idx=1&px=1&section=5&ave_thresh=13&_ignoreionsscorebelow=20&report=0&_sigthreshold=0.05&_msresflags=1035&_msresflags2=256&percolate=-1&percolate_rt=0&_minpeplen=7&sessionID=all_secdisabledsession" TARGET="_blank">1278</A>&nbsp;&nbsp;</TT></TD><TD ALIGN=RIGHT><TT><FONT COLOR=#FF0000><B>   533.2553&nbsp;&nbsp;</B></FONT></TT></TD><TD ALIGN=RIGHT><TT><FONT COLOR=#FF0000><B>  1064.4959&nbsp;&nbsp;</B></FONT></TT></TD><TD ALIGN=RIGHT><TT><FONT COLOR=#FF0000><B>  1064.4920&nbsp;&nbsp;</B></FONT></TT></TD><TD ALIGN=RIGHT NOWRAP><TT><FONT COLOR=#FF0000><B>     3.68&nbsp;</B></FONT></TT></TD><TD ALIGN=RIGHT><TT><FONT COLOR=#FF0000><B>0&nbsp;&nbsp;</B></FONT></TT></TD><TD ALIGN=RIGHT NOWRAP><TT><FONT COLOR=#FF0000><B>(70)&nbsp;</B></FONT></TT></TD><TD ALIGN=RIGHT NOWRAP><TT><FONT COLOR=#FF0000><B>9.7e-08&nbsp;</B></FONT></TT></TD><TD ALIGN=RIGHT><TT><FONT COLOR=#FF0000><B>1&nbsp;&nbsp;</B></FONT></TT></TD><TD ALIGN=RIGHT><TT><FONT COLOR=#FF0000><B>U&nbsp;&nbsp;&nbsp;</B></FONT></TT></TD><TD NOWRAP><TT><FONT COLOR=#FF0000><B>&nbsp;K.STMQELNSR.L</B></FONT></TT></TD></TR>
<TR><TD ALIGN=RIGHT><INPUT TYPE="checkbox" NAME="QUE" VALUE="1065.476048 from(533.745300,2+) intensity(2269067.7500) title(File5286%20Spectrum2671%20scans%3a%206211) rtinseconds(1764) scans(6211) index(2553) query(1289)" CHECKED></TD><TD ALIGN=RIGHT><TT><A HREF="peptide_view.pl?file=..%2Fdata%2F20210430%2FF010406.dat&query=1289&hit=1&index=sp%7CcRAP041%7CP35527%7CK1C9_HUMAN&db_idx=1&px=1&section=5&ave_thresh=13&_ignoreionsscorebelow=20&report=0&_sigthreshold=0.05&_msresflags=1035&_msresflags2=256&percolate=-1&percolate_rt=0&_minpeplen=7&sessionID=all_secdisabledsession" TARGET="_blank">1289</A>&nbsp;&nbsp;</TT></TD><TD ALIGN=RIGHT><TT><FONT COLOR=#FF0000><B>   533.7453&nbsp;&nbsp;</B></FONT></TT></TD><TD ALIGN=RIGHT><TT><FONT COLOR=#FF0000><B>  1065.4760&nbsp;&nbsp;</B></FONT></TT></TD><TD ALIGN=RIGHT><TT><FONT COLOR=#FF0000><B>  1065.4760&nbsp;&nbsp;</B></FONT></TT></TD><TD ALIGN=RIGHT NOWRAP><TT><FONT COLOR=#FF0000><B>     0.00&nbsp;</B></FONT></TT></TD><TD ALIGN=RIGHT><TT><FONT COLOR=#FF0000><B>0&nbsp;&nbsp;</B></FONT></TT></TD><TD ALIGN=RIGHT NOWRAP><TT><FONT COLOR=#FF0000><B>(71)&nbsp;</B></FONT></TT></TD><TD ALIGN=RIGHT NOWRAP><TT><FONT COLOR=#FF0000><B>8.5e-08&nbsp;</B></FONT></TT></TD><TD ALIGN=RIGHT><TT><FONT COLOR=#FF0000><B>1&nbsp;&nbsp;</B></FONT></TT></TD><TD ALIGN=RIGHT><TT><FONT COLOR=#FF0000><B>U&nbsp;&nbsp;&nbsp;</B></FONT></TT></TD><TD NOWRAP><TT><FONT COLOR=#FF0000><B>&nbsp;K.STMQEL<U>N</U>SR.L + Deamidated (NQ)</B></FONT></TT></TD></TR>
<TR><TD ALIGN=RIGHT><INPUT TYPE="checkbox" NAME="QUE" VALUE="1065.476288 from(533.745420,2+) intensity(1869520.2500) title(File5286%20Spectrum2155%20scans%3a%205618) rtinseconds(1685) scans(5618) index(2044) query(1290)" CHECKED></TD><TD ALIGN=RIGHT><TT><A HREF="peptide_view.pl?file=..%2Fdata%2F20210430%2FF010406.dat&query=1290&hit=1&index=sp%7CcRAP041%7CP35527%7CK1C9_HUMAN&db_idx=1&px=1&section=5&ave_thresh=13&_ignoreionsscorebelow=20&report=0&_sigthreshold=0.05&_msresflags=1035&_msresflags2=256&percolate=-1&percolate_rt=0&_minpeplen=7&sessionID=all_secdisabledsession" TARGET="_blank">1290</A>&nbsp;&nbsp;</TT></TD><TD ALIGN=RIGHT><TT><FONT COLOR=#FF0000><B>   533.7454&nbsp;&nbsp;</B></FONT></TT></TD><TD ALIGN=RIGHT><TT><FONT COLOR=#FF0000><B>  1065.4763&nbsp;&nbsp;</B></FONT></TT></TD><TD ALIGN=RIGHT><TT><FONT COLOR=#FF0000><B>  1065.4760&nbsp;&nbsp;</B></FONT></TT></TD><TD ALIGN=RIGHT NOWRAP><TT><FONT COLOR=#FF0000><B>     0.23&nbsp;</B></FONT></TT></TD><TD ALIGN=RIGHT><TT><FONT COLOR=#FF0000><B>0&nbsp;&nbsp;</B></FONT></TT></TD><TD ALIGN=RIGHT NOWRAP><TT><FONT COLOR=#FF0000><B>72&nbsp;&nbsp;</B></FONT></TT></TD><TD ALIGN=RIGHT NOWRAP><TT><FONT COLOR=#FF0000><B>6.6e-08&nbsp;</B></FONT></TT></TD><TD ALIGN=RIGHT><TT><FONT COLOR=#FF0000><B>1&nbsp;&nbsp;</B></FONT></TT></TD><TD ALIGN=RIGHT><TT><FONT COLOR=#FF0000><B>U&nbsp;&nbsp;&nbsp;</B></FONT></TT></TD><TD NOWRAP><TT><FONT COLOR=#FF0000><B>&nbsp;K.STMQEL<U>N</U>SR.L + Deamidated (NQ)</B></FONT></TT></TD></TR>
<TR><TD ALIGN=RIGHT><INPUT TYPE="checkbox" NAME="QUE" VALUE="1065.492168 from(533.753360,2+) intensity(707127.1875) title(File5286%20Spectrum4092%20scans%3a%207844) rtinseconds(1983) scans(7844) index(3967) query(1291)" CHECKED></TD><TD ALIGN=RIGHT><TT><A HREF="peptide_view.pl?file=..%2Fdata%2F20210430%2FF010406.dat&query=1291&hit=1&index=sp%7CcRAP041%7CP35527%7CK1C9_HUMAN&db_idx=1&px=1&section=5&ave_thresh=13&_ignoreionsscorebelow=20&report=0&_sigthreshold=0.05&_msresflags=1035&_msresflags2=256&percolate=-1&percolate_rt=0&_minpeplen=7&sessionID=all_secdisabledsession" TARGET="_blank">1291</A>&nbsp;&nbsp;</TT></TD><TD ALIGN=RIGHT><TT><FONT COLOR=#FF0000><B>   533.7534&nbsp;&nbsp;</B></FONT></TT></TD><TD ALIGN=RIGHT><TT><FONT COLOR=#FF0000><B>  1065.4922&nbsp;&nbsp;</B></FONT></TT></TD><TD ALIGN=RIGHT><TT><FONT COLOR=#FF0000><B>  1065.4913&nbsp;&nbsp;</B></FONT></TT></TD><TD ALIGN=RIGHT NOWRAP><TT><FONT COLOR=#FF0000><B>     0.81&nbsp;</B></FONT></TT></TD><TD ALIGN=RIGHT><TT><FONT COLOR=#FF0000><B>0&nbsp;&nbsp;</B></FONT></TT></TD><TD ALIGN=RIGHT NOWRAP><TT><FONT COLOR=#FF0000><B>(45)&nbsp;</B></FONT></TT></TD><TD ALIGN=RIGHT NOWRAP><TT><FONT COLOR=#FF0000><B>3.1e-05&nbsp;</B></FONT></TT></TD><TD ALIGN=RIGHT><TT><FONT COLOR=#FF0000><B>1&nbsp;&nbsp;</B></FONT></TT></TD><TD ALIGN=RIGHT><TT><FONT COLOR=#FF0000><B>U&nbsp;&nbsp;&nbsp;</B></FONT></TT></TD><TD NOWRAP><TT><FONT COLOR=#FF0000><B>&nbsp;K.FEMEQNLR.Q</B></FONT></TT></TD></TR>
<TR><TD ALIGN=RIGHT><INPUT TYPE="checkbox" NAME="QUE" VALUE="1073.513648 from(537.764100,2+) intensity(127812.0156) title(File5286%20Spectrum3831%20scans%3a%207552) rtinseconds(1946) scans(7552) index(3706) query(1323)" CHECKED></TD><TD ALIGN=RIGHT><TT><A HREF="peptide_view.pl?file=..%2Fdata%2F20210430%2FF010406.dat&query=1323&hit=1&index=sp%7CcRAP041%7CP35527%7CK1C9_HUMAN&db_idx=1&px=1&section=5&ave_thresh=13&_ignoreionsscorebelow=20&report=0&_sigthreshold=0.05&_msresflags=1035&_msresflags2=256&percolate=-1&percolate_rt=0&_minpeplen=7&sessionID=all_secdisabledsession" TARGET="_blank">1323</A>&nbsp;&nbsp;</TT></TD><TD ALIGN=RIGHT><TT><FONT COLOR=#FF0000><B>   537.7641&nbsp;&nbsp;</B></FONT></TT></TD><TD ALIGN=RIGHT><TT><FONT COLOR=#FF0000><B>  1073.5136&nbsp;&nbsp;</B></FONT></TT></TD><TD ALIGN=RIGHT><TT><FONT COLOR=#FF0000><B>  1073.5142&nbsp;&nbsp;</B></FONT></TT></TD><TD ALIGN=RIGHT NOWRAP><TT><FONT COLOR=#FF0000><B>    -0.48&nbsp;</B></FONT></TT></TD><TD ALIGN=RIGHT><TT><FONT COLOR=#FF0000><B>0&nbsp;&nbsp;</B></FONT></TT></TD><TD ALIGN=RIGHT NOWRAP><TT><FONT COLOR=#FF0000><B>31&nbsp;&nbsp;</B></FONT></TT></TD><TD ALIGN=RIGHT NOWRAP><TT><FONT COLOR=#FF0000><B>0.00083&nbsp;</B></FONT></TT></TD><TD ALIGN=RIGHT><TT><FONT COLOR=#FF0000><B>1&nbsp;&nbsp;</B></FONT></TT></TD><TD ALIGN=RIGHT><TT><FONT COLOR=#FF0000><B>U&nbsp;&nbsp;&nbsp;</B></FONT></TT></TD><TD NOWRAP><TT><FONT COLOR=#FF0000><B>&nbsp;R.QFSSSYLSR.S</B></FONT></TT></TD></TR>
<TR><TD ALIGN=RIGHT><INPUT TYPE="checkbox" NAME="QUE" VALUE="1080.484968 from(541.249760,2+) intensity(224724.0469) title(File5286%20Spectrum1685%20scans%3a%205086) rtinseconds(1615) scans(5086) index(1597) query(1367)" CHECKED></TD><TD ALIGN=RIGHT><TT><A HREF="peptide_view.pl?file=..%2Fdata%2F20210430%2FF010406.dat&query=1367&hit=1&index=sp%7CcRAP041%7CP35527%7CK1C9_HUMAN&db_idx=1&px=1&section=5&ave_thresh=13&_ignoreionsscorebelow=20&report=0&_sigthreshold=0.05&_msresflags=1035&_msresflags2=256&percolate=-1&percolate_rt=0&_minpeplen=7&sessionID=all_secdisabledsession" TARGET="_blank">1367</A>&nbsp;&nbsp;</TT></TD><TD ALIGN=RIGHT><TT><FONT COLOR=#FF0000><B>   541.2498&nbsp;&nbsp;</B></FONT></TT></TD><TD ALIGN=RIGHT><TT><FONT COLOR=#FF0000><B>  1080.4850&nbsp;&nbsp;</B></FONT></TT></TD><TD ALIGN=RIGHT><TT><FONT COLOR=#FF0000><B>  1080.4870&nbsp;&nbsp;</B></FONT></TT></TD><TD ALIGN=RIGHT NOWRAP><TT><FONT COLOR=#FF0000><B>    -1.84&nbsp;</B></FONT></TT></TD><TD ALIGN=RIGHT><TT><FONT COLOR=#FF0000><B>0&nbsp;&nbsp;</B></FONT></TT></TD><TD ALIGN=RIGHT NOWRAP><TT><FONT COLOR=#FF0000><B>(66)&nbsp;</B></FONT></TT></TD><TD ALIGN=RIGHT NOWRAP><TT><FONT COLOR=#FF0000><B>2.7e-07&nbsp;</B></FONT></TT></TD><TD ALIGN=RIGHT><TT><FONT COLOR=#FF0000><B>1&nbsp;&nbsp;</B></FONT></TT></TD><TD ALIGN=RIGHT><TT><FONT COLOR=#FF0000><B>U&nbsp;&nbsp;&nbsp;</B></FONT></TT></TD><TD NOWRAP><TT><FONT COLOR=#FF0000><B>&nbsp;K.ST<U>M</U>QELNSR.L + Oxidation (M)</B></FONT></TT></TD></TR>
<TR><TD ALIGN=RIGHT><INPUT TYPE="checkbox" NAME="QUE" VALUE="1080.487028 from(541.250790,2+) intensity(137824.1406) title(File5286%20Spectrum832%20scans%3a%204066) rtinseconds(1471) scans(4066) index(824) query(1369)" CHECKED></TD><TD ALIGN=RIGHT><TT><A HREF="peptide_view.pl?file=..%2Fdata%2F20210430%2FF010406.dat&query=1369&hit=1&index=sp%7CcRAP041%7CP35527%7CK1C9_HUMAN&db_idx=1&px=1&section=5&ave_thresh=13&_ignoreionsscorebelow=20&report=0&_sigthreshold=0.05&_msresflags=1035&_msresflags2=256&percolate=-1&percolate_rt=0&_minpeplen=7&sessionID=all_secdisabledsession" TARGET="_blank">1369</A>&nbsp;&nbsp;</TT></TD><TD ALIGN=RIGHT><TT><FONT COLOR=#FF0000><B>   541.2508&nbsp;&nbsp;</B></FONT></TT></TD><TD ALIGN=RIGHT><TT><FONT COLOR=#FF0000><B>  1080.4870&nbsp;&nbsp;</B></FONT></TT></TD><TD ALIGN=RIGHT><TT><FONT COLOR=#FF0000><B>  1080.4870&nbsp;&nbsp;</B></FONT></TT></TD><TD ALIGN=RIGHT NOWRAP><TT><FONT COLOR=#FF0000><B>     0.07&nbsp;</B></FONT></TT></TD><TD ALIGN=RIGHT><TT><FONT COLOR=#FF0000><B>0&nbsp;&nbsp;</B></FONT></TT></TD><TD ALIGN=RIGHT NOWRAP><TT><FONT COLOR=#FF0000><B>(56)&nbsp;</B></FONT></TT></TD><TD ALIGN=RIGHT NOWRAP><TT><FONT COLOR=#FF0000><B>2.8e-06&nbsp;</B></FONT></TT></TD><TD ALIGN=RIGHT><TT><FONT COLOR=#FF0000><B>1&nbsp;&nbsp;</B></FONT></TT></TD><TD ALIGN=RIGHT><TT><FONT COLOR=#FF0000><B>U&nbsp;&nbsp;&nbsp;</B></FONT></TT></TD><TD NOWRAP><TT><FONT COLOR=#FF0000><B>&nbsp;K.ST<U>M</U>QELNSR.L + Oxidation (M)</B></FONT></TT></TD></TR>
<TR><TD ALIGN=RIGHT><INPUT TYPE="checkbox" NAME="QUE" VALUE="1080.487148 from(541.250850,2+) intensity(124238.7734) title(File5286%20Spectrum2173%20scans%3a%205638) rtinseconds(1687) scans(5638) index(2059) query(1370)" CHECKED></TD><TD ALIGN=RIGHT><TT><A HREF="peptide_view.pl?file=..%2Fdata%2F20210430%2FF010406.dat&query=1370&hit=1&index=sp%7CcRAP041%7CP35527%7CK1C9_HUMAN&db_idx=1&px=1&section=5&ave_thresh=13&_ignoreionsscorebelow=20&report=0&_sigthreshold=0.05&_msresflags=1035&_msresflags2=256&percolate=-1&percolate_rt=0&_minpeplen=7&sessionID=all_secdisabledsession" TARGET="_blank">1370</A>&nbsp;&nbsp;</TT></TD><TD ALIGN=RIGHT><TT><FONT COLOR=#FF0000><B>   541.2509&nbsp;&nbsp;</B></FONT></TT></TD><TD ALIGN=RIGHT><TT><FONT COLOR=#FF0000><B>  1080.4871&nbsp;&nbsp;</B></FONT></TT></TD><TD ALIGN=RIGHT><TT><FONT COLOR=#FF0000><B>  1080.4870&nbsp;&nbsp;</B></FONT></TT></TD><TD ALIGN=RIGHT NOWRAP><TT><FONT COLOR=#FF0000><B>     0.18&nbsp;</B></FONT></TT></TD><TD ALIGN=RIGHT><TT><FONT COLOR=#FF0000><B>0&nbsp;&nbsp;</B></FONT></TT></TD><TD ALIGN=RIGHT NOWRAP><TT><FONT COLOR=#FF0000><B>(71)&nbsp;</B></FONT></TT></TD><TD ALIGN=RIGHT NOWRAP><TT><FONT COLOR=#FF0000><B>8.1e-08&nbsp;</B></FONT></TT></TD><TD ALIGN=RIGHT><TT><FONT COLOR=#FF0000><B>1&nbsp;&nbsp;</B></FONT></TT></TD><TD ALIGN=RIGHT><TT><FONT COLOR=#FF0000><B>U&nbsp;&nbsp;&nbsp;</B></FONT></TT></TD><TD NOWRAP><TT><FONT COLOR=#FF0000><B>&nbsp;K.ST<U>M</U>QELNSR.L + Oxidation (M)</B></FONT></TT></TD></TR>
<TR><TD ALIGN=RIGHT><INPUT TYPE="checkbox" NAME="QUE" VALUE="1080.487408 from(541.250980,2+) intensity(441010.2500) title(File5286%20Spectrum1229%20scans%3a%204558) rtinseconds(1544) scans(4558) index(1156) query(1371)" CHECKED></TD><TD ALIGN=RIGHT><TT><A HREF="peptide_view.pl?file=..%2Fdata%2F20210430%2FF010406.dat&query=1371&hit=1&index=sp%7CcRAP041%7CP35527%7CK1C9_HUMAN&db_idx=1&px=1&section=5&ave_thresh=13&_ignoreionsscorebelow=20&report=0&_sigthreshold=0.05&_msresflags=1035&_msresflags2=256&percolate=-1&percolate_rt=0&_minpeplen=7&sessionID=all_secdisabledsession" TARGET="_blank">1371</A>&nbsp;&nbsp;</TT></TD><TD ALIGN=RIGHT><TT><FONT COLOR=#FF0000><B>   541.2510&nbsp;&nbsp;</B></FONT></TT></TD><TD ALIGN=RIGHT><TT><FONT COLOR=#FF0000><B>  1080.4874&nbsp;&nbsp;</B></FONT></TT></TD><TD ALIGN=RIGHT><TT><FONT COLOR=#FF0000><B>  1080.4870&nbsp;&nbsp;</B></FONT></TT></TD><TD ALIGN=RIGHT NOWRAP><TT><FONT COLOR=#FF0000><B>     0.42&nbsp;</B></FONT></TT></TD><TD ALIGN=RIGHT><TT><FONT COLOR=#FF0000><B>0&nbsp;&nbsp;</B></FONT></TT></TD><TD ALIGN=RIGHT NOWRAP><TT><FONT COLOR=#FF0000><B>(56)&nbsp;</B></FONT></TT></TD><TD ALIGN=RIGHT NOWRAP><TT><FONT COLOR=#FF0000><B>2.5e-06&nbsp;</B></FONT></TT></TD><TD ALIGN=RIGHT><TT><FONT COLOR=#FF0000><B>1&nbsp;&nbsp;</B></FONT></TT></TD><TD ALIGN=RIGHT><TT><FONT COLOR=#FF0000><B>U&nbsp;&nbsp;&nbsp;</B></FONT></TT></TD><TD NOWRAP><TT><FONT COLOR=#FF0000><B>&nbsp;K.ST<U>M</U>QELNSR.L + Oxidation (M)</B></FONT></TT></TD></TR>
<TR><TD ALIGN=RIGHT><INPUT TYPE="checkbox" NAME="QUE" VALUE="1081.485568 from(541.750060,2+) intensity(1088755.1250) title(File5286%20Spectrum2264%20scans%3a%205738) rtinseconds(1700) scans(5738) index(2148) query(1379)" CHECKED></TD><TD ALIGN=RIGHT><TT><A HREF="peptide_view.pl?file=..%2Fdata%2F20210430%2FF010406.dat&query=1379&hit=1&index=sp%7CcRAP041%7CP35527%7CK1C9_HUMAN&db_idx=1&px=1&section=5&ave_thresh=13&_ignoreionsscorebelow=20&report=0&_sigthreshold=0.05&_msresflags=1035&_msresflags2=256&percolate=-1&percolate_rt=0&_minpeplen=7&sessionID=all_secdisabledsession" TARGET="_blank">1379</A>&nbsp;&nbsp;</TT></TD><TD ALIGN=RIGHT><TT><FONT COLOR=#FF0000><B>   541.7501&nbsp;&nbsp;</B></FONT></TT></TD><TD ALIGN=RIGHT><TT><FONT COLOR=#FF0000><B>  1081.4856&nbsp;&nbsp;</B></FONT></TT></TD><TD ALIGN=RIGHT><TT><FONT COLOR=#FF0000><B>  1081.4862&nbsp;&nbsp;</B></FONT></TT></TD><TD ALIGN=RIGHT NOWRAP><TT><FONT COLOR=#FF0000><B>    -0.60&nbsp;</B></FONT></TT></TD><TD ALIGN=RIGHT><TT><FONT COLOR=#FF0000><B>0&nbsp;&nbsp;</B></FONT></TT></TD><TD ALIGN=RIGHT NOWRAP><TT><FONT COLOR=#FF0000><B>47&nbsp;&nbsp;</B></FONT></TT></TD><TD ALIGN=RIGHT NOWRAP><TT><FONT COLOR=#FF0000><B>1.8e-05&nbsp;</B></FONT></TT></TD><TD ALIGN=RIGHT><TT><FONT COLOR=#FF0000><B>1&nbsp;&nbsp;</B></FONT></TT></TD><TD ALIGN=RIGHT><TT><FONT COLOR=#FF0000><B>U&nbsp;&nbsp;&nbsp;</B></FONT></TT></TD><TD NOWRAP><TT><FONT COLOR=#FF0000><B>&nbsp;K.FE<U>M</U>EQNLR.Q + Oxidation (M)</B></FONT></TT></TD></TR>
<TR><TD ALIGN=RIGHT><INPUT TYPE="checkbox" NAME="QUE" VALUE="1094.540248 from(548.277400,2+) intensity(1196355.3750) title(File5286%20Spectrum2968%20scans%3a%206553) rtinseconds(1809) scans(6553) index(2849) query(1441)" CHECKED></TD><TD ALIGN=RIGHT><TT><A HREF="peptide_view.pl?file=..%2Fdata%2F20210430%2FF010406.dat&query=1441&hit=1&index=sp%7CcRAP041%7CP35527%7CK1C9_HUMAN&db_idx=1&px=1&section=5&ave_thresh=13&_ignoreionsscorebelow=20&report=0&_sigthreshold=0.05&_msresflags=1035&_msresflags2=256&percolate=-1&percolate_rt=0&_minpeplen=7&sessionID=all_secdisabledsession" TARGET="_blank">1441</A>&nbsp;&nbsp;</TT></TD><TD ALIGN=RIGHT><TT><FONT COLOR=#FF0000><B>   548.2774&nbsp;&nbsp;</B></FONT></TT></TD><TD ALIGN=RIGHT><TT><FONT COLOR=#FF0000><B>  1094.5402&nbsp;&nbsp;</B></FONT></TT></TD><TD ALIGN=RIGHT><TT><FONT COLOR=#FF0000><B>  1094.5396&nbsp;&nbsp;</B></FONT></TT></TD><TD ALIGN=RIGHT NOWRAP><TT><FONT COLOR=#FF0000><B>     0.55&nbsp;</B></FONT></TT></TD><TD ALIGN=RIGHT><TT><FONT COLOR=#FF0000><B>1&nbsp;&nbsp;</B></FONT></TT></TD><TD ALIGN=RIGHT NOWRAP><TT><FONT COLOR=#FF0000><B>34&nbsp;&nbsp;</B></FONT></TT></TD><TD ALIGN=RIGHT NOWRAP><TT><FONT COLOR=#FF0000><B>0.0004&nbsp;</B></FONT></TT></TD><TD ALIGN=RIGHT><TT><FONT COLOR=#FF0000><B>1&nbsp;&nbsp;</B></FONT></TT></TD><TD ALIGN=RIGHT><TT><FONT COLOR=#FF0000><B>U&nbsp;&nbsp;&nbsp;</B></FONT></TT></TD><TD NOWRAP><TT><FONT COLOR=#FF0000><B>&nbsp;K.IQDWYDKK.G</B></FONT></TT></TD></TR>
<TR><TD ALIGN=RIGHT><INPUT TYPE="checkbox" NAME="QUE" VALUE="1120.577008 from(561.295780,2+) intensity(90458.6719) title(File5286%20Spectrum4914%20scans%3a%208778) rtinseconds(2106) scans(8778) index(4787) query(1591)" CHECKED></TD><TD ALIGN=RIGHT><TT><A HREF="peptide_view.pl?file=..%2Fdata%2F20210430%2FF010406.dat&query=1591&hit=1&index=sp%7CcRAP041%7CP35527%7CK1C9_HUMAN&db_idx=1&px=1&section=5&ave_thresh=13&_ignoreionsscorebelow=20&report=0&_sigthreshold=0.05&_msresflags=1035&_msresflags2=256&percolate=-1&percolate_rt=0&_minpeplen=7&sessionID=all_secdisabledsession" TARGET="_blank">1591</A>&nbsp;&nbsp;</TT></TD><TD ALIGN=RIGHT><TT><FONT COLOR=#FF0000><B>   561.2958&nbsp;&nbsp;</B></FONT></TT></TD><TD ALIGN=RIGHT><TT><FONT COLOR=#FF0000><B>  1120.5770&nbsp;&nbsp;</B></FONT></TT></TD><TD ALIGN=RIGHT><TT><FONT COLOR=#FF0000><B>  1120.5764&nbsp;&nbsp;</B></FONT></TT></TD><TD ALIGN=RIGHT NOWRAP><TT><FONT COLOR=#FF0000><B>     0.54&nbsp;</B></FONT></TT></TD><TD ALIGN=RIGHT><TT><FONT COLOR=#FF0000><B>0&nbsp;&nbsp;</B></FONT></TT></TD><TD ALIGN=RIGHT NOWRAP><TT><FONT COLOR=#FF0000><B>(28)&nbsp;</B></FONT></TT></TD><TD ALIGN=RIGHT NOWRAP><TT><FONT COLOR=#FF0000><B>0.0018&nbsp;</B></FONT></TT></TD><TD ALIGN=RIGHT><TT><FONT COLOR=#FF0000><B>1&nbsp;&nbsp;</B></FONT></TT></TD><TD ALIGN=RIGHT><TT><FONT COLOR=#FF0000><B>U&nbsp;&nbsp;&nbsp;</B></FONT></TT></TD><TD NOWRAP><TT><FONT COLOR=#FF0000><B>&nbsp;R.QEYEQLIAK.N</B></FONT></TT></TD></TR>
<TR><TD ALIGN=RIGHT><INPUT TYPE="checkbox" NAME="QUE" VALUE="1120.577368 from(561.295960,2+) intensity(234311.6875) title(File5286%20Spectrum4425%20scans%3a%208225) rtinseconds(2034) scans(8225) index(4300) query(1592)" CHECKED></TD><TD ALIGN=RIGHT><TT><A HREF="peptide_view.pl?file=..%2Fdata%2F20210430%2FF010406.dat&query=1592&hit=1&index=sp%7CcRAP041%7CP35527%7CK1C9_HUMAN&db_idx=1&px=1&section=5&ave_thresh=13&_ignoreionsscorebelow=20&report=0&_sigthreshold=0.05&_msresflags=1035&_msresflags2=256&percolate=-1&percolate_rt=0&_minpeplen=7&sessionID=all_secdisabledsession" TARGET="_blank">1592</A>&nbsp;&nbsp;</TT></TD><TD ALIGN=RIGHT><TT><FONT COLOR=#FF0000><B>   561.2960&nbsp;&nbsp;</B></FONT></TT></TD><TD ALIGN=RIGHT><TT><FONT COLOR=#FF0000><B>  1120.5774&nbsp;&nbsp;</B></FONT></TT></TD><TD ALIGN=RIGHT><TT><FONT COLOR=#FF0000><B>  1120.5764&nbsp;&nbsp;</B></FONT></TT></TD><TD ALIGN=RIGHT NOWRAP><TT><FONT COLOR=#FF0000><B>     0.86&nbsp;</B></FONT></TT></TD><TD ALIGN=RIGHT><TT><FONT COLOR=#FF0000><B>0&nbsp;&nbsp;</B></FONT></TT></TD><TD ALIGN=RIGHT NOWRAP><TT><FONT COLOR=#FF0000><B>(34)&nbsp;</B></FONT></TT></TD><TD ALIGN=RIGHT NOWRAP><TT><FONT COLOR=#FF0000><B>0.0004&nbsp;</B></FONT></TT></TD><TD ALIGN=RIGHT><TT><FONT COLOR=#FF0000><B>1&nbsp;&nbsp;</B></FONT></TT></TD><TD ALIGN=RIGHT><TT><FONT COLOR=#FF0000><B>U&nbsp;&nbsp;&nbsp;</B></FONT></TT></TD><TD NOWRAP><TT><FONT COLOR=#FF0000><B>&nbsp;R.QEYEQLIAK.N</B></FONT></TT></TD></TR>
<TR><TD ALIGN=RIGHT><INPUT TYPE="checkbox" NAME="QUE" VALUE="1120.577968 from(561.296260,2+) intensity(448841.2188) title(File5286%20Spectrum3952%20scans%3a%207687) rtinseconds(1963) scans(7687) index(3827) query(1593)" CHECKED></TD><TD ALIGN=RIGHT><TT><A HREF="peptide_view.pl?file=..%2Fdata%2F20210430%2FF010406.dat&query=1593&hit=1&index=sp%7CcRAP041%7CP35527%7CK1C9_HUMAN&db_idx=1&px=1&section=5&ave_thresh=13&_ignoreionsscorebelow=20&report=0&_sigthreshold=0.05&_msresflags=1035&_msresflags2=256&percolate=-1&percolate_rt=0&_minpeplen=7&sessionID=all_secdisabledsession" TARGET="_blank">1593</A>&nbsp;&nbsp;</TT></TD><TD ALIGN=RIGHT><TT><FONT COLOR=#FF0000><B>   561.2963&nbsp;&nbsp;</B></FONT></TT></TD><TD ALIGN=RIGHT><TT><FONT COLOR=#FF0000><B>  1120.5780&nbsp;&nbsp;</B></FONT></TT></TD><TD ALIGN=RIGHT><TT><FONT COLOR=#FF0000><B>  1120.5764&nbsp;&nbsp;</B></FONT></TT></TD><TD ALIGN=RIGHT NOWRAP><TT><FONT COLOR=#FF0000><B>     1.40&nbsp;</B></FONT></TT></TD><TD ALIGN=RIGHT><TT><FONT COLOR=#FF0000><B>0&nbsp;&nbsp;</B></FONT></TT></TD><TD ALIGN=RIGHT NOWRAP><TT><FONT COLOR=#FF0000><B>57&nbsp;&nbsp;</B></FONT></TT></TD><TD ALIGN=RIGHT NOWRAP><TT><FONT COLOR=#FF0000><B>2e-06&nbsp;</B></FONT></TT></TD><TD ALIGN=RIGHT><TT><FONT COLOR=#FF0000><B>1&nbsp;&nbsp;</B></FONT></TT></TD><TD ALIGN=RIGHT><TT><FONT COLOR=#FF0000><B>U&nbsp;&nbsp;&nbsp;</B></FONT></TT></TD><TD NOWRAP><TT><FONT COLOR=#FF0000><B>&nbsp;R.QEYEQLIAK.N</B></FONT></TT></TD></TR>
[truncated: 2,198,683 more chars]
